# Supplementary material for: Molecular phenotyping of a UK population: defining the human serum metabolome
Source: Metabolomics. 2014 Jul 25;11(1):9–26. doi: 10.1007/s11306-014-0707-1 (PMC4289517; doi:10.1007/s11306-014-0707-1)
Supplement: Supplementary file 2 — Supplementary material 2 (XLS 395 kb) [file 11306_2014_707_MOESM2_ESM.xls]

## Sheet: GENDER
Two-way ANOVA and post-hoc test by TukeyHSD
Valine_aov.tab
	Df	Sum Sq	Mean Sq	F value	Pr(>F)
age.g	3	0.218363	0.0727878	0.973256	0.404561
Gender	1	7.10035	7.10035	94.9399	1.39857e-21
age.g:Gender	3	0.554448	0.184816	2.4712	0.0603922
Residuals	1109	82.9398	0.0747879
Valine_age.g
	diff	lwr	upr	p adj
40-49-<40	0.00255389	-0.055625	0.0607328	0.999485
50-64-<40	0.0327421	-0.0245805	0.0900647	0.456302
65-81-<40	0.0158837	-0.0528238	0.0845912	0.933659
50-64-40-49	0.0301882	-0.0238484	0.0842248	0.476198
65-81-40-49	0.0133298	-0.0526611	0.0793207	0.954367
65-81-50-64	-0.0168584	-0.0820956	0.0483788	0.910266
Valine_Gender
	diff	lwr	upr	p adj
M-F	0.161775	0.12911	0.19444	0
Glycerol_aov.tab
	Df	Sum Sq	Mean Sq	F value	Pr(>F)
age.g	3	0.223858	0.0746193	20.1359	1.05688e-12
Gender	1	0.34737	0.34737	93.7373	2.56587e-21
age.g:Gender	3	0.0310779	0.0103593	2.79544	0.0391673
Residuals	1081	4.00595	0.00370579
Glycerol_age.g
	diff	lwr	upr	p adj
40-49-<40	0.0203541	0.0070773	0.0336308	0.000493055
50-64-<40	0.0363265	0.0232709	0.049382	9.06364e-12
65-81-<40	0.0363704	0.0207221	0.0520187	1.81137e-08
50-64-40-49	0.0159724	0.00390508	0.0280397	0.00381474
65-81-40-49	0.0160163	0.00118257	0.0308501	0.0284169
65-81-50-64	4.3935e-05	-0.0145922	0.0146801	1
Glycerol_Gender
	diff	lwr	upr	p adj
M-F	-0.0362377	-0.0436034	-0.0288719	8.471e-14
Phosphate_aov.tab
	Df	Sum Sq	Mean Sq	F value	Pr(>F)
age.g	3	0.117675	0.0392248	2.30947	0.0748392
Gender	1	2.43168	2.43168	143.172	4.48706e-31
age.g:Gender	3	0.217727	0.0725756	4.27309	0.00521028
Residuals	1081	18.3601	0.0169843
Phosphate_age.g
	diff	lwr	upr	p adj
40-49-<40	-0.014893	-0.0430462	0.0132601	0.524133
50-64-<40	0.0113085	-0.0165943	0.0392113	0.724268
65-81-<40	0.00291886	-0.0304747	0.0363125	0.995988
50-64-40-49	0.0262015	0.000286192	0.0521169	0.0463636
65-81-40-49	0.0178119	-0.0139398	0.0495636	0.472482
65-81-50-64	-0.00838965	-0.0399196	0.0231403	0.902968
Phosphate_Gender
	diff	lwr	upr	p adj
M-F	-0.0956424	-0.111364	-0.0799208	6.59472e-14
Glutamine_aov.tab
	Df	Sum Sq	Mean Sq	F value	Pr(>F)
age.g	3	119.36	39.7867	3.22266	0.0219878
Gender	1	137.49	137.49	11.1364	0.000874878
age.g:Gender	3	263.056	87.6854	7.10238	9.97636e-05
Residuals	1097	13543.5	12.3459
Glutamine_age.g
	diff	lwr	upr	p adj
40-49-<40	0.524013	-0.234879	1.2829	0.285152
50-64-<40	0.372371	-0.376252	1.12099	0.57601
65-81-<40	1.06155	0.168258	1.95484	0.0122259
50-64-40-49	-0.151642	-0.844367	0.541083	0.942912
65-81-40-49	0.537536	-0.309459	1.38453	0.360474
65-81-50-64	0.689178	-0.148629	1.52698	0.148435
Glutamine_Gender
	diff	lwr	upr	p adj
M-F	0.717167	0.294286	1.14005	0.000905089
Lactic acid_aov.tab
	Df	Sum Sq	Mean Sq	F value	Pr(>F)
age.g	3	2.48691	0.828971	7.85079	3.46025e-05
Gender	1	0.020195	0.020195	0.191257	0.661956
age.g:Gender	3	0.847234	0.282411	2.67458	0.0460311
Residuals	1136	119.951	0.105591
Lactic acid_age.g
	diff	lwr	upr	p adj
40-49-<40	0.105847	0.0374467	0.174247	0.000423086
50-64-<40	0.114569	0.0471907	0.181948	7.8203e-05
65-81-<40	0.0525082	-0.0281339	0.13315	0.337286
50-64-40-49	0.0087226	-0.0546949	0.0721401	0.984802
65-81-40-49	-0.0533387	-0.130702	0.0240242	0.286488
65-81-50-64	-0.0620613	-0.138523	0.0144001	0.157501
Lactic acid_Gender
	diff	lwr	upr	p adj
M-F	-0.00854495	-0.0469755	0.0298856	0.662732
2-aminobutanoic acid_aov.tab
	Df	Sum Sq	Mean Sq	F value	Pr(>F)
age.g	3	0.275515	0.0918383	0.502885	0.680359
Gender	1	1.45721	1.45721	7.97937	0.00482188
age.g:Gender	3	2.12351	0.707837	3.87595	0.00901603
Residuals	1039	189.745	0.182623
2-aminobutanoic acid_age.g
	diff	lwr	upr	p adj
40-49-<40	0.0113	-0.082797	0.105397	0.989767
50-64-<40	0.00622324	-0.0864637	0.0989102	0.998167
65-81-<40	-0.0368349	-0.147487	0.0738177	0.827148
50-64-40-49	-0.00507676	-0.092336	0.0821825	0.998804
65-81-40-49	-0.0481349	-0.154282	0.0580126	0.647937
65-81-50-64	-0.0430581	-0.147958	0.0618414	0.716241
2-aminobutanoic acid_Gender
	diff	lwr	upr	p adj
M-F	0.0759798	0.0230633	0.128896	0.00493195
Ethanolamine_aov.tab
	Df	Sum Sq	Mean Sq	F value	Pr(>F)
age.g	3	0.260113	0.0867043	4.02331	0.00735874
Gender	1	0.219542	0.219542	10.1873	0.00145582
age.g:Gender	3	0.0498269	0.016609	0.7707	0.510481
Residuals	1056	22.7573	0.0215505
Ethanolamine_age.g
	diff	lwr	upr	p adj
40-49-<40	0.0423685	0.0099969	0.0747401	0.00436084
50-64-<40	0.0320268	0.000296076	0.0637575	0.0469127
65-81-<40	0.0306257	-0.00747431	0.0687256	0.164214
50-64-40-49	-0.0103417	-0.0398484	0.0191651	0.803855
65-81-40-49	-0.0117428	-0.0480115	0.0245258	0.838723
65-81-50-64	-0.00140116	-0.037099	0.0342967	0.999631
Ethanolamine_Gender
	diff	lwr	upr	p adj
M-F	0.0291326	0.0111633	0.0471019	0.00150927
Lysine_aov.tab
	Df	Sum Sq	Mean Sq	F value	Pr(>F)
age.g	3	0.260022	0.0866741	3.68754	0.0116585
Gender	1	0.00553121	0.00553121	0.235325	0.6277
age.g:Gender	3	0.0462699	0.0154233	0.656182	0.579141
Residuals	1103	25.9256	0.0235046
Lysine_age.g
	diff	lwr	upr	p adj
40-49-<40	-0.0208459	-0.0537513	0.0120594	0.362095
50-64-<40	0.0155908	-0.0167358	0.0479174	0.600892
65-81-<40	0.0138699	-0.0248563	0.0525962	0.793355
50-64-40-49	0.0364368	0.00615702	0.0667165	0.0108124
65-81-40-49	0.0347158	-0.00231892	0.0717506	0.0754242
65-81-50-64	-0.0017209	-0.0382424	0.0348006	0.999363
Lysine_Gender
	diff	lwr	upr	p adj
M-F	0.00452218	-0.0138005	0.0228449	0.628293
Alanine_aov.tab
	Df	Sum Sq	Mean Sq	F value	Pr(>F)
age.g	3	1.04021	0.346736	17.4621	4.43225e-11
Gender	1	0.0547343	0.0547343	2.75649	0.0971454
age.g:Gender	3	0.035871	0.011957	0.602169	0.613663
Residuals	1101	21.8621	0.0198565
Alanine_age.g
	diff	lwr	upr	p adj
40-49-<40	0.0336154	0.00354453	0.0636863	0.0213337
50-64-<40	0.0656026	0.0357423	0.0954629	1.20388e-07
65-81-<40	0.088489	0.0529224	0.124056	1.36315e-09
50-64-40-49	0.0319872	0.00411457	0.0598598	0.0169384
65-81-40-49	0.0548736	0.0209585	0.0887886	0.000198149
65-81-50-64	0.0228864	-0.010842	0.0566148	0.300449
Alanine_Gender
	diff	lwr	upr	p adj
M-F	0.0142461	-0.00263296	0.0311252	0.0979966
2-hydroxybutanoic acid_aov.tab
	Df	Sum Sq	Mean Sq	F value	Pr(>F)
age.g	3	0.106862	0.0356208	0.264816	0.850776
Gender	1	2.7608	2.7608	20.5246	6.5396e-06
age.g:Gender	3	3.61013	1.20338	8.94628	7.40706e-06
Residuals	1084	145.81	0.134511
2-hydroxybutanoic acid_age.g
	diff	lwr	upr	p adj
40-49-<40	-0.00298954	-0.0821093	0.0761302	0.999671
50-64-<40	0.00649075	-0.0715709	0.0845524	0.99654
65-81-<40	0.0266994	-0.0672186	0.120617	0.884463
50-64-40-49	0.00948029	-0.0634158	0.0823764	0.987085
65-81-40-49	0.0296889	-0.0599816	0.11936	0.829488
65-81-50-64	0.0202087	-0.0685298	0.108947	0.936331
2-hydroxybutanoic acid_Gender
	diff	lwr	upr	p adj
M-F	0.102167	0.0578479	0.146486	6.76014e-06
3-hydroxybutanoic acid_aov.tab
	Df	Sum Sq	Mean Sq	F value	Pr(>F)
age.g	3	1.95538	0.651793	3.72678	0.011074
Gender	1	0.027827	0.027827	0.159108	0.690064
age.g:Gender	3	0.509791	0.16993	0.971618	0.405381
Residuals	1002	175.244	0.174894
3-hydroxybutanoic acid_age.g
	diff	lwr	upr	p adj
40-49-<40	0.104731	0.0100407	0.19942	0.0233508
50-64-<40	0.069066	-0.0235552	0.161687	0.220684
65-81-<40	-0.000154833	-0.112625	0.112315	1
50-64-40-49	-0.0356645	-0.121603	0.0502743	0.709177
65-81-40-49	-0.104885	-0.211919	0.00214834	0.0572214
65-81-50-64	-0.0692208	-0.174429	0.0359873	0.327808
3-hydroxybutanoic acid_Gender
	diff	lwr	upr	p adj
M-F	0.0106656	-0.0419388	0.0632701	0.690814
Leucine_aov.tab
	Df	Sum Sq	Mean Sq	F value	Pr(>F)
age.g	3	0.110519	0.0368397	1.01241	0.386344
Gender	1	3.48438	3.48438	95.7558	9.45613e-22
age.g:Gender	3	0.326494	0.108831	2.99084	0.0300905
Residuals	1116	40.6093	0.0363882
Leucine_age.g
	diff	lwr	upr	p adj
40-49-<40	0.0026471	-0.0377556	0.0430498	0.998297
50-64-<40	0.00423752	-0.0356547	0.0441298	0.992865
65-81-<40	-0.024637	-0.0726098	0.0233359	0.549457
50-64-40-49	0.00159042	-0.0359032	0.039084	0.999535
65-81-40-49	-0.0272841	-0.0732816	0.0187134	0.422095
65-81-50-64	-0.0288745	-0.0744243	0.0166753	0.361534
Leucine_Gender
	diff	lwr	upr	p adj
M-F	0.112881	0.090176	0.135586	0
Octanoic acid_aov.tab
	Df	Sum Sq	Mean Sq	F value	Pr(>F)
age.g	3	0.488959	0.162986	1.57235	0.194463
Gender	1	0.142898	0.142898	1.37855	0.240634
age.g:Gender	3	1.45284	0.48428	4.67191	0.00301163
Residuals	976	101.17	0.103658
Octanoic acid_age.g
	diff	lwr	upr	p adj
40-49-<40	0.045467	-0.0270775	0.118012	0.371741
50-64-<40	0.0264643	-0.0459743	0.0989029	0.783194
65-81-<40	-0.0151836	-0.101304	0.0709372	0.968908
50-64-40-49	-0.0190027	-0.086767	0.0487615	0.888476
65-81-40-49	-0.0606506	-0.142879	0.0215774	0.229454
65-81-50-64	-0.0416479	-0.123782	0.0404866	0.559977
Octanoic acid_Gender
	diff	lwr	upr	p adj
M-F	0.0245672	-0.0165568	0.0656912	0.241354
Serine_aov.tab
	Df	Sum Sq	Mean Sq	F value	Pr(>F)
age.g	3	0.233539	0.0778464	2.87573	0.0351536
Gender	1	0.3185	0.3185	11.7657	0.000625828
age.g:Gender	3	0.0131039	0.00436798	0.161358	0.922352
Residuals	1094	29.6148	0.0270702
Serine_age.g
	diff	lwr	upr	p adj
40-49-<40	-0.0217141	-0.0572468	0.0138186	0.39491
50-64-<40	-0.0242347	-0.059126	0.0106566	0.280037
65-81-<40	-0.0473642	-0.0893067	-0.00542168	0.0195447
50-64-40-49	-0.00252058	-0.0350424	0.0300012	0.997192
65-81-40-49	-0.0256501	-0.0656431	0.0143429	0.350905
65-81-50-64	-0.0231295	-0.0625537	0.0162946	0.432064
Serine_Gender
	diff	lwr	upr	p adj
M-F	-0.0345617	-0.0543817	-0.0147418	0.000645687
Glyceric acid_aov.tab
	Df	Sum Sq	Mean Sq	F value	Pr(>F)
age.g	3	0.600145	0.200048	6.83226	0.000145803
Gender	1	0.264992	0.264992	9.05028	0.00268592
age.g:Gender	3	0.0911683	0.0303894	1.03789	0.374869
Residuals	1107	32.4129	0.02928
Glyceric acid_age.g
	diff	lwr	upr	p adj
40-49-<40	0.0469428	0.0102101	0.0836755	0.00573023
50-64-<40	0.0593925	0.0232306	0.0955545	0.000151125
65-81-<40	0.0561349	0.0130624	0.0992074	0.0045801
50-64-40-49	0.0124498	-0.0212654	0.0461649	0.777717
65-81-40-49	0.00919214	-0.0318477	0.0502319	0.939183
65-81-50-64	-0.00325763	-0.0437873	0.0372721	0.996872
Glyceric acid_Gender
	diff	lwr	upr	p adj
M-F	-0.0313586	-0.0518454	-0.0108718	0.00273022
Proline_aov.tab
	Df	Sum Sq	Mean Sq	F value	Pr(>F)
age.g	3	0.530909	0.17697	2.41048	0.0654562
Gender	1	1.84432	1.84432	25.1212	6.25317e-07
age.g:Gender	3	0.370401	0.123467	1.68173	0.169173
Residuals	1120	82.2267	0.0734167
Proline_age.g
	diff	lwr	upr	p adj
40-49-<40	0.0219451	-0.0356368	0.079527	0.760583
50-64-<40	0.0181764	-0.0386955	0.0750484	0.84393
65-81-<40	0.0697549	0.00170627	0.137804	0.0420673
50-64-40-49	-0.00376865	-0.0567933	0.049256	0.99783
65-81-40-49	0.0478098	-0.0170578	0.112677	0.230156
65-81-50-64	0.0515784	-0.0126598	0.115817	0.165025
Proline_Gender
	diff	lwr	upr	p adj
M-F	0.0818388	0.0497214	0.113956	6.66291e-07
Threonine_aov.tab
	Df	Sum Sq	Mean Sq	F value	Pr(>F)
age.g	3	0.393201	0.131067	2.39949	0.0664163
Gender	1	0.0568584	0.0568584	1.04093	0.307826
age.g:Gender	3	0.398901	0.132967	2.43427	0.0634217
Residuals	1121	61.2322	0.0546228
Threonine_age.g
	diff	lwr	upr	p adj
40-49-<40	0.00157136	-0.0480148	0.0511575	0.999806
50-64-<40	-0.035336	-0.084147	0.013475	0.244896
65-81-<40	-0.0386443	-0.0971605	0.0198719	0.324561
50-64-40-49	-0.0369073	-0.0827547	0.00894004	0.163211
65-81-40-49	-0.0402157	-0.0962836	0.0158523	0.252625
65-81-50-64	-0.00330833	-0.0586919	0.0520753	0.998707
Threonine_Gender
	diff	lwr	upr	p adj
M-F	0.0143909	-0.0133566	0.0421384	0.309083
Erythritol and/or threitol_aov.tab
	Df	Sum Sq	Mean Sq	F value	Pr(>F)
age.g	3	8.79176	2.93059	61.3339	1.34346e-36
Gender	1	0.331183	0.331183	6.9313	0.0085918
age.g:Gender	3	0.806648	0.268883	5.62742	0.00079234
Residuals	1072	51.221	0.0477808
Erythritol and/or threitol_age.g
	diff	lwr	upr	p adj
40-49-<40	0.0664721	0.0189858	0.113958	0.00187411
50-64-<40	0.144807	0.0978967	0.191717	0
65-81-<40	0.278935	0.222634	0.335236	0
50-64-40-49	0.0783344	0.0346955	0.121973	2.56483e-05
65-81-40-49	0.212463	0.158857	0.266069	0
65-81-50-64	0.134129	0.0810322	0.187225	7.36637e-10
Erythritol and/or threitol_Gender
	diff	lwr	upr	p adj
M-F	0.0355237	0.00895217	0.0620952	0.00883305
N-bromosuccimide_aov.tab
	Df	Sum Sq	Mean Sq	F value	Pr(>F)
age.g	3	0.556241	0.185414	5.5276	0.000910746
Gender	1	0.0688388	0.0688388	2.05224	0.152273
age.g:Gender	3	0.112345	0.0374484	1.11642	0.341344
Residuals	1077	36.1261	0.0335432
N-bromosuccimide_age.g
	diff	lwr	upr	p adj
40-49-<40	0.0369396	-0.00267747	0.0765567	0.0778258
50-64-<40	0.0290756	-0.0102848	0.068436	0.228301
65-81-<40	0.0729068	0.0263024	0.119511	0.000354338
50-64-40-49	-0.00786405	-0.0444994	0.0287713	0.945926
65-81-40-49	0.0359672	-0.00835981	0.0802943	0.157702
65-81-50-64	0.0438313	-0.000266477	0.087929	0.0520894
N-bromosuccimide_Gender
	diff	lwr	upr	p adj
M-F	0.016241	-0.00603751	0.0385195	0.152887
Erythronic acid and/or threonic acid_aov.tab
	Df	Sum Sq	Mean Sq	F value	Pr(>F)
age.g	3	2.38601	0.795336	8.78224	9.42911e-06
Gender	1	0.179264	0.179264	1.97946	0.159753
age.g:Gender	3	2.53279	0.844264	9.32252	4.3999e-06
Residuals	1016	92.0108	0.0905618
Erythronic acid and/or threonic acid_age.g
	diff	lwr	upr	p adj
40-49-<40	0.0546916	-0.0127995	0.122183	0.158572
50-64-<40	0.049634	-0.0166732	0.115941	0.217637
65-81-<40	0.156582	0.0774335	0.235731	2.5339e-06
50-64-40-49	-0.00505761	-0.0669139	0.0567986	0.996707
65-81-40-49	0.10189	0.0264316	0.177349	0.00299093
65-81-50-64	0.106948	0.0325462	0.18135	0.00130257
Erythronic acid and/or threonic acid_Gender
	diff	lwr	upr	p adj
M-F	-0.0269322	-0.0645647	0.0107004	0.160522
2-aminomalonic acid_aov.tab
	Df	Sum Sq	Mean Sq	F value	Pr(>F)
age.g	3	1.23532	0.411773	3.55894	0.0139181
Gender	1	10.1313	10.1313	87.5647	4.80353e-20
age.g:Gender	3	8.42408	2.80803	24.2697	3.46188e-15
Residuals	1048	121.254	0.115701
2-aminomalonic acid_age.g
	diff	lwr	upr	p adj
40-49-<40	0.00463467	-0.0698894	0.0791587	0.998541
50-64-<40	0.0778808	0.00424959	0.151512	0.0333687
65-81-<40	0.0498242	-0.0384101	0.138058	0.466547
50-64-40-49	0.0732462	0.00434649	0.142146	0.0320969
65-81-40-49	0.0451895	-0.0391366	0.129516	0.512872
65-81-50-64	-0.0280566	-0.111595	0.0554815	0.823314
2-aminomalonic acid_Gender
	diff	lwr	upr	p adj
M-F	-0.198097	-0.239772	-0.156422	0
Aspartic acid_aov.tab
	Df	Sum Sq	Mean Sq	F value	Pr(>F)
age.g	3	0.545335	0.181778	8.79592	9.09434e-06
Gender	1	0.780659	0.780659	37.7747	1.09572e-09
age.g:Gender	3	0.153642	0.051214	2.47815	0.0598209
Residuals	1141	23.5801	0.0206662
Aspartic acid_age.g
	diff	lwr	upr	p adj
40-49-<40	0.0522438	0.0219089	0.0825787	6.06836e-05
50-64-<40	0.0528363	0.0230533	0.0826193	3.2885e-05
65-81-<40	0.0291949	-0.00656142	0.0649512	0.153455
50-64-40-49	0.00059252	-0.0273122	0.0284973	0.999941
65-81-40-49	-0.0230489	-0.0572566	0.0111587	0.306692
65-81-50-64	-0.0236414	-0.0573606	0.0100777	0.27197
Aspartic acid_Gender
	diff	lwr	upr	p adj
M-F	-0.0528653	-0.0697843	-0.0359464	1.20409e-09
Cysteine_aov.tab
	Df	Sum Sq	Mean Sq	F value	Pr(>F)
age.g	3	16.8101	5.60338	7.96075	2.96378e-05
Gender	1	15.6692	15.6692	22.2613	2.67655e-06
age.g:Gender	3	4.41357	1.47119	2.09013	0.0998051
Residuals	1132	796.787	0.703875
Cysteine_age.g
	diff	lwr	upr	p adj
40-49-<40	0.187716	0.0105624	0.36487	0.0329078
50-64-<40	0.159751	-0.0144671	0.33397	0.085708
65-81-<40	0.396638	0.18654	0.606736	8.07932e-06
50-64-40-49	-0.0279649	-0.191375	0.135445	0.971461
65-81-40-49	0.208922	0.00769584	0.410148	0.0383471
65-81-50-64	0.236887	0.0382402	0.435534	0.0118167
Cysteine_Gender
	diff	lwr	upr	p adj
M-F	0.238285	0.13891	0.337661	2.85626e-06
Methionine_aov.tab
	Df	Sum Sq	Mean Sq	F value	Pr(>F)
age.g	3	0.327562	0.109187	0.792632	0.498043
Gender	1	1.27637	1.27637	9.26565	0.0023907
age.g:Gender	3	0.425481	0.141827	1.02958	0.378587
Residuals	1094	150.702	0.137753
Methionine_age.g
	diff	lwr	upr	p adj
40-49-<40	0.0141775	-0.0654837	0.0938386	0.968083
50-64-<40	-0.0287781	-0.107179	0.0496224	0.780836
65-81-<40	-0.0108164	-0.105562	0.0839296	0.991181
50-64-40-49	-0.0429556	-0.11641	0.0304991	0.435
65-81-40-49	-0.0249938	-0.11569	0.0657021	0.89353
65-81-50-64	0.0179618	-0.071629	0.107552	0.955312
Methionine_Gender
	diff	lwr	upr	p adj
M-F	0.0689956	0.0243946	0.113597	0.00245953
Creatinine_aov.tab
	Df	Sum Sq	Mean Sq	F value	Pr(>F)
age.g	3	0.666515	0.222172	3.55841	0.0139117
Gender	1	0.105994	0.105994	1.69765	0.192867
age.g:Gender	3	0.222952	0.0743175	1.1903	0.312205
Residuals	1107	69.1164	0.0624357
Creatinine_age.g
	diff	lwr	upr	p adj
40-49-<40	0.0177272	-0.0352289	0.0706832	0.824782
50-64-<40	0.0370451	-0.015292	0.0893822	0.263828
65-81-<40	0.0758806	0.0130229	0.138738	0.0104742
50-64-40-49	0.0193179	-0.0301537	0.0687896	0.746698
65-81-40-49	0.0581534	-0.00233924	0.118646	0.0646738
65-81-50-64	0.0388355	-0.0211161	0.098787	0.341912
Creatinine_Gender
	diff	lwr	upr	p adj
M-F	-0.0197675	-0.049602	0.010067	0.193858
Salicylic acid_aov.tab
	Df	Sum Sq	Mean Sq	F value	Pr(>F)
age.g	3	0.00506794	0.00168931	4.42886	0.00422716
Gender	1	0.00136202	0.00136202	3.5708	0.0591201
age.g:Gender	3	0.00218754	0.00072918	1.91168	0.126043
Residuals	914	0.34863	0.000381434
Salicylic acid_age.g
	diff	lwr	upr	p adj
40-49-<40	0.00189896	-0.00270305	0.00650096	0.712751
50-64-<40	0.00473663	0.000219873	0.00925339	0.0356132
65-81-<40	0.00685206	0.0012505	0.0124536	0.00917806
50-64-40-49	0.00283768	-0.00133371	0.00700906	0.29805
65-81-40-49	0.0049531	-0.000373886	0.0102801	0.0790907
65-81-50-64	0.00211543	-0.00313809	0.00736895	0.728103
Salicylic acid_Gender
	diff	lwr	upr	p adj
M-F	-0.00246108	-0.0050246	0.000102447	0.0598643
Glutamic acid and/or pyroglutamic acid_aov.tab
	Df	Sum Sq	Mean Sq	F value	Pr(>F)
age.g	3	0.287001	0.0956669	4.44366	0.00411206
Gender	1	0.544791	0.544791	25.3052	5.70718e-07
age.g:Gender	3	0.149049	0.0496829	2.30773	0.0749968
Residuals	1106	23.8109	0.0215289
Glutamic acid and/or pyroglutamic acid_age.g
	diff	lwr	upr	p adj
40-49-<40	0.0277016	-0.00352504	0.0589283	0.102716
50-64-<40	0.0135682	-0.0172965	0.044433	0.670371
65-81-<40	0.0490759	0.0122477	0.0859042	0.00351486
50-64-40-49	-0.0141334	-0.0431837	0.0149169	0.593948
65-81-40-49	0.0213743	-0.0139472	0.0566958	0.403871
65-81-50-64	0.0355077	0.000505784	0.0705097	0.0452876
Glutamic acid and/or pyroglutamic acid_Gender
	diff	lwr	upr	p adj
M-F	0.0449504	0.0273903	0.0625105	5.93874e-07
Dodecanoic acid_aov.tab
	Df	Sum Sq	Mean Sq	F value	Pr(>F)
age.g	3	1.78585	0.595282	10.8604	4.94009e-07
Gender	1	3.31851	3.31851	60.5432	1.66216e-14
age.g:Gender	3	0.95212	0.317373	5.7902	0.000630296
Residuals	1091	59.8	0.0548121
Dodecanoic acid_age.g
	diff	lwr	upr	p adj
40-49-<40	-0.0269704	-0.0775383	0.0235975	0.51705
50-64-<40	0.0368791	-0.0122675	0.0860256	0.215728
65-81-<40	0.0919763	0.0329183	0.151034	0.000381473
50-64-40-49	0.0638495	0.0170322	0.110667	0.00263424
65-81-40-49	0.118947	0.0618124	0.176081	6.18015e-07
65-81-50-64	0.0550972	-0.000782999	0.110977	0.0549564
Dodecanoic acid_Gender
	diff	lwr	upr	p adj
M-F	-0.111514	-0.139713	-0.0833143	0
Phenylalanine_aov.tab
	Df	Sum Sq	Mean Sq	F value	Pr(>F)
age.g	3	0.173196	0.057732	4.77282	0.00260236
Gender	1	0.00256128	0.00256128	0.211747	0.64549
age.g:Gender	3	0.011975	0.00399165	0.329999	0.803672
Residuals	1130	13.6685	0.012096
Phenylalanine_age.g
	diff	lwr	upr	p adj
40-49-<40	0.0282271	0.00497935	0.0514748	0.00988081
50-64-<40	0.0242516	0.0013346	0.0471687	0.0332394
65-81-<40	0.0350699	0.00764749	0.0624923	0.00568275
50-64-40-49	-0.00397546	-0.0254544	0.0175034	0.964332
65-81-40-49	0.00684278	-0.0193896	0.0330752	0.907992
65-81-50-64	0.0108182	-0.0151215	0.036758	0.706092
Phenylalanine_Gender
	diff	lwr	upr	p adj
M-F	-0.00303996	-0.0160358	0.00995591	0.64635
Asparagine_aov.tab
	Df	Sum Sq	Mean Sq	F value	Pr(>F)
age.g	3	1.07544	0.358481	0.967426	0.407332
Gender	1	0.870651	0.870651	2.34961	0.125598
age.g:Gender	3	1.86552	0.621841	1.67815	0.169948
Residuals	1116	413.535	0.370551
Asparagine_age.g
	diff	lwr	upr	p adj
40-49-<40	0.0622692	-0.0675202	0.192059	0.605043
50-64-<40	-0.00998081	-0.13803	0.118069	0.997145
65-81-<40	-0.000868303	-0.154894	0.153157	0.999999
50-64-40-49	-0.0722501	-0.191214	0.0467143	0.400586
65-81-40-49	-0.0631375	-0.209697	0.0834221	0.68443
65-81-50-64	0.00911251	-0.135908	0.154134	0.998496
Asparagine_Gender
	diff	lwr	upr	p adj
M-F	-0.0564615	-0.128868	0.0159448	0.126297
Ornithine_aov.tab
	Df	Sum Sq	Mean Sq	F value	Pr(>F)
age.g	3	3.70931	1.23644	13.0605	2.17502e-08
Gender	1	0.0869346	0.0869346	0.918292	0.338128
age.g:Gender	3	1.02493	0.341642	3.60878	0.0129784
Residuals	1135	107.45	0.0946698
Ornithine_age.g
	diff	lwr	upr	p adj
40-49-<40	0.0863236	0.0213605	0.151287	0.00363591
50-64-<40	0.139882	0.0762016	0.203563	1.20345e-07
65-81-<40	0.149961	0.0732878	0.226635	3.36193e-06
50-64-40-49	0.0535586	-0.00643125	0.113549	0.0992935
65-81-40-49	0.0636376	-0.0099992	0.137274	0.117495
65-81-50-64	0.010079	-0.0624289	0.0825869	0.984327
Ornithine_Gender
	diff	lwr	upr	p adj
M-F	-0.0177066	-0.0540199	0.0186067	0.338916
Glycerol-3-phosphate_aov.tab
	Df	Sum Sq	Mean Sq	F value	Pr(>F)
age.g	3	0.369091	0.12303	2.59186	0.0514181
Gender	1	0.559999	0.559999	11.7974	0.000614724
age.g:Gender	3	1.243	0.414334	8.72868	1.00185e-05
Residuals	1127	53.4965	0.0474681
Glycerol-3-phosphate_age.g
	diff	lwr	upr	p adj
40-49-<40	0.0399749	-0.00640597	0.0863559	0.119081
50-64-<40	0.0465706	0.00100245	0.0921388	0.0429786
65-81-<40	0.0376817	-0.0169853	0.0923487	0.28669
50-64-40-49	0.0065957	-0.0358451	0.0490365	0.978356
65-81-40-49	-0.00229321	-0.054382	0.0497956	0.99948
65-81-50-64	-0.00888891	-0.0602554	0.0424775	0.970539
Glycerol-3-phosphate_Gender
	diff	lwr	upr	p adj
M-F	-0.045152	-0.0710064	-0.0192977	0.000633325
Citric acid_aov.tab
	Df	Sum Sq	Mean Sq	F value	Pr(>F)
age.g	3	0.2844	0.0947999	25.0159	1.13223e-15
Gender	1	0.00788355	0.00788355	2.08032	0.149486
age.g:Gender	3	0.00223919	0.000746395	0.19696	0.898493
Residuals	1129	4.27844	0.00378958
Citric acid_age.g
	diff	lwr	upr	p adj
40-49-<40	0.00304537	-0.00997557	0.0160663	0.931517
50-64-<40	0.0181247	0.00532751	0.0309219	0.00159698
65-81-<40	0.0467051	0.0312509	0.0621593	3.33067e-14
50-64-40-49	0.0150794	0.00307984	0.0270789	0.00689389
65-81-40-49	0.0436598	0.0288593	0.0584602	3.25073e-13
65-81-50-64	0.0285804	0.0139764	0.0431844	3.31207e-06
Citric acid_Gender
	diff	lwr	upr	p adj
M-F	-0.00534933	-0.0126425	0.00194384	0.150394
Citrilline_aov.tab
	Df	Sum Sq	Mean Sq	F value	Pr(>F)
age.g	3	1.57327	0.524423	1.92516	0.123706
Gender	1	0.286064	0.286064	1.05014	0.305692
age.g:Gender	3	0.602731	0.20091	0.737544	0.529696
Residuals	1138	309.996	0.272405
Citrilline_age.g
	diff	lwr	upr	p adj
40-49-<40	0.062224	-0.0476511	0.172099	0.46404
50-64-<40	0.0819221	-0.0264042	0.190248	0.20962
65-81-<40	0.109628	-0.0203095	0.239565	0.13207
50-64-40-49	0.0196981	-0.0817919	0.121188	0.959213
65-81-40-49	0.0474035	-0.0768915	0.171699	0.760203
65-81-50-64	0.0277054	-0.0952227	0.150633	0.93814
Citrilline_Gender
	diff	lwr	upr	p adj
M-F	-0.0320586	-0.0935804	0.0294632	0.306804
Tetradecanoic acid_aov.tab
	Df	Sum Sq	Mean Sq	F value	Pr(>F)
age.g	3	1.12686	0.375621	13.7712	8.00404e-09
Gender	1	0.663067	0.663067	24.3097	9.44421e-07
age.g:Gender	3	0.419344	0.139781	5.12474	0.0015952
Residuals	1117	30.4671	0.0272758
Tetradecanoic acid_age.g
	diff	lwr	upr	p adj
40-49-<40	-0.00748717	-0.0428786	0.0279043	0.948081
50-64-<40	0.0591441	0.0246986	0.0935896	6.45535e-05
65-81-<40	0.0586302	0.0172548	0.100006	0.00158613
50-64-40-49	0.0666313	0.0341438	0.0991188	9.42364e-07
65-81-40-49	0.0661174	0.0263572	0.105877	0.000120016
65-81-50-64	-0.000513928	-0.0394345	0.0384066	0.999986
Tetradecanoic acid_Gender
	diff	lwr	upr	p adj
M-F	-0.0492485	-0.0688869	-0.0296101	9.93053e-07
4-deoxypyridoxine_aov.tab
	Df	Sum Sq	Mean Sq	F value	Pr(>F)
age.g	3	2.45724	0.819082	4.02406	0.00734191
Gender	1	0.700268	0.700268	3.44034	0.0638891
age.g:Gender	3	5.72692	1.90897	9.37858	4.00883e-06
Residuals	1104	224.715	0.203546
4-deoxypyridoxine_age.g
	diff	lwr	upr	p adj
40-49-<40	-0.114594	-0.210983	-0.0182048	0.0121746
50-64-<40	-0.0537356	-0.148547	0.0410754	0.463295
65-81-<40	0.000556878	-0.113938	0.115052	0.999999
50-64-40-49	0.0608583	-0.0281061	0.149823	0.29332
65-81-40-49	0.115151	0.00544842	0.224853	0.0353537
65-81-50-64	0.0542924	-0.0540259	0.162611	0.569724
4-deoxypyridoxine_Gender
	diff	lwr	upr	p adj
M-F	-0.0507968	-0.104682	0.00308811	0.0646286
Sycllo-inositol and/or myo-inositol_aov.tab
	Df	Sum Sq	Mean Sq	F value	Pr(>F)
age.g	3	23.7414	7.91379	89.0774	1.17769e-51
Gender	1	0.588469	0.588469	6.6238	0.0101912
age.g:Gender	3	1.23668	0.412226	4.64001	0.00313159
Residuals	1111	98.7031	0.0888417
Sycllo-inositol and/or myo-inositol_age.g
	diff	lwr	upr	p adj
40-49-<40	0.162974	0.0994376	0.226511	3.81955e-10
50-64-<40	0.311889	0.249069	0.374709	6.21725e-15
65-81-<40	0.422505	0.347589	0.497421	6.21725e-15
50-64-40-49	0.148915	0.0902488	0.207581	5.95273e-10
65-81-40-49	0.25953	0.188062	0.330999	4.4631e-14
65-81-50-64	0.110615	0.0397833	0.181448	0.000364313
Sycllo-inositol and/or myo-inositol_Gender
	diff	lwr	upr	p adj
M-F	-0.0465147	-0.082047	-0.0109824	0.0103421
4-hydroxyphenyllactic acid_aov.tab
	Df	Sum Sq	Mean Sq	F value	Pr(>F)
age.g	3	4.25056	1.41685	16.6292	1.41586e-10
Gender	1	20.8894	20.8894	245.173	3.92028e-50
age.g:Gender	3	0.203124	0.0677079	0.794668	0.496894
Residuals	1123	95.6828	0.0852029
4-hydroxyphenyllactic acid_age.g
	diff	lwr	upr	p adj
40-49-<40	0.0719029	0.00974942	0.134056	0.0157455
50-64-<40	0.106134	0.0450109	0.167257	5.14614e-05
65-81-<40	0.195021	0.12196	0.268082	6.48044e-11
50-64-40-49	0.0342311	-0.0228695	0.0913316	0.41244
65-81-40-49	0.123118	0.053387	0.192849	3.64128e-05
65-81-50-64	0.0888869	0.0200729	0.157701	0.00507582
4-hydroxyphenyllactic acid_Gender
	diff	lwr	upr	p adj
M-F	0.275426	0.240804	0.310048	1.17462e-13
Methionine sulfoxide_aov.tab
	Df	Sum Sq	Mean Sq	F value	Pr(>F)
age.g	3	0.00376018	0.00125339	2.44835	0.0623867
Gender	1	0.010369	0.010369	20.2546	7.66682e-06
age.g:Gender	3	0.00358505	0.00119502	2.33432	0.0725459
Residuals	901	0.461252	0.000511933
Methionine sulfoxide_age.g
	diff	lwr	upr	p adj
40-49-<40	0.0016418	-0.00382319	0.0071068	0.866558
50-64-<40	0.00359818	-0.0016891	0.00888546	0.297695
65-81-<40	0.00623113	-0.000166104	0.0126284	0.0594958
50-64-40-49	0.00195638	-0.00295041	0.00686317	0.734117
65-81-40-49	0.00458933	-0.00149721	0.0106759	0.211802
65-81-50-64	0.00263295	-0.00329453	0.00856043	0.662769
Methionine sulfoxide_Gender
	diff	lwr	upr	p adj
M-F	-0.00683148	-0.00981537	-0.00384758	7.9262e-06
Pentadecanoic acid_aov.tab
	Df	Sum Sq	Mean Sq	F value	Pr(>F)
age.g	3	0.500787	0.166929	6.70433	0.000176162
Gender	1	0.448262	0.448262	18.0034	2.41117e-05
age.g:Gender	3	0.157763	0.0525877	2.11206	0.0970696
Residuals	994	24.7493	0.0248987
Pentadecanoic acid_age.g
	diff	lwr	upr	p adj
40-49-<40	-0.0129427	-0.0484529	0.0225676	0.78442
50-64-<40	0.0252284	-0.00985893	0.0603156	0.250495
65-81-<40	0.0501235	0.00811591	0.092131	0.0117602
50-64-40-49	0.038171	0.005357	0.0709851	0.0149755
65-81-40-49	0.0630661	0.0229379	0.103194	0.000329084
65-81-50-64	0.0248951	-0.0148593	0.0646495	0.372523
Pentadecanoic acid_Gender
	diff	lwr	upr	p adj
M-F	-0.0429123	-0.0627855	-0.0230392	2.47221e-05
Tyrosine_aov.tab
	Df	Sum Sq	Mean Sq	F value	Pr(>F)
age.g	3	1.78831	0.596105	15.7921	4.5865e-10
Gender	1	0.125272	0.125272	3.31871	0.0687587
age.g:Gender	3	0.215333	0.0717776	1.90154	0.12755
Residuals	1134	42.8052	0.0377471
Tyrosine_age.g
	diff	lwr	upr	p adj
40-49-<40	0.0159731	-0.0249816	0.0569277	0.747415
50-64-<40	0.0698094	0.0294133	0.110206	5.66708e-05
65-81-<40	0.109484	0.061196	0.157772	4.24011e-08
50-64-40-49	0.0538364	0.0159225	0.0917502	0.00154104
65-81-40-49	0.0935111	0.0472795	0.139743	1.38195e-06
65-81-50-64	0.0396747	-0.00606282	0.0854122	0.115315
Tyrosine_Gender
	diff	lwr	upr	p adj
M-F	0.0212556	-0.00168125	0.0441925	0.069291
Hypoxanthine_aov.tab
	Df	Sum Sq	Mean Sq	F value	Pr(>F)
age.g	3	65.7914	21.9305	4.68242	0.00296113
Gender	1	7.73553	7.73553	1.65163	0.199026
age.g:Gender	3	5.32798	1.77599	0.379196	0.768027
Residuals	1032	4833.45	4.68357
Hypoxanthine_age.g
	diff	lwr	upr	p adj
40-49-<40	0.682434	0.205415	1.15945	0.00139202
50-64-<40	0.34402	-0.128503	0.816544	0.240148
65-81-<40	0.248283	-0.319145	0.815712	0.673573
50-64-40-49	-0.338414	-0.779466	0.102638	0.198348
65-81-40-49	-0.434151	-0.975652	0.107351	0.166016
65-81-50-64	-0.095737	-0.633283	0.441809	0.968008
Hypoxanthine_Gender
	diff	lwr	upr	p adj
M-F	-0.175258	-0.44323	0.0927141	0.199657
Histidine_aov.tab
	Df	Sum Sq	Mean Sq	F value	Pr(>F)
age.g	3	0.033234	0.011078	0.363616	0.779295
Gender	1	0.1232	0.1232	4.04383	0.0445725
age.g:Gender	3	0.113364	0.037788	1.24033	0.293753
Residuals	1120	34.1221	0.0304662
Histidine_age.g
	diff	lwr	upr	p adj
40-49-<40	0.0110382	-0.0257282	0.0478046	0.866912
50-64-<40	0.0120748	-0.0243845	0.048534	0.829385
65-81-<40	0.00132039	-0.0422186	0.0448594	0.99983
50-64-40-49	0.00103658	-0.0333373	0.0354105	0.999833
65-81-40-49	-0.00971781	-0.0515261	0.0320905	0.932667
65-81-50-64	-0.0107544	-0.0522929	0.0307841	0.909818
Histidine_Gender
	diff	lwr	upr	p adj
M-F	-0.0212315	-0.0419884	-0.000474665	0.0449946
Hexadecanoic acid_aov.tab
	Df	Sum Sq	Mean Sq	F value	Pr(>F)
age.g	3	0.212547	0.0708491	3.81737	0.00975183
Gender	1	0.0177425	0.0177425	0.955971	0.328414
age.g:Gender	3	0.0845466	0.0281822	1.51847	0.20803
Residuals	1124	20.8611	0.0185597
Hexadecanoic acid_age.g
	diff	lwr	upr	p adj
40-49-<40	0.0187306	-0.0102929	0.0477541	0.345309
50-64-<40	0.0361029	0.00772102	0.0644848	0.00603343
65-81-<40	0.0294453	-0.00471604	0.0636066	0.119036
50-64-40-49	0.0173723	-0.00927416	0.0440188	0.336131
65-81-40-49	0.0107147	-0.0220191	0.0434484	0.834296
65-81-50-64	-0.00665763	-0.0388239	0.0255086	0.951153
Hexadecanoic acid_Gender
	diff	lwr	upr	p adj
M-F	-0.00804426	-0.0242254	0.00813693	0.329562
Hexadecenoic acid_aov.tab
	Df	Sum Sq	Mean Sq	F value	Pr(>F)
age.g	3	0.482146	0.160715	2.56372	0.0534001
Gender	1	3.93888	3.93888	62.8326	5.50422e-15
age.g:Gender	3	0.879988	0.293329	4.67917	0.00296734
Residuals	1097	68.7692	0.0626884
Hexadecenoic acid_age.g
	diff	lwr	upr	p adj
40-49-<40	0.0146823	-0.0386399	0.0680044	0.893764
50-64-<40	0.0535685	0.000767712	0.106369	0.0452597
65-81-<40	0.0293373	-0.0339473	0.0926219	0.63155
50-64-40-49	0.0388862	-0.0108653	0.0886377	0.18445
65-81-40-49	0.0146551	-0.0461086	0.0754188	0.92552
65-81-50-64	-0.0242312	-0.0845378	0.0360755	0.729609
Hexadecenoic acid_Gender
	diff	lwr	upr	p adj
M-F	-0.121209	-0.151268	-0.0911494	0
Indole-3-acetic acid_aov.tab
	Df	Sum Sq	Mean Sq	F value	Pr(>F)
age.g	3	1.24891	0.416304	7.43104	6.28345e-05
Gender	1	0.441986	0.441986	7.88946	0.00506129
age.g:Gender	3	0.182122	0.0607073	1.08363	0.355013
Residuals	1089	61.0083	0.0560223
Indole-3-acetic acid_age.g
	diff	lwr	upr	p adj
40-49-<40	0.016887	-0.033929	0.0677029	0.827916
50-64-<40	0.0691558	0.0190301	0.119281	0.00226987
65-81-<40	0.0866392	0.0264791	0.146799	0.00126611
50-64-40-49	0.0522688	0.00515464	0.099383	0.0227559
65-81-40-49	0.0697522	0.0120773	0.127427	0.0102844
65-81-50-64	0.0174834	-0.0395843	0.0745511	0.859807
Indole-3-acetic acid_Gender
	diff	lwr	upr	p adj
M-F	0.0406275	0.0121851	0.06907	0.00515674
Uric acid_aov.tab
	Df	Sum Sq	Mean Sq	F value	Pr(>F)
age.g	3	0.541751	0.180584	2.52661	0.0561091
Gender	1	36.617	36.617	512.322	2.57103e-93
age.g:Gender	3	1.03819	0.346065	4.84192	0.00236727
Residuals	1092	78.0481	0.0714727
Uric acid_age.g
	diff	lwr	upr	p adj
40-49-<40	0.0192998	-0.0380666	0.0766663	0.822592
50-64-<40	0.0575325	0.000753922	0.114311	0.0456554
65-81-<40	0.0387189	-0.0290993	0.106537	0.456709
50-64-40-49	0.0382327	-0.0148529	0.0913183	0.249179
65-81-40-49	0.019419	-0.0453388	0.0841768	0.867302
65-81-50-64	-0.0188137	-0.0830513	0.045424	0.875152
Uric acid_Gender
	diff	lwr	upr	p adj
M-F	0.368958	0.336883	0.401032	0
Octadecanoic acid_aov.tab
	Df	Sum Sq	Mean Sq	F value	Pr(>F)
age.g	3	0.075274	0.0250913	1.80807	0.143899
Gender	1	0.00240881	0.00240881	0.173577	0.677031
age.g:Gender	3	0.0666926	0.0222309	1.60194	0.187221
Residuals	1127	15.6399	0.0138774
Octadecanoic acid_age.g
	diff	lwr	upr	p adj
40-49-<40	0.0207565	-0.00417731	0.0456904	0.140608
50-64-<40	0.00439044	-0.0201563	0.0289372	0.967633
65-81-<40	0.00933173	-0.0200904	0.0387538	0.846918
50-64-40-49	-0.0163661	-0.039408	0.0066758	0.260895
65-81-40-49	-0.0114248	-0.0396036	0.016754	0.724064
65-81-50-64	0.00494128	-0.0228956	0.0327782	0.968324
Octadecanoic acid_Gender
	diff	lwr	upr	p adj
M-F	-0.00295787	-0.0169181	0.0110023	0.677693
Octadecenoic acid_aov.tab
	Df	Sum Sq	Mean Sq	F value	Pr(>F)
age.g	3	0.850403	0.283468	3.26928	0.0206322
Gender	1	0.0674179	0.0674179	0.777541	0.378084
age.g:Gender	3	0.346035	0.115345	1.33029	0.263029
Residuals	1115	96.6777	0.0867065
Octadecenoic acid_age.g
	diff	lwr	upr	p adj
40-49-<40	0.0375385	-0.0253963	0.100473	0.417038
50-64-<40	0.0696072	0.00780532	0.131409	0.0199964
65-81-<40	0.0678296	-0.00605555	0.141715	0.0851352
50-64-40-49	0.0320687	-0.0257928	0.0899301	0.483299
65-81-40-49	0.0302911	-0.0403311	0.100913	0.687412
65-81-50-64	-0.00177759	-0.071392	0.0678368	0.999898
Octadecenoic acid_Gender
	diff	lwr	upr	p adj
M-F	-0.0157309	-0.0508135	0.0193517	0.379159
Octadecadienoic acid_aov.tab
	Df	Sum Sq	Mean Sq	F value	Pr(>F)
age.g	3	0.36743	0.122477	7.22679	8.36423e-05
Gender	1	0.000232211	0.000232211	0.0137017	0.906838
age.g:Gender	3	0.0471831	0.0157277	0.92802	0.426501
Residuals	1109	18.7949	0.0169476
Octadecadienoic acid_age.g
	diff	lwr	upr	p adj
40-49-<40	0.0163181	-0.0115796	0.0442157	0.434805
50-64-<40	0.0446786	0.0174481	0.0719092	0.000153922
65-81-<40	0.0403107	0.007529	0.0730925	0.00867961
50-64-40-49	0.0283605	0.00266871	0.0540524	0.023728
65-81-40-49	0.0239927	-0.00752255	0.0555079	0.204418
65-81-50-64	-0.00436787	-0.0352941	0.0265583	0.983584
Octadecadienoic acid_Gender
	diff	lwr	upr	p adj
M-F	-0.00092666	-0.0164979	0.0146446	0.907066
Indole-3-propionic acid_aov.tab
	Df	Sum Sq	Mean Sq	F value	Pr(>F)
age.g	3	2.99	0.996666	1.87993	0.131198
Gender	1	0.714281	0.714281	1.34729	0.24601
age.g:Gender	3	2.71036	0.903455	1.70411	0.164436
Residuals	1077	570.983	0.530161
Indole-3-propionic acid_age.g
	diff	lwr	upr	p adj
40-49-<40	0.120575	-0.0369968	0.278147	0.200455
50-64-<40	0.133679	-0.0218568	0.289215	0.12073
65-81-<40	0.0931875	-0.093085	0.27946	0.571269
50-64-40-49	0.0131041	-0.132373	0.158581	0.995614
65-81-40-49	-0.0273877	-0.205347	0.150572	0.978952
65-81-50-64	-0.0404918	-0.216651	0.135667	0.934683
Indole-3-propionic acid_Gender
	diff	lwr	upr	p adj
M-F	0.052119	-0.0362192	0.140457	0.247256
Cystine_aov.tab
	Df	Sum Sq	Mean Sq	F value	Pr(>F)
age.g	3	178.271	59.4235	42.1964	7.62702e-26
Gender	1	2.21097	2.21097	1.57	0.210467
age.g:Gender	3	46.3205	15.4402	10.964	4.23633e-07
Residuals	1127	1587.11	1.40826
Cystine_age.g
	diff	lwr	upr	p adj
40-49-<40	0.185777	-0.0652082	0.436762	0.226699
50-64-<40	0.769039	0.522589	1.01549	0
65-81-<40	1.05682	0.759862	1.35378	0
50-64-40-49	0.583263	0.351094	0.815431	9.10582e-10
65-81-40-49	0.871044	0.585827	1.15626	0
65-81-50-64	0.287781	0.00654656	0.569016	0.0425975
Cystine_Gender
	diff	lwr	upr	p adj
M-F	0.0894193	-0.0509366	0.229775	0.211554
Tryptophan_aov.tab
	Df	Sum Sq	Mean Sq	F value	Pr(>F)
age.g	3	0.601211	0.200404	8.73649	9.91946e-06
Gender	1	1.72747	1.72747	75.3083	1.40034e-17
age.g:Gender	3	0.0967029	0.0322343	1.40524	0.239696
Residuals	1118	25.6454	0.0229387
Tryptophan_age.g
	diff	lwr	upr	p adj
40-49-<40	-0.0458492	-0.077898	-0.0138005	0.00138952
50-64-<40	-0.0431081	-0.0747963	-0.0114199	0.00271848
65-81-<40	-0.0712426	-0.109427	-0.0330584	1.06916e-05
50-64-40-49	0.00274111	-0.0269386	0.0324209	0.995279
65-81-40-49	-0.0253934	-0.061928	0.0111413	0.279464
65-81-50-64	-0.0281345	-0.0643533	0.00808431	0.189067
Tryptophan_Gender
	diff	lwr	upr	p adj
M-F	0.0795466	0.0615185	0.0975748	0
Caffeine_aov.tab
	Df	Sum Sq	Mean Sq	F value	Pr(>F)
age.g	3	40.9745	13.6582	9.26123	4.96279e-06
Gender	1	56.4373	56.4373	38.2686	9.5864e-10
age.g:Gender	3	27.9369	9.3123	6.31442	0.000308594
Residuals	847	1249.13	1.47477
Caffeine_age.g
	diff	lwr	upr	p adj
40-49-<40	0.537612	0.221065	0.854159	8.15878e-05
50-64-<40	0.498078	0.187599	0.808558	0.000233395
65-81-<40	0.668779	0.306968	1.03059	1.36455e-05
50-64-40-49	-0.0395334	-0.305067	0.226	0.980846
65-81-40-49	0.131167	-0.192898	0.455232	0.724821
65-81-50-64	0.170701	-0.14744	0.488841	0.511521
Caffeine_Gender
	diff	lwr	upr	p adj
M-F	-0.51763	-0.682159	-0.353101	1.02479e-09
Eicosatetraenoic acid_aov.tab
	Df	Sum Sq	Mean Sq	F value	Pr(>F)
age.g	3	0.0800272	0.0266757	3.8726	0.00903692
Gender	1	0.145629	0.145629	21.1414	4.74454e-06
age.g:Gender	3	0.0387576	0.0129192	1.87552	0.131912
Residuals	1135	7.81825	0.00688833
Eicosatetraenoic acid_age.g
	diff	lwr	upr	p adj
40-49-<40	0.0226886	0.00513806	0.0402391	0.00502768
50-64-<40	0.010041	-0.00723119	0.0273133	0.440404
65-81-<40	0.00789782	-0.0127771	0.0285727	0.759289
50-64-40-49	-0.0126475	-0.0288005	0.00350537	0.183162
65-81-40-49	-0.0147908	-0.0345401	0.0049586	0.217304
65-81-50-64	-0.00214323	-0.0216457	0.0173592	0.992116
Eicosatetraenoic acid_Gender
	diff	lwr	upr	p adj
M-F	-0.0228649	-0.0326476	-0.0130822	5.02298e-06
2	5-furandicarboxylic acid_aov.tab
	Df	Sum Sq	Mean Sq	F value	Pr(>F)
age.g	3	0.273506	0.0911687	1.31088	0.269416
Gender	1	0.426468	0.426468	6.13204	0.0134267
age.g:Gender	3	0.656702	0.218901	3.1475	0.0243524
Residuals	1087	75.5982	0.0695475
2	5-furandicarboxylic acid_age.g
	diff	lwr	upr	p adj
40-49-<40	0.0287156	-0.0280034	0.0854346	0.561401
50-64-<40	0.0427474	-0.0132341	0.0987288	0.20208
65-81-<40	0.023065	-0.0437817	0.0899118	0.811215
50-64-40-49	0.0140318	-0.0385785	0.0666421	0.902361
65-81-40-49	-0.00565053	-0.0697006	0.0583995	0.995877
65-81-50-64	-0.0196823	-0.0830802	0.0437155	0.854977
2	5-furandicarboxylic acid_Gender
	diff	lwr	upr	p adj
M-F	-0.0399808	-0.0717323	-0.00822942	0.0136373
Monoglyceride (hexadecanoic acid)_aov.tab
	Df	Sum Sq	Mean Sq	F value	Pr(>F)
age.g	3	0.0683016	0.0227672	2.81004	0.0384812
Gender	1	0.00199981	0.00199981	0.246826	0.619435
age.g:Gender	3	0.0137944	0.00459812	0.567523	0.636504
Residuals	940	7.61596	0.00810209
Monoglyceride (hexadecanoic acid)_age.g
	diff	lwr	upr	p adj
40-49-<40	0.016714	-0.00451578	0.0379437	0.179041
50-64-<40	0.0219067	0.000981376	0.0428319	0.0360674
65-81-<40	0.0219516	-0.00291726	0.0468204	0.105412
50-64-40-49	0.00519268	-0.0138453	0.0242306	0.896314
65-81-40-49	0.00523761	-0.0180655	0.0285407	0.938549
65-81-50-64	4.49339e-05	-0.0229812	0.023071	1
Monoglyceride (hexadecanoic acid)_Gender
	diff	lwr	upr	p adj
M-F	-0.00293965	-0.0145942	0.00871487	0.620713
Docosahexaenoic acid_aov.tab
	Df	Sum Sq	Mean Sq	F value	Pr(>F)
age.g	3	6.38481	2.12827	24.2956	3.16968e-15
Gender	1	5.35502	5.35502	61.1311	1.24522e-14
age.g:Gender	3	2.82384	0.94128	10.7453	5.80423e-07
Residuals	1099	96.2713	0.087599
Docosahexaenoic acid_age.g
	diff	lwr	upr	p adj
40-49-<40	0.0961842	0.0329261	0.159442	0.000561612
50-64-<40	0.191044	0.128417	0.253672	1.2268e-13
65-81-<40	0.186955	0.111206	0.262703	1.88251e-09
50-64-40-49	0.0948601	0.036609	0.153111	0.000176498
65-81-40-49	0.0907704	0.018598	0.162943	0.0068351
65-81-50-64	-0.00408974	-0.0757101	0.0675306	0.998869
Docosahexaenoic acid_Gender
	diff	lwr	upr	p adj
M-F	-0.140606	-0.175991	-0.105221	5.61773e-14
Acetic acid_aov.tab
	Df	Sum Sq	Mean Sq	F value	Pr(>F)
age.g	3	0.286147	0.0953823	3.47696	0.0155656
Gender	1	0.0820303	0.0820303	2.99024	0.0840609
age.g:Gender	3	0.196687	0.0655623	2.38994	0.0673009
Residuals	1052	28.8591	0.0274326
Acetic acid_age.g
	diff	lwr	upr	p adj
40-49-<40	0.00817191	-0.0282836	0.0446274	0.939034
50-64-<40	0.0408375	0.00492759	0.0767474	0.0183779
65-81-<40	0.0147893	-0.0280846	0.0576632	0.811318
50-64-40-49	0.0326656	-0.000762257	0.0660934	0.0582697
65-81-40-49	0.0066174	-0.0342002	0.047435	0.975548
65-81-50-64	-0.0260482	-0.0663793	0.0142829	0.344549
Acetic acid_Gender
	diff	lwr	upr	p adj
M-F	0.0178781	-0.00247448	0.0382306	0.0850644
Decanoic acid_aov.tab
	Df	Sum Sq	Mean Sq	F value	Pr(>F)
age.g	3	0.942123	0.314041	3.63821	0.0124761
Gender	1	4.94737	4.94737	57.316	7.86843e-14
age.g:Gender	3	1.0419	0.347301	4.02353	0.00734934
Residuals	1093	94.345	0.0863175
Decanoic acid_age.g
	diff	lwr	upr	p adj
40-49-<40	-0.0373645	-0.100647	0.0259181	0.426264
50-64-<40	0.0177179	-0.0444462	0.0798821	0.883686
65-81-<40	0.047509	-0.0273402	0.122358	0.36034
50-64-40-49	0.0550824	-0.00311675	0.113282	0.0711955
65-81-40-49	0.0848735	0.0132833	0.156464	0.0125091
65-81-50-64	0.0297911	-0.0408125	0.100395	0.698391
Decanoic acid_Gender
	diff	lwr	upr	p adj
M-F	-0.135851	-0.171168	-0.100535	8.35998e-14
Sucrose_aov.tab
	Df	Sum Sq	Mean Sq	F value	Pr(>F)
age.g	3	2.92714	0.975713	8.98658	7.18011e-06
Gender	1	0.196933	0.196933	1.81381	0.178382
age.g:Gender	3	0.606744	0.202248	1.86276	0.134252
Residuals	925	100.431	0.108574
Sucrose_age.g
	diff	lwr	upr	p adj
40-49-<40	0.0859816	0.00817395	0.163789	0.0235317
50-64-<40	0.0798486	0.00317277	0.156524	0.0375129
65-81-<40	0.182493	0.0918262	0.27316	1.62369e-06
50-64-40-49	-0.00613295	-0.07697	0.0647041	0.996096
65-81-40-49	0.0965117	0.0107257	0.182298	0.0202081
65-81-50-64	0.102645	0.0178839	0.187405	0.0101636
Sucrose_Gender
	diff	lwr	upr	p adj
M-F	-0.0293966	-0.0723351	0.0135419	0.17941
Eicosanoic acid_aov.tab
	Df	Sum Sq	Mean Sq	F value	Pr(>F)
age.g	3	0.0900313	0.0300104	1.34141	0.259466
Gender	1	0.086429	0.086429	3.8632	0.0496132
age.g:Gender	3	0.140573	0.0468578	2.09445	0.0992765
Residuals	1075	24.0503	0.0223724
Eicosanoic acid_age.g
	diff	lwr	upr	p adj
40-49-<40	0.0161871	-0.0162131	0.0485873	0.57238
50-64-<40	-0.00540759	-0.0374024	0.0265873	0.972453
65-81-<40	-0.00411089	-0.0420796	0.0338579	0.992452
50-64-40-49	-0.0215947	-0.051637	0.00844765	0.250795
65-81-40-49	-0.020298	-0.0566367	0.0160407	0.476299
65-81-50-64	0.0012967	-0.034681	0.0372744	0.999714
Eicosanoic acid_Gender
	diff	lwr	upr	p adj
M-F	0.0181487	-2.27884e-05	0.0363202	0.0502875

## Sheet: AGE
Two-way ANOVA and post-hoc test by TukeyHSD
Valine_aov.tab
	Df	Sum Sq	Mean Sq	F value	Pr(>F)
age.g2	1	0.041012	0.041012	0.559854	0.454547
Gender	1	5.81018	5.81018	79.3148	3.73683e-18
age.g2:Gender	1	0.364087	0.364087	4.97014	0.0260751
Residuals	773	56.6259	0.0732548
Valine_age.g2
	diff	lwr	upr	p adj
age+65-age-50	0.0174274	-0.0282944	0.0631492	0.454547
Valine_Gender
	diff	lwr	upr	p adj
M-F	0.177397	0.13827	0.216523	0
Glycerol_aov.tab
	Df	Sum Sq	Mean Sq	F value	Pr(>F)
age.g2	1	0.0784477	0.0784477	25.5344	5.47215e-07
Gender	1	0.161295	0.161295	52.501	1.07628e-12
age.g2:Gender	1	0.000301836	0.000301836	0.0982466	0.754032
Residuals	745	2.28881	0.00307223
Glycerol_age.g2
	diff	lwr	upr	p adj
age+65-age-50	0.0244325	0.0149405	0.0339245	5.41897e-07
Glycerol_Gender
	diff	lwr	upr	p adj
M-F	-0.0302042	-0.0383879	-0.0220205	0
Phosphate_aov.tab
	Df	Sum Sq	Mean Sq	F value	Pr(>F)
age.g2	1	0.0188691	0.0188691	1.08522	0.297868
Gender	1	1.3187	1.3187	75.842	1.92686e-17
age.g2:Gender	1	0.114702	0.114702	6.59684	0.0104074
Residuals	754	13.1101	0.0173874
Phosphate_age.g2
	diff	lwr	upr	p adj
age+65-age-50	0.011987	-0.010602	0.034576	0.297868
Phosphate_Gender
	diff	lwr	upr	p adj
M-F	-0.0853087	-0.104547	-0.0660709	0
Glutamine_aov.tab
	Df	Sum Sq	Mean Sq	F value	Pr(>F)
age.g2	1	72.8919	72.8919	5.85543	0.0157627
Gender	1	62.4745	62.4745	5.0186	0.0253647
age.g2:Gender	1	225.401	225.401	18.1065	2.34981e-05
Residuals	760	9460.94	12.4486
Glutamine_age.g2
	diff	lwr	upr	p adj
age+65-age-50	0.736522	0.13901	1.33403	0.0157627
Glutamine_Gender
	diff	lwr	upr	p adj
M-F	0.589074	0.0727059	1.10544	0.025412
Lactic acid_aov.tab
	Df	Sum Sq	Mean Sq	F value	Pr(>F)
age.g2	1	0.0111917	0.0111917	0.100426	0.751402
Gender	1	0.0187474	0.0187474	0.168224	0.681805
age.g2:Gender	1	0.598898	0.598898	5.37406	0.0206919
Residuals	793	88.3739	0.111442
Lactic acid_age.g2
	diff	lwr	upr	p adj
age+65-age-50	-0.0089796	-0.0646014	0.0466422	0.751402
Lactic acid_Gender
	diff	lwr	upr	p adj
M-F	0.00995138	-0.0377176	0.0576204	0.682073
2-aminobutanoic acid_aov.tab
	Df	Sum Sq	Mean Sq	F value	Pr(>F)
age.g2	1	0.1884	0.1884	0.988669	0.3204
Gender	1	2.39738	2.39738	12.5807	0.000414854
age.g2:Gender	1	0.733806	0.733806	3.85079	0.0501051
Residuals	724	137.965	0.19056
2-aminobutanoic acid_age.g2
	diff	lwr	upr	p adj
age+65-age-50	-0.0384247	-0.114293	0.0374435	0.3204
2-aminobutanoic acid_Gender
	diff	lwr	upr	p adj
M-F	0.118167	0.0526989	0.183636	0.000420097
Ethanolamine_aov.tab
	Df	Sum Sq	Mean Sq	F value	Pr(>F)
age.g2	1	0.00443207	0.00443207	0.194363	0.659441
Gender	1	0.199972	0.199972	8.76956	0.00316306
age.g2:Gender	1	0.002495	0.002495	0.109415	0.740906
Residuals	725	16.5322	0.022803
Ethanolamine_age.g2
	diff	lwr	upr	p adj
age+65-age-50	0.00587975	-0.0203036	0.0320631	0.659441
Ethanolamine_Gender
	diff	lwr	upr	p adj
M-F	0.0340599	0.0114695	0.0566504	0.00317667
Lysine_aov.tab
	Df	Sum Sq	Mean Sq	F value	Pr(>F)
age.g2	1	0.0936223	0.0936223	4.41733	0.0359035
Gender	1	0.0552971	0.0552971	2.60905	0.106669
age.g2:Gender	1	0.0218936	0.0218936	1.03299	0.309779
Residuals	762	16.1501	0.0211943
Lysine_age.g2
	diff	lwr	upr	p adj
age+65-age-50	0.0263857	0.00174078	0.0510306	0.0359035
Lysine_Gender
	diff	lwr	upr	p adj
M-F	0.0173887	-0.00375366	0.038531	0.106822
Alanine_aov.tab
	Df	Sum Sq	Mean Sq	F value	Pr(>F)
age.g2	1	0.678677	0.678677	34.2495	7.18482e-09
Gender	1	0.111648	0.111648	5.63431	0.017858
age.g2:Gender	1	2.03286e-05	2.03286e-05	0.00102588	0.974457
Residuals	766	15.1788	0.0198157
Alanine_age.g2
	diff	lwr	upr	p adj
age+65-age-50	0.0709871	0.0471756	0.0947986	7.53278e-10
Alanine_Gender
	diff	lwr	upr	p adj
M-F	0.0246924	0.00425912	0.0451257	0.0179264
2-hydroxybutanoic acid_aov.tab
	Df	Sum Sq	Mean Sq	F value	Pr(>F)
age.g2	1	0.144383	0.144383	1.13452	0.287157
Gender	1	4.84806	4.84806	38.0946	1.10493e-09
age.g2:Gender	1	1.68302	1.68302	13.2247	0.000295262
Residuals	747	95.066	0.127264
2-hydroxybutanoic acid_age.g2
	diff	lwr	upr	p adj
age+65-age-50	0.0332728	-0.0280519	0.0945975	0.287157
2-hydroxybutanoic acid_Gender
	diff	lwr	upr	p adj
M-F	0.164966	0.112476	0.217456	0
3-hydroxybutanoic acid_aov.tab
	Df	Sum Sq	Mean Sq	F value	Pr(>F)
age.g2	1	0.200368	0.200368	1.21984	0.269783
Gender	1	0.0181542	0.0181542	0.110522	0.739653
age.g2:Gender	1	0.0536078	0.0536078	0.326364	0.567997
Residuals	680	111.695	0.164258
3-hydroxybutanoic acid_age.g2
	diff	lwr	upr	p adj
age+65-age-50	-0.0410723	-0.114089	0.031944	0.269783
3-hydroxybutanoic acid_Gender
	diff	lwr	upr	p adj
M-F	0.010611	-0.0520711	0.0732931	0.739705
Leucine_aov.tab
	Df	Sum Sq	Mean Sq	F value	Pr(>F)
age.g2	1	0.089281	0.089281	2.51968	0.11284
Gender	1	2.79449	2.79449	78.8656	4.53946e-18
age.g2:Gender	1	0.225033	0.225033	6.35084	0.0119316
Residuals	778	27.5673	0.0354335
Leucine_age.g2
	diff	lwr	upr	p adj
age+65-age-50	-0.0257425	-0.0575774	0.00609233	0.11284
Leucine_Gender
	diff	lwr	upr	p adj
M-F	0.122587	0.0954632	0.14971	0
Octanoic acid_aov.tab
	Df	Sum Sq	Mean Sq	F value	Pr(>F)
age.g2	1	0.260928	0.260928	2.1426	0.143711
Gender	1	0.00538837	0.00538837	0.0442462	0.833458
age.g2:Gender	1	0.321119	0.321119	2.63685	0.104864
Residuals	695	84.6381	0.121781
Octanoic acid_age.g2
	diff	lwr	upr	p adj
age+65-age-50	-0.0466166	-0.109145	0.0159115	0.143711
Octanoic acid_Gender
	diff	lwr	upr	p adj
M-F	0.00570907	-0.047591	0.0590092	0.833494
Serine_aov.tab
	Df	Sum Sq	Mean Sq	F value	Pr(>F)
age.g2	1	0.180235	0.180235	6.54884	0.0106891
Gender	1	0.203339	0.203339	7.38836	0.00671532
age.g2:Gender	1	0.000971819	0.000971819	0.0353111	0.850996
Residuals	755	20.7788	0.0275216
Serine_age.g2
	diff	lwr	upr	p adj
age+65-age-50	-0.0368853	-0.0651807	-0.00858989	0.0106891
Serine_Gender
	diff	lwr	upr	p adj
M-F	-0.0337186	-0.0580797	-0.00935757	0.00673487
Glyceric acid_aov.tab
	Df	Sum Sq	Mean Sq	F value	Pr(>F)
age.g2	1	0.122916	0.122916	3.8584	0.0498555
Gender	1	0.0745228	0.0745228	2.33932	0.126554
age.g2:Gender	1	0.00829997	0.00829997	0.260541	0.609894
Residuals	773	24.6252	0.0318566
Glyceric acid_age.g2
	diff	lwr	upr	p adj
age+65-age-50	0.0299883	1.89724e-05	0.0599576	0.0498555
Glyceric acid_Gender
	diff	lwr	upr	p adj
M-F	-0.0200693	-0.0458401	0.00570157	0.12674
Proline_aov.tab
	Df	Sum Sq	Mean Sq	F value	Pr(>F)
age.g2	1	0.498817	0.498817	6.86503	0.00896214
Gender	1	2.03169	2.03169	27.9614	1.6117e-07
age.g2:Gender	1	0.080526	0.080526	1.10825	0.292791
Residuals	774	56.2392	0.0726605
Proline_age.g2
	diff	lwr	upr	p adj
age+65-age-50	0.0605209	0.0151777	0.105864	0.00896213
Proline_Gender
	diff	lwr	upr	p adj
M-F	0.104622	0.0657633	0.14348	1.56633e-07
Threonine_aov.tab
	Df	Sum Sq	Mean Sq	F value	Pr(>F)
age.g2	1	0.220711	0.220711	3.84973	0.0501101
Gender	1	0.0755983	0.0755983	1.31862	0.251194
age.g2:Gender	1	0.177587	0.177587	3.09755	0.0788033
Residuals	778	44.604	0.0573316
Threonine_age.g2
	diff	lwr	upr	p adj
age+65-age-50	-0.0402275	-0.0804743	1.9371e-05	0.0501101
Threonine_Gender
	diff	lwr	upr	p adj
M-F	0.0201577	-0.0143228	0.0546383	0.251485
Erythritol and/or threitol_aov.tab
	Df	Sum Sq	Mean Sq	F value	Pr(>F)
age.g2	1	7.48526	7.48526	170.954	2.61063e-35
Gender	1	0.46017	0.46017	10.5097	0.00124048
age.g2:Gender	1	0.457716	0.457716	10.4537	0.00127814
Residuals	743	32.5324	0.0437852
Erythritol and/or threitol_age.g2
	diff	lwr	upr	p adj
age+65-age-50	0.240266	0.20419	0.276341	0
Erythritol and/or threitol_Gender
	diff	lwr	upr	p adj
M-F	0.0510505	0.0201094	0.0819917	0.00125255
N-bromosuccimide_aov.tab
	Df	Sum Sq	Mean Sq	F value	Pr(>F)
age.g2	1	0.389257	0.389257	11.0849	0.00091269
Gender	1	0.00433374	0.00433374	0.123412	0.725461
age.g2:Gender	1	0.0113404	0.0113404	0.322942	0.570014
Residuals	753	26.4423	0.0351159
N-bromosuccimide_age.g2
	diff	lwr	upr	p adj
age+65-age-50	0.0540053	0.0221621	0.0858486	0.000912685
N-bromosuccimide_Gender
	diff	lwr	upr	p adj
M-F	0.0049165	-0.0225692	0.0324022	0.725572
Erythronic acid and/or threonic acid_aov.tab
	Df	Sum Sq	Mean Sq	F value	Pr(>F)
age.g2	1	2.65066	2.65066	32.4722	1.7866e-08
Gender	1	0.00977382	0.00977382	0.119735	0.729426
age.g2:Gender	1	0.0161849	0.0161849	0.198275	0.656255
Residuals	695	56.7318	0.0816285
Erythronic acid and/or threonic acid_age.g2
	diff	lwr	upr	p adj
age+65-age-50	0.145939	0.0956559	0.196222	1.54854e-08
Erythronic acid and/or threonic acid_Gender
	diff	lwr	upr	p adj
M-F	0.00768621	-0.0359512	0.0513236	0.729578
2-aminomalonic acid_aov.tab
	Df	Sum Sq	Mean Sq	F value	Pr(>F)
age.g2	1	0.449492	0.449492	4.25468	0.039499
Gender	1	2.9621	2.9621	28.0378	1.58006e-07
age.g2:Gender	1	0.779602	0.779602	7.37933	0.00675548
Residuals	723	76.3825	0.105647
2-aminomalonic acid_age.g2
	diff	lwr	upr	p adj
age+65-age-50	0.0594911	0.0028679	0.116114	0.039499
2-aminomalonic acid_Gender
	diff	lwr	upr	p adj
M-F	-0.130804	-0.179311	-0.0822963	1.54868e-07
Aspartic acid_aov.tab
	Df	Sum Sq	Mean Sq	F value	Pr(>F)
age.g2	1	5.28527e-06	5.28527e-06	0.000260818	0.987119
Gender	1	0.297391	0.297391	14.6757	0.000137847
age.g2:Gender	1	0.00526216	0.00526216	0.259678	0.610484
Residuals	787	15.9479	0.0202642
Aspartic acid_age.g2
	diff	lwr	upr	p adj
age+65-age-50	-0.000195353	-0.0239401	0.0235494	0.987119
Aspartic acid_Gender
	diff	lwr	upr	p adj
M-F	-0.0397349	-0.060111	-0.0193588	0.000139455
Cysteine_aov.tab
	Df	Sum Sq	Mean Sq	F value	Pr(>F)
age.g2	1	11.2709	11.2709	15.95	7.11476e-05
Gender	1	9.12678	9.12678	12.9158	0.00034615
age.g2:Gender	1	3.39888	3.39888	4.80993	0.0285889
Residuals	785	554.71	0.706637
Cysteine_age.g2
	diff	lwr	upr	p adj
age+65-age-50	0.287683	0.146282	0.429084	7.11405e-05
Cysteine_Gender
	diff	lwr	upr	p adj
M-F	0.221335	0.100397	0.342273	0.000347811
Methionine_aov.tab
	Df	Sum Sq	Mean Sq	F value	Pr(>F)
age.g2	1	0.0461016	0.0461016	0.343382	0.558059
Gender	1	0.742944	0.742944	5.53372	0.0189092
age.g2:Gender	1	0.256111	0.256111	1.90761	0.167637
Residuals	755	101.364	0.134257
Methionine_age.g2
	diff	lwr	upr	p adj
age+65-age-50	-0.0187729	-0.0816636	0.0441178	0.558059
Methionine_Gender
	diff	lwr	upr	p adj
M-F	0.0641763	0.01058	0.117773	0.0189978
Creatinine_aov.tab
	Df	Sum Sq	Mean Sq	F value	Pr(>F)
age.g2	1	0.622844	0.622844	10.218	0.00144733
Gender	1	0.13367	0.13367	2.19291	0.139055
age.g2:Gender	1	0.188266	0.188266	3.08858	0.0792394
Residuals	773	47.1186	0.0609556
Creatinine_age.g2
	diff	lwr	upr	p adj
age+65-age-50	0.0681959	0.0263161	0.110076	0.00144732
Creatinine_Gender
	diff	lwr	upr	p adj
M-F	-0.0268437	-0.0624499	0.0087624	0.139294
Salicylic acid_aov.tab
	Df	Sum Sq	Mean Sq	F value	Pr(>F)
age.g2	1	0.00326563	0.00326563	9.48821	0.00215906
Gender	1	0.000373965	0.000373965	1.08655	0.297641
age.g2:Gender	1	0.00119023	0.00119023	3.45818	0.0634107
Residuals	623	0.214422	0.000344177
Salicylic acid_age.g2
	diff	lwr	upr	p adj
age+65-age-50	0.00561359	0.00203476	0.00919242	0.00215906
Salicylic acid_Gender
	diff	lwr	upr	p adj
M-F	-0.00158378	-0.00457019	0.00140262	0.29807
Glutamic acid and/or pyroglutamic acid_aov.tab
	Df	Sum Sq	Mean Sq	F value	Pr(>F)
age.g2	1	0.154552	0.154552	6.5225	0.0108423
Gender	1	0.552235	0.552235	23.3058	1.66526e-06
age.g2:Gender	1	0.0986324	0.0986324	4.16256	0.0416658
Residuals	774	18.34	0.0236951
Glutamic acid and/or pyroglutamic acid_age.g2
	diff	lwr	upr	p adj
age+65-age-50	0.0337558	0.00780989	0.0597018	0.0108423
Glutamic acid and/or pyroglutamic acid_Gender
	diff	lwr	upr	p adj
M-F	0.0545899	0.0323864	0.0767934	1.66872e-06
Dodecanoic acid_aov.tab
	Df	Sum Sq	Mean Sq	F value	Pr(>F)
age.g2	1	1.45625	1.45625	27.5074	2.03562e-07
Gender	1	1.90721	1.90721	36.0257	3.0258e-09
age.g2:Gender	1	0.954612	0.954612	18.0318	2.44415e-05
Residuals	753	39.8641	0.0529404
Dodecanoic acid_age.g2
	diff	lwr	upr	p adj
age+65-age-50	0.104457	0.0653584	0.143555	1.97793e-07
Dodecanoic acid_Gender
	diff	lwr	upr	p adj
M-F	-0.103092	-0.13684	-0.0693438	0
Phenylalanine_aov.tab
	Df	Sum Sq	Mean Sq	F value	Pr(>F)
age.g2	1	0.0475739	0.0475739	3.87021	0.0495018
Gender	1	0.00340855	0.00340855	0.27729	0.598631
age.g2:Gender	1	0.00996974	0.00996974	0.811052	0.368085
Residuals	786	9.66179	0.0122924
Phenylalanine_age.g2
	diff	lwr	upr	p adj
age+65-age-50	0.0185743	4.05763e-05	0.037108	0.0495017
Phenylalanine_Gender
	diff	lwr	upr	p adj
M-F	-0.00425407	-0.0201211	0.011613	0.598835
Asparagine_aov.tab
	Df	Sum Sq	Mean Sq	F value	Pr(>F)
age.g2	1	0.239252	0.239252	0.649896	0.420397
Gender	1	0.264012	0.264012	0.717152	0.397341
age.g2:Gender	1	0.103498	0.103498	0.28114	0.596107
Residuals	775	285.308	0.368139
Asparagine_age.g2
	diff	lwr	upr	p adj
age+65-age-50	-0.0421635	-0.144833	0.0605061	0.420397
Asparagine_Gender
	diff	lwr	upr	p adj
M-F	-0.0377303	-0.125212	0.0497515	0.397456
Ornithine_aov.tab
	Df	Sum Sq	Mean Sq	F value	Pr(>F)
age.g2	1	1.31088	1.31088	14.5471	0.000147428
Gender	1	0.000283891	0.000283891	0.00315038	0.955254
age.g2:Gender	1	0.390682	0.390682	4.33546	0.0376497
Residuals	785	70.7389	0.0901132
Ornithine_age.g2
	diff	lwr	upr	p adj
age+65-age-50	0.0977144	0.0474235	0.148005	0.000147421
Ornithine_Gender
	diff	lwr	upr	p adj
M-F	-0.00122772	-0.0441816	0.0417262	0.955271
Glycerol-3-phosphate_aov.tab
	Df	Sum Sq	Mean Sq	F value	Pr(>F)
age.g2	1	0.0155995	0.0155995	0.319049	0.572341
Gender	1	0.294406	0.294406	6.02132	0.0143506
age.g2:Gender	1	0.24553	0.24553	5.02168	0.025311
Residuals	784	38.3328	0.0488939
Glycerol-3-phosphate_age.g2
	diff	lwr	upr	p adj
age+65-age-50	0.0106613	-0.0263898	0.0477125	0.572341
Glycerol-3-phosphate_Gender
	diff	lwr	upr	p adj
M-F	-0.0395954	-0.0712847	-0.00790602	0.0143944
Citric acid_aov.tab
	Df	Sum Sq	Mean Sq	F value	Pr(>F)
age.g2	1	0.28048	0.28048	79.7133	3.06824e-18
Gender	1	0.00322865	0.00322865	0.917592	0.338405
age.g2:Gender	1	0.000431038	0.000431038	0.122502	0.726431
Residuals	779	2.741	0.00351861
Citric acid_age.g2
	diff	lwr	upr	p adj
age+65-age-50	0.0455249	0.0355155	0.0555342	0
Citric acid_Gender
	diff	lwr	upr	p adj
M-F	-0.00416884	-0.0127178	0.00438013	0.338739
Citrilline_aov.tab
	Df	Sum Sq	Mean Sq	F value	Pr(>F)
age.g2	1	0.71681	0.71681	2.70219	0.100608
Gender	1	0.0276881	0.0276881	0.104377	0.746724
age.g2:Gender	1	0.397121	0.397121	1.49705	0.221491
Residuals	790	209.563	0.26527
Citrilline_age.g2
	diff	lwr	upr	p adj
age+65-age-50	0.0720463	-0.0139872	0.15808	0.100608
Citrilline_Gender
	diff	lwr	upr	p adj
M-F	-0.0121153	-0.0857486	0.0615181	0.746798
Tetradecanoic acid_aov.tab
	Df	Sum Sq	Mean Sq	F value	Pr(>F)
age.g2	1	0.55411	0.55411	25.6614	5.10451e-07
Gender	1	0.277818	0.277818	12.866	0.000355878
age.g2:Gender	1	0.340641	0.340641	15.7754	7.80568e-05
Residuals	765	16.5188	0.0215932
Tetradecanoic acid_age.g2
	diff	lwr	upr	p adj
age+65-age-50	0.0637696	0.0390575	0.0884817	5.04066e-07
Tetradecanoic acid_Gender
	diff	lwr	upr	p adj
M-F	-0.0389478	-0.0602738	-0.0176218	0.000358244
4-deoxypyridoxine_aov.tab
	Df	Sum Sq	Mean Sq	F value	Pr(>F)
age.g2	1	0.466694	0.466694	2.23592	0.135248
Gender	1	0.00819445	0.00819445	0.0392595	0.842988
age.g2:Gender	1	3.93974	3.93974	18.8752	1.58322e-05
Residuals	767	160.092	0.208726
4-deoxypyridoxine_age.g2
	diff	lwr	upr	p adj
age+65-age-50	0.0593446	-0.0185643	0.137254	0.135248
4-deoxypyridoxine_Gender
	diff	lwr	upr	p adj
M-F	0.00667839	-0.0595306	0.0728873	0.843089
Sycllo-inositol and/or myo-inositol_aov.tab
	Df	Sum Sq	Mean Sq	F value	Pr(>F)
age.g2	1	14.1118	14.1118	151.772	5.45098e-32
Gender	1	0.0685379	0.0685379	0.737121	0.390849
age.g2:Gender	1	1.05185	1.05185	11.3126	0.000807442
Residuals	779	72.4318	0.0929805
Sycllo-inositol and/or myo-inositol_age.g2
	diff	lwr	upr	p adj
age+65-age-50	0.321604	0.270359	0.372849	0
Sycllo-inositol and/or myo-inositol_Gender
	diff	lwr	upr	p adj
M-F	-0.01916	-0.063001	0.024681	0.391209
4-hydroxyphenyllactic acid_aov.tab
	Df	Sum Sq	Mean Sq	F value	Pr(>F)
age.g2	1	3.29748	3.29748	39.8796	4.54443e-10
Gender	1	14.6877	14.6877	177.632	1.21877e-36
age.g2:Gender	1	0.0620167	0.0620167	0.750028	0.386735
Residuals	776	64.1642	0.0826858
4-hydroxyphenyllactic acid_age.g2
	diff	lwr	upr	p adj
age+65-age-50	0.154928	0.106769	0.203087	0
4-hydroxyphenyllactic acid_Gender
	diff	lwr	upr	p adj
M-F	0.281352	0.239885	0.32282	0
Methionine sulfoxide_aov.tab
	Df	Sum Sq	Mean Sq	F value	Pr(>F)
age.g2	1	0.00317446	0.00317446	6.40599	0.011625
Gender	1	0.00190955	0.00190955	3.85343	0.0501007
age.g2:Gender	1	0.000984056	0.000984056	1.9858	0.159293
Residuals	607	0.300797	0.000495546
Methionine sulfoxide_age.g2
	diff	lwr	upr	p adj
age+65-age-50	0.00541	0.00121223	0.00960777	0.011625
Methionine sulfoxide_Gender
	diff	lwr	upr	p adj
M-F	-0.00361112	-0.00722481	2.56453e-06	0.0501623
Pentadecanoic acid_aov.tab
	Df	Sum Sq	Mean Sq	F value	Pr(>F)
age.g2	1	0.416267	0.416267	17.3793	3.45056e-05
Gender	1	0.120041	0.120041	5.01175	0.0254935
age.g2:Gender	1	0.00853771	0.00853771	0.356452	0.550679
Residuals	691	16.5508	0.0239519
Pentadecanoic acid_age.g2
	diff	lwr	upr	p adj
age+65-age-50	0.0586572	0.0310314	0.0862831	3.45034e-05
Pentadecanoic acid_Gender
	diff	lwr	upr	p adj
M-F	-0.026876	-0.0504472	-0.00330487	0.0254938
Tyrosine_aov.tab
	Df	Sum Sq	Mean Sq	F value	Pr(>F)
age.g2	1	1.40222	1.40222	39.0527	6.74969e-10
Gender	1	0.0138208	0.0138208	0.384917	0.535163
age.g2:Gender	1	0.105323	0.105323	2.93332	0.0871623
Residuals	788	28.2938	0.0359058
Tyrosine_age.g2
	diff	lwr	upr	p adj
age+65-age-50	0.100604	0.0690024	0.132205	0
Tyrosine_Gender
	diff	lwr	upr	p adj
M-F	0.00855649	-0.018524	0.035637	0.535284
Hypoxanthine_aov.tab
	Df	Sum Sq	Mean Sq	F value	Pr(>F)
age.g2	1	1.63824	1.63824	0.32645	0.567936
Gender	1	2.8435	2.8435	0.566621	0.451851
age.g2:Gender	1	2.37574	2.37574	0.473411	0.491644
Residuals	719	3608.19	5.01835
Hypoxanthine_age.g2
	diff	lwr	upr	p adj
age+65-age-50	-0.114668	-0.508685	0.279349	0.567936
Hypoxanthine_Gender
	diff	lwr	upr	p adj
M-F	-0.128475	-0.463602	0.206652	0.45191
Histidine_aov.tab
	Df	Sum Sq	Mean Sq	F value	Pr(>F)
age.g2	1	0.00468214	0.00468214	0.145296	0.703175
Gender	1	0.037468	0.037468	1.16271	0.281237
age.g2:Gender	1	0.0330687	0.0330687	1.02619	0.311368
Residuals	784	25.2643	0.0322248
Histidine_age.g2
	diff	lwr	upr	p adj
age+65-age-50	-0.00585266	-0.0359928	0.0242875	0.703175
Histidine_Gender
	diff	lwr	upr	p adj
M-F	-0.0141465	-0.0399034	0.0116104	0.281303
Hexadecanoic acid_aov.tab
	Df	Sum Sq	Mean Sq	F value	Pr(>F)
age.g2	1	0.0363443	0.0363443	2.12029	0.145762
Gender	1	0.000307306	0.000307306	0.0179279	0.89352
age.g2:Gender	1	0.00466006	0.00466006	0.271863	0.602233
Residuals	778	13.3358	0.0171412
Hexadecanoic acid_age.g2
	diff	lwr	upr	p adj
age+65-age-50	0.0163241	-0.00568264	0.0383308	0.145762
Hexadecanoic acid_Gender
	diff	lwr	upr	p adj
M-F	0.00128884	-0.0176112	0.0201889	0.893545
Hexadecenoic acid_aov.tab
	Df	Sum Sq	Mean Sq	F value	Pr(>F)
age.g2	1	0.0675201	0.0675201	1.17633	0.278446
Gender	1	2.14727	2.14727	37.4096	1.52495e-09
age.g2:Gender	1	0.627139	0.627139	10.9259	0.000992344
Residuals	767	44.0251	0.057399
Hexadecenoic acid_age.g2
	diff	lwr	upr	p adj
age+65-age-50	0.0225253	-0.0182446	0.0632952	0.278446
Hexadecenoic acid_Gender
	diff	lwr	upr	p adj
M-F	-0.108117	-0.142837	-0.073397	0
Indole-3-acetic acid_aov.tab
	Df	Sum Sq	Mean Sq	F value	Pr(>F)
age.g2	1	0.797593	0.797593	14.8505	0.000126274
Gender	1	0.525367	0.525367	9.78187	0.00183007
age.g2:Gender	1	0.0249599	0.0249599	0.464732	0.49563
Residuals	755	40.5497	0.0537082
Indole-3-acetic acid_age.g2
	diff	lwr	upr	p adj
age+65-age-50	0.0777552	0.0381453	0.117365	0.000126268
Indole-3-acetic acid_Gender
	diff	lwr	upr	p adj
M-F	0.0537302	0.0199918	0.0874686	0.00183769
Uric acid_aov.tab
	Df	Sum Sq	Mean Sq	F value	Pr(>F)
age.g2	1	0.126653	0.126653	1.89964	0.168524
Gender	1	26.4253	26.4253	396.348	2.57978e-71
age.g2:Gender	1	0.867623	0.867623	13.0133	0.00032949
Residuals	761	50.7374	0.066672
Uric acid_age.g2
	diff	lwr	upr	p adj
age+65-age-50	0.030821	-0.0130776	0.0747195	0.168524
Uric acid_Gender
	diff	lwr	upr	p adj
M-F	0.380027	0.342534	0.41752	0
Octadecanoic acid_aov.tab
	Df	Sum Sq	Mean Sq	F value	Pr(>F)
age.g2	1	2.66148e-05	2.66148e-05	0.00191099	0.965143
Gender	1	0.0119562	0.0119562	0.858477	0.354452
age.g2:Gender	1	3.1542e-05	3.1542e-05	0.00226478	0.962055
Residuals	780	10.8632	0.0139272
Octadecanoic acid_age.g2
	diff	lwr	upr	p adj
age+65-age-50	-0.000440696	-0.0202301	0.0193487	0.965143
Octadecanoic acid_Gender
	diff	lwr	upr	p adj
M-F	0.00801188	-0.0089688	0.0249926	0.354632
Octadecenoic acid_aov.tab
	Df	Sum Sq	Mean Sq	F value	Pr(>F)
age.g2	1	0.290558	0.290558	3.475	0.0626821
Gender	1	0.00212773	0.00212773	0.0254472	0.8733
age.g2:Gender	1	0.0156845	0.0156845	0.187582	0.665057
Residuals	772	64.5498	0.0836137
Octadecenoic acid_age.g2
	diff	lwr	upr	p adj
age+65-age-50	0.0461155	-0.00244678	0.0946778	0.0626821
Octadecenoic acid_Gender
	diff	lwr	upr	p adj
M-F	0.00339895	-0.0384452	0.0452431	0.873352
Octadecadienoic acid_aov.tab
	Df	Sum Sq	Mean Sq	F value	Pr(>F)
age.g2	1	0.129582	0.129582	8.6385	0.00339065
Gender	1	0.00680247	0.00680247	0.453481	0.50089
age.g2:Gender	1	0.000510222	0.000510222	0.0340135	0.853727
Residuals	763	11.4454	0.0150006
Octadecadienoic acid_age.g2
	diff	lwr	upr	p adj
age+65-age-50	0.0310362	0.0103068	0.0517656	0.00339064
Octadecadienoic acid_Gender
	diff	lwr	upr	p adj
M-F	0.00612176	-0.0117343	0.0239778	0.501137
Indole-3-propionic acid_aov.tab
	Df	Sum Sq	Mean Sq	F value	Pr(>F)
age.g2	1	0.0150239	0.0150239	0.0287771	0.86534
Gender	1	1.00365	1.00365	1.92241	0.166002
age.g2:Gender	1	1.74878	1.74878	3.34967	0.0676141
Residuals	752	392.602	0.522077
Indole-3-propionic acid_age.g2
	diff	lwr	upr	p adj
age+65-age-50	0.0107001	-0.113126	0.134527	0.86534
Indole-3-propionic acid_Gender
	diff	lwr	upr	p adj
M-F	0.0749145	-0.0311777	0.181007	0.166093
Cystine_aov.tab
	Df	Sum Sq	Mean Sq	F value	Pr(>F)
age.g2	1	124.249	124.249	99.4746	3.87669e-22
Gender	1	5.00214	5.00214	4.00474	0.0457167
age.g2:Gender	1	37.6285	37.6285	30.1256	5.47052e-08
Residuals	784	979.257	1.24905
Cystine_age.g2
	diff	lwr	upr	p adj
age+65-age-50	0.955345	0.767317	1.14337	0
Cystine_Gender
	diff	lwr	upr	p adj
M-F	0.162976	0.00299186	0.322961	0.0458768
Tryptophan_aov.tab
	Df	Sum Sq	Mean Sq	F value	Pr(>F)
age.g2	1	0.271413	0.271413	11.6941	0.000659665
Gender	1	1.2854	1.2854	55.3824	2.63125e-13
age.g2:Gender	1	0.0829104	0.0829104	3.57226	0.0591239
Residuals	778	18.057	0.0232095
Tryptophan_age.g2
	diff	lwr	upr	p adj
age+65-age-50	-0.0449769	-0.0707955	-0.0191584	0.000659658
Tryptophan_Gender
	diff	lwr	upr	p adj
M-F	0.0833687	0.0613761	0.105361	0
Caffeine_aov.tab
	Df	Sum Sq	Mean Sq	F value	Pr(>F)
age.g2	1	13.1785	13.1785	8.7794	0.00317479
Gender	1	36.5107	36.5107	24.3231	1.07267e-06
age.g2:Gender	1	26.4232	26.4232	17.6029	3.16025e-05
Residuals	565	848.106	1.50107
Caffeine_age.g2
	diff	lwr	upr	p adj
age+65-age-50	0.350037	0.117998	0.582076	0.00317479
Caffeine_Gender
	diff	lwr	upr	p adj
M-F	-0.514464	-0.719358	-0.30957	1.0734e-06
Eicosatetraenoic acid_aov.tab
	Df	Sum Sq	Mean Sq	F value	Pr(>F)
age.g2	1	0.00366286	0.00366286	0.509542	0.475549
Gender	1	0.0554034	0.0554034	7.70718	0.00563062
age.g2:Gender	1	8.06702e-05	8.06702e-05	0.0112221	0.915661
Residuals	788	5.66457	0.00718854
Eicosatetraenoic acid_age.g2
	diff	lwr	upr	p adj
age+65-age-50	-0.00514181	-0.0192816	0.00899794	0.475549
Eicosatetraenoic acid_Gender
	diff	lwr	upr	p adj
M-F	-0.0171409	-0.0292649	-0.00501691	0.00564644
2	5-furandicarboxylic acid_aov.tab
	Df	Sum Sq	Mean Sq	F value	Pr(>F)
age.g2	1	0.0201927	0.0201927	0.298247	0.585144
Gender	1	0.103873	0.103873	1.53422	0.215865
age.g2:Gender	1	0.329455	0.329455	4.86607	0.0276899
Residuals	756	51.1847	0.0677046
2	5-furandicarboxylic acid_age.g2
	diff	lwr	upr	p adj
age+65-age-50	0.0123183	-0.0319616	0.0565983	0.585144
2	5-furandicarboxylic acid_Gender
	diff	lwr	upr	p adj
M-F	-0.0239262	-0.0618554	0.014003	0.215971
Monoglyceride (hexadecanoic acid)_aov.tab
	Df	Sum Sq	Mean Sq	F value	Pr(>F)
age.g2	1	0.0152292	0.0152292	1.93019	0.165217
Gender	1	0.00327832	0.00327832	0.415504	0.519418
age.g2:Gender	1	0.00660821	0.00660821	0.837543	0.360442
Residuals	645	5.08904	0.00788999
Monoglyceride (hexadecanoic acid)_age.g2
	diff	lwr	upr	p adj
age+65-age-50	0.0114646	-0.0047394	0.0276685	0.165217
Monoglyceride (hexadecanoic acid)_Gender
	diff	lwr	upr	p adj
M-F	-0.00461224	-0.018671	0.00944649	0.519666
Docosahexaenoic acid_aov.tab
	Df	Sum Sq	Mean Sq	F value	Pr(>F)
age.g2	1	2.72008	2.72008	37.3019	1.61309e-09
Gender	1	1.3955	1.3955	19.1373	1.38604e-05
age.g2:Gender	1	1.43115	1.43115	19.6262	1.07988e-05
Residuals	761	55.4926	0.0729206
Docosahexaenoic acid_age.g2
	diff	lwr	upr	p adj
age+65-age-50	0.144349	0.0979519	0.190745	0
Docosahexaenoic acid_Gender
	diff	lwr	upr	p adj
M-F	-0.0872586	-0.126469	-0.0480482	1.42294e-05
Acetic acid_aov.tab
	Df	Sum Sq	Mean Sq	F value	Pr(>F)
age.g2	1	0.0166367	0.0166367	0.629455	0.427815
Gender	1	0.106916	0.106916	4.0452	0.0446663
age.g2:Gender	1	0.159907	0.159907	6.05015	0.0141372
Residuals	726	19.1884	0.0264303
Acetic acid_age.g2
	diff	lwr	upr	p adj
age+65-age-50	0.0113653	-0.0167584	0.039489	0.427815
Acetic acid_Gender
	diff	lwr	upr	p adj
M-F	0.0249606	0.000581781	0.0493395	0.0447913
Decanoic acid_aov.tab
	Df	Sum Sq	Mean Sq	F value	Pr(>F)
age.g2	1	0.581573	0.581573	6.90238	0.00878302
Gender	1	2.86383	2.86383	33.9893	8.21507e-09
age.g2:Gender	1	0.523282	0.523282	6.21056	0.0129127
Residuals	754	63.5297	0.0842569
Decanoic acid_age.g2
	diff	lwr	upr	p adj
age+65-age-50	0.0664085	0.016787	0.11603	0.00878301
Decanoic acid_Gender
	diff	lwr	upr	p adj
M-F	-0.126103	-0.168579	-0.0836261	2.48711e-09
Sucrose_aov.tab
	Df	Sum Sq	Mean Sq	F value	Pr(>F)
age.g2	1	2.02973	2.02973	17.657	3.02033e-05
Gender	1	0.53407	0.53407	4.64597	0.0314975
age.g2:Gender	1	0.22499	0.22499	1.95723	0.162293
Residuals	642	73.8	0.114953
Sucrose_age.g2
	diff	lwr	upr	p adj
age+65-age-50	0.132448	0.0705528	0.194342	3.02031e-05
Sucrose_Gender
	diff	lwr	upr	p adj
M-F	-0.0587201	-0.112238	-0.00520169	0.0315705
Eicosanoic acid_aov.tab
	Df	Sum Sq	Mean Sq	F value	Pr(>F)
age.g2	1	0.019875	0.019875	0.835992	0.36084
Gender	1	0.10312	0.10312	4.33751	0.0376203
age.g2:Gender	1	0.101973	0.101973	4.28926	0.0386959
Residuals	749	17.8068	0.0237741
Eicosanoic acid_age.g2
	diff	lwr	upr	p adj
age+65-age-50	-0.0122128	-0.0384346	0.0140091	0.36084
Eicosanoic acid_Gender
	diff	lwr	upr	p adj
M-F	0.0240825	0.00136988	0.046795	0.0377236

## Sheet: BMI
Two-way ANOVA and post-hoc test by TukeyHSD
										bmi+30-bmi-25
Valine_aov.tab										bmi>30-bmi<25
	Df	Sum Sq	Mean Sq	F value	Pr(>F)
bmi.g2	1	2.44827	2.44827	32.0217	2.24175e-08
Gender	1	4.12182	4.12182	53.9106	5.97037e-13
bmi.g2:Gender	1	0.0117847	0.0117847	0.154136	0.694736
Residuals	685	52.3727	0.0764565
Valine_bmi.g2
	diff	lwr	upr	p adj
bmi>30-bmi<25	0.131724	0.0860196	0.177429	2.05545e-08
Valine_Gender
	diff	lwr	upr	p adj
M-F	0.153156	0.111694	0.194619	0
Glycerol_aov.tab
	Df	Sum Sq	Mean Sq	F value	Pr(>F)
bmi.g2	1	0.168859	0.168859	43.9317	7.10841e-11
Gender	1	0.350483	0.350483	91.1847	2.55464e-20
bmi.g2:Gender	1	0.00551104	0.00551104	1.4338	0.231579
Residuals	655	2.5176	0.00384366
Glycerol_bmi.g2
	diff	lwr	upr	p adj
bmi>30-bmi<25	0.0352286	0.024792	0.0456652	0
Glycerol_Gender
	diff	lwr	upr	p adj
M-F	-0.045608	-0.0551146	-0.0361014	0
Phosphate_aov.tab
	Df	Sum Sq	Mean Sq	F value	Pr(>F)
bmi.g2	1	0.15833	0.15833	8.71157	0.00327365
Gender	1	1.28986	1.28986	70.9699	2.24808e-16
bmi.g2:Gender	1	0.00170959	0.00170959	0.0940644	0.759169
Residuals	663	12.0498	0.0181747
Phosphate_bmi.g2
	diff	lwr	upr	p adj
bmi>30-bmi<25	-0.0341357	-0.0568449	-0.0114265	0.00327364
Phosphate_Gender
	diff	lwr	upr	p adj
M-F	-0.0871818	-0.107701	-0.0666629	0
Glutamine_aov.tab
	Df	Sum Sq	Mean Sq	F value	Pr(>F)
bmi.g2	1	22.8672	22.8672	1.90742	0.167712
Gender	1	0.183966	0.183966	0.0153451	0.901451
bmi.g2:Gender	1	7.0601	7.0601	0.588905	0.443114
Residuals	668	8008.33	11.9885
Glutamine_bmi.g2
	diff	lwr	upr	p adj
bmi>30-bmi<25	-0.410286	-0.993595	0.173023	0.167712
Glutamine_Gender
	diff	lwr	upr	p adj
M-F	0.0327957	-0.49307	0.558661	0.902575
Lactic acid_aov.tab
	Df	Sum Sq	Mean Sq	F value	Pr(>F)
bmi.g2	1	1.54656	1.54656	14.9699	0.000119514
Gender	1	0.138542	0.138542	1.34101	0.247254
bmi.g2:Gender	1	0.00791941	0.00791941	0.0766557	0.781964
Residuals	695	71.8014	0.103311
Lactic acid_bmi.g2
	diff	lwr	upr	p adj
bmi>30-bmi<25	0.104553	0.0514974	0.157609	0.000119512
Lactic acid_Gender
	diff	lwr	upr	p adj
M-F	-0.0278617	-0.075728	0.0200046	0.253501
2-aminobutanoic acid_aov.tab
	Df	Sum Sq	Mean Sq	F value	Pr(>F)
bmi.g2	1	1.74341	1.74341	8.87446	0.00300191
Gender	1	0.393628	0.393628	2.00368	0.157407
bmi.g2:Gender	1	0.00910984	0.00910984	0.0463716	0.829571
Residuals	637	125.14	0.196453
2-aminobutanoic acid_bmi.g2
	diff	lwr	upr	p adj
bmi>30-bmi<25	-0.114731	-0.190359	-0.0391028	0.00300191
2-aminobutanoic acid_Gender
	diff	lwr	upr	p adj
M-F	0.0491408	-0.0197694	0.118051	0.161899
Ethanolamine_aov.tab
	Df	Sum Sq	Mean Sq	F value	Pr(>F)
bmi.g2	1	0.558742	0.558742	27.4725	2.16778e-07
Gender	1	0.0910387	0.0910387	4.47624	0.0347554
bmi.g2:Gender	1	0.0029576	0.0029576	0.145421	0.703077
Residuals	639	12.9961	0.0203382
Ethanolamine_bmi.g2
	diff	lwr	upr	p adj
bmi>30-bmi<25	0.0654372	0.0409214	0.0899531	2.16641e-07
Ethanolamine_Gender
	diff	lwr	upr	p adj
M-F	0.0235605	0.00139729	0.0457237	0.0372399
Lysine_aov.tab
	Df	Sum Sq	Mean Sq	F value	Pr(>F)
bmi.g2	1	0.194369	0.194369	7.62229	0.00592034
Gender	1	7.66832e-07	7.66832e-07	3.00718e-05	0.995626
bmi.g2:Gender	1	0.0970977	0.0970977	3.80775	0.0514256
Residuals	681	17.3655	0.0255
Lysine_bmi.g2
	diff	lwr	upr	p adj
bmi>30-bmi<25	0.0371588	0.0107323	0.0635852	0.00592034
Lysine_Gender
	diff	lwr	upr	p adj
M-F	6.62232e-05	-0.0239362	0.0240686	0.995679
Alanine_aov.tab
	Df	Sum Sq	Mean Sq	F value	Pr(>F)
bmi.g2	1	0.581218	0.581218	28.0527	1.60236e-07
Gender	1	0.0102326	0.0102326	0.493879	0.482446
bmi.g2:Gender	1	0.000214305	0.000214305	0.0103435	0.919023
Residuals	671	13.9023	0.0207188
Alanine_bmi.g2
	diff	lwr	upr	p adj
bmi>30-bmi<25	0.064451	0.0405578	0.0883442	1.59019e-07
Alanine_Gender
	diff	lwr	upr	p adj
M-F	-0.00770491	-0.0295101	0.0141003	0.488043
2-hydroxybutanoic acid_aov.tab
	Df	Sum Sq	Mean Sq	F value	Pr(>F)
bmi.g2	1	3.00261	3.00261	23.8149	1.3312e-06
Gender	1	1.40969	1.40969	11.1807	0.000873246
bmi.g2:Gender	1	0.00211573	0.00211573	0.0167806	0.89697
Residuals	660	83.2138	0.126082
2-hydroxybutanoic acid_bmi.g2
	diff	lwr	upr	p adj
bmi>30-bmi<25	0.148555	0.0887814	0.208328	1.33042e-06
2-hydroxybutanoic acid_Gender
	diff	lwr	upr	p adj
M-F	0.0911118	0.036908	0.145316	0.00101679
3-hydroxybutanoic acid_aov.tab
	Df	Sum Sq	Mean Sq	F value	Pr(>F)
bmi.g2	1	0.388854	0.388854	2.37608	0.123732
Gender	1	0.073728	0.073728	0.450513	0.502349
bmi.g2:Gender	1	0.561676	0.561676	3.4321	0.0644298
Residuals	602	98.5194	0.163653
3-hydroxybutanoic acid_bmi.g2
	diff	lwr	upr	p adj
bmi>30-bmi<25	-0.0558006	-0.126894	0.015293	0.123732
3-hydroxybutanoic acid_Gender
	diff	lwr	upr	p adj
M-F	0.0219035	-0.0428307	0.0866376	0.506618
Leucine_aov.tab
	Df	Sum Sq	Mean Sq	F value	Pr(>F)
bmi.g2	1	1.4714	1.4714	40.2617	4.05844e-10
Gender	1	2.32876	2.32876	63.7216	6.12223e-15
bmi.g2:Gender	1	0.000283685	0.000283685	0.00776244	0.929819
Residuals	679	24.8146	0.0365458
Leucine_bmi.g2
	diff	lwr	upr	p adj
bmi>30-bmi<25	0.102299	0.0706436	0.133955	0
Leucine_Gender
	diff	lwr	upr	p adj
M-F	0.115854	0.0870357	0.144673	0
Octanoic acid_aov.tab
	Df	Sum Sq	Mean Sq	F value	Pr(>F)
bmi.g2	1	0.0115083	0.0115083	0.103844	0.747377
Gender	1	0.316202	0.316202	2.85322	0.0917087
bmi.g2:Gender	1	0.35087	0.35087	3.16604	0.075689
Residuals	602	66.7154	0.110823
Octanoic acid_bmi.g2
	diff	lwr	upr	p adj
bmi>30-bmi<25	-0.00971756	-0.0689404	0.0495052	0.747377
Octanoic acid_Gender
	diff	lwr	upr	p adj
M-F	0.0451432	-0.00825367	0.09854	0.0973656
Serine_aov.tab
	Df	Sum Sq	Mean Sq	F value	Pr(>F)
bmi.g2	1	0.120547	0.120547	4.12958	0.0425337
Gender	1	0.20175	0.20175	6.91137	0.00876135
bmi.g2:Gender	1	0.00690811	0.00690811	0.236652	0.626794
Residuals	670	19.558	0.029191
Serine_bmi.g2
	diff	lwr	upr	p adj
bmi>30-bmi<25	-0.029584	-0.0581689	-0.000999075	0.0425337
Serine_Gender
	diff	lwr	upr	p adj
M-F	-0.0342861	-0.0602134	-0.00835891	0.00962322
Glyceric acid_aov.tab
	Df	Sum Sq	Mean Sq	F value	Pr(>F)
bmi.g2	1	0.32125	0.32125	11.4515	0.000755822
Gender	1	0.404807	0.404807	14.43	0.000158633
bmi.g2:Gender	1	0.0343415	0.0343415	1.22416	0.268942
Residuals	673	18.8798	0.0280532
Glyceric acid_bmi.g2
	diff	lwr	upr	p adj
bmi>30-bmi<25	0.0478868	0.0201015	0.075672	0.00075582
Glyceric acid_Gender
	diff	lwr	upr	p adj
M-F	-0.048361	-0.0737236	-0.0229983	0.000196638
Proline_aov.tab
	Df	Sum Sq	Mean Sq	F value	Pr(>F)
bmi.g2	1	0.514941	0.514941	7.402	0.00667999
Gender	1	0.301351	0.301351	4.33176	0.0377772
bmi.g2:Gender	1	0.212514	0.212514	3.05477	0.080947
Residuals	687	47.7931	0.0695678
Proline_bmi.g2
	diff	lwr	upr	p adj
bmi>30-bmi<25	0.0603756	0.0168043	0.103947	0.00667999
Proline_Gender
	diff	lwr	upr	p adj
M-F	0.0413813	0.0019235	0.080839	0.0398575
Threonine_aov.tab
	Df	Sum Sq	Mean Sq	F value	Pr(>F)
bmi.g2	1	0.121968	0.121968	2.11637	0.146187
Gender	1	0.00780761	0.00780761	0.135477	0.712933
bmi.g2:Gender	1	0.00802989	0.00802989	0.139334	0.709059
Residuals	688	39.6499	0.0576307
Threonine_bmi.g2
	diff	lwr	upr	p adj
bmi>30-bmi<25	-0.0294199	-0.0691259	0.0102862	0.146187
Threonine_Gender
	diff	lwr	upr	p adj
M-F	0.00664343	-0.0292523	0.0425392	0.716432
Erythritol and/or threitol_aov.tab
	Df	Sum Sq	Mean Sq	F value	Pr(>F)
bmi.g2	1	0.44367	0.44367	7.94636	0.00496285
Gender	1	0.0193613	0.0193613	0.346772	0.556148
bmi.g2:Gender	1	0.0722583	0.0722583	1.29418	0.255691
Residuals	660	36.8498	0.0558331
Erythritol and/or threitol_bmi.g2
	diff	lwr	upr	p adj
bmi>30-bmi<25	0.057104	0.0173274	0.0968806	0.00496284
Erythritol and/or threitol_Gender
	diff	lwr	upr	p adj
M-F	-0.0106994	-0.0467828	0.025384	0.560608
N-bromosuccimide_aov.tab
	Df	Sum Sq	Mean Sq	F value	Pr(>F)
bmi.g2	1	0.0530537	0.0530537	1.39254	0.238396
Gender	1	0.186434	0.186434	4.89348	0.0272953
bmi.g2:Gender	1	0.000141511	0.000141511	0.00371436	0.951421
Residuals	669	25.4878	0.0380984
N-bromosuccimide_bmi.g2
	diff	lwr	upr	p adj
bmi>30-bmi<25	-0.0197249	-0.0525454	0.0130956	0.238396
N-bromosuccimide_Gender
	diff	lwr	upr	p adj
M-F	0.0328931	0.00326106	0.0625251	0.0296348
Erythronic acid and/or threonic acid_aov.tab
	Df	Sum Sq	Mean Sq	F value	Pr(>F)
bmi.g2	1	0.0873413	0.0873413	1.00207	0.3172
Gender	1	0.00751499	0.00751499	0.0862201	0.769137
bmi.g2:Gender	1	1.82901e-05	1.82901e-05	0.000209843	0.988447
Residuals	620	54.0396	0.0871606
Erythronic acid and/or threonic acid_bmi.g2
	diff	lwr	upr	p adj
bmi>30-bmi<25	-0.0261141	-0.0773437	0.0251156	0.3172
Erythronic acid and/or threonic acid_Gender
	diff	lwr	upr	p adj
M-F	0.00689784	-0.039683	0.0534787	0.771297
2-aminomalonic acid_aov.tab
	Df	Sum Sq	Mean Sq	F value	Pr(>F)
bmi.g2	1	6.76336	6.76336	57.1755	1.38357e-13
Gender	1	4.06197	4.06197	34.3387	7.40324e-09
bmi.g2:Gender	1	0.0749143	0.0749143	0.633304	0.42644
Residuals	642	75.943	0.118291
2-aminomalonic acid_bmi.g2
	diff	lwr	upr	p adj
bmi>30-bmi<25	-0.227841	-0.28701	-0.168672	0
2-aminomalonic acid_Gender
	diff	lwr	upr	p adj
M-F	-0.156166	-0.209394	-0.102939	1.27405e-08
Aspartic acid_aov.tab
	Df	Sum Sq	Mean Sq	F value	Pr(>F)
bmi.g2	1	0.50595	0.50595	27.5177	2.07062e-07
Gender	1	0.579768	0.579768	31.5326	2.83973e-08
bmi.g2:Gender	1	0.0518293	0.0518293	2.81891	0.0936106
Residuals	693	12.7417	0.0183863
Aspartic acid_bmi.g2
	diff	lwr	upr	p adj
bmi>30-bmi<25	0.059215	0.0370518	0.0813782	2.04788e-07
Aspartic acid_Gender
	diff	lwr	upr	p adj
M-F	-0.0571651	-0.0773834	-0.0369469	3.8136e-08
Cysteine_aov.tab
	Df	Sum Sq	Mean Sq	F value	Pr(>F)
bmi.g2	1	12.5906	12.5906	18.8499	1.62619e-05
Gender	1	7.73747	7.73747	11.5841	0.000703647
bmi.g2:Gender	1	0.00660813	0.00660813	0.00989329	0.920798
Residuals	690	460.879	0.667941
Cysteine_bmi.g2
	diff	lwr	upr	p adj
bmi>30-bmi<25	0.297389	0.162901	0.431876	1.62598e-05
Cysteine_Gender
	diff	lwr	upr	p adj
M-F	0.20928	0.0870292	0.331531	0.000819
Methionine_aov.tab
	Df	Sum Sq	Mean Sq	F value	Pr(>F)
bmi.g2	1	0.0883995	0.0883995	0.614009	0.43356
Gender	1	1.16712	1.16712	8.1066	0.00454569
bmi.g2:Gender	1	0.00197864	0.00197864	0.0137433	0.906711
Residuals	669	96.3166	0.143971
Methionine_bmi.g2
	diff	lwr	upr	p adj
bmi>30-bmi<25	0.025381	-0.0382189	0.0889809	0.43356
Methionine_Gender
	diff	lwr	upr	p adj
M-F	0.0824079	0.0248049	0.140011	0.00511399
Creatinine_aov.tab
	Df	Sum Sq	Mean Sq	F value	Pr(>F)
bmi.g2	1	0.345289	0.345289	5.41943	0.0202072
Gender	1	0.382945	0.382945	6.01044	0.0144727
bmi.g2:Gender	1	0.053031	0.053031	0.832339	0.361921
Residuals	678	43.1976	0.0637132
Creatinine_bmi.g2
	diff	lwr	upr	p adj
bmi>30-bmi<25	0.0497208	0.00778495	0.0916566	0.0202072
Creatinine_Gender
	diff	lwr	upr	p adj
M-F	-0.0470199	-0.085041	-0.00899878	0.015434
Salicylic acid_aov.tab
	Df	Sum Sq	Mean Sq	F value	Pr(>F)
bmi.g2	1	0.00166457	0.00166457	4.40135	0.0363524
Gender	1	0.00112495	0.00112495	2.97453	0.0851294
bmi.g2:Gender	1	1.84736e-05	1.84736e-05	0.0488469	0.825162
Residuals	567	0.214436	0.000378195
Salicylic acid_bmi.g2
	diff	lwr	upr	p adj
bmi>30-bmi<25	-0.00376	-0.00728022	-0.000239772	0.0363524
Salicylic acid_Gender
	diff	lwr	upr	p adj
M-F	-0.00278154	-0.00598163	0.000418554	0.0883219
Glutamic acid and/or pyroglutamic acid_aov.tab
	Df	Sum Sq	Mean Sq	F value	Pr(>F)
bmi.g2	1	0.0168004	0.0168004	0.70089	0.402778
Gender	1	0.387639	0.387639	16.1718	6.43085e-05
bmi.g2:Gender	1	0.000900809	0.000900809	0.0375806	0.846345
Residuals	682	16.3476	0.02397
Glutamic acid and/or pyroglutamic acid_bmi.g2
	diff	lwr	upr	p adj
bmi>30-bmi<25	-0.010889	-0.0364268	0.0146488	0.402778
Glutamic acid and/or pyroglutamic acid_Gender
	diff	lwr	upr	p adj
M-F	0.0470648	0.0237999	0.0703297	7.88307e-05
Dodecanoic acid_aov.tab
	Df	Sum Sq	Mean Sq	F value	Pr(>F)
bmi.g2	1	1.0697	1.0697	20.4087	7.41403e-06
Gender	1	1.82732	1.82732	34.8632	5.66844e-09
bmi.g2:Gender	1	0.133197	0.133197	2.54125	0.111387
Residuals	658	34.4885	0.0524141
Dodecanoic acid_bmi.g2
	diff	lwr	upr	p adj
bmi>30-bmi<25	-0.0897299	-0.128731	-0.0507287	7.41332e-06
Dodecanoic acid_Gender
	diff	lwr	upr	p adj
M-F	-0.1042	-0.139244	-0.0691556	7.56742e-09
Phenylalanine_aov.tab
	Df	Sum Sq	Mean Sq	F value	Pr(>F)
bmi.g2	1	0.327416	0.327416	28.3797	1.35291e-07
Gender	1	0.0195894	0.0195894	1.69796	0.192991
bmi.g2:Gender	1	0.00824521	0.00824521	0.714676	0.39819
Residuals	687	7.92591	0.011537
Phenylalanine_bmi.g2
	diff	lwr	upr	p adj
bmi>30-bmi<25	0.0482162	0.0304455	0.0659868	1.33328e-07
Phenylalanine_Gender
	diff	lwr	upr	p adj
M-F	-0.0105141	-0.0265967	0.0055686	0.199718
Asparagine_aov.tab
	Df	Sum Sq	Mean Sq	F value	Pr(>F)
bmi.g2	1	5.35889	5.35889	12.8428	0.000362727
Gender	1	1.07922	1.07922	2.58641	0.108244
bmi.g2:Gender	1	0.254236	0.254236	0.609289	0.435325
Residuals	687	286.662	0.417267
Asparagine_bmi.g2
	diff	lwr	upr	p adj
bmi>30-bmi<25	-0.194187	-0.300578	-0.0877965	0.000362725
Asparagine_Gender
	diff	lwr	upr	p adj
M-F	-0.0781931	-0.174877	0.0184908	0.112765
Ornithine_aov.tab
	Df	Sum Sq	Mean Sq	F value	Pr(>F)
bmi.g2	1	1.43318	1.43318	15.2964	0.000100893
Gender	1	0.372236	0.372236	3.9729	0.0466282
bmi.g2:Gender	1	0.112348	0.112348	1.19909	0.273881
Residuals	696	65.2109	0.0936939
Ornithine_bmi.g2
	diff	lwr	upr	p adj
bmi>30-bmi<25	0.099718	0.049659	0.149777	0.00010089
Ornithine_Gender
	diff	lwr	upr	p adj
M-F	-0.0456733	-0.0911931	-0.000153495	0.0492346
Glycerol-3-phosphate_aov.tab
	Df	Sum Sq	Mean Sq	F value	Pr(>F)
bmi.g2	1	0.0956978	0.0956978	1.96571	0.161352
Gender	1	0.388673	0.388673	7.98366	0.004856
bmi.g2:Gender	1	0.0837886	0.0837886	1.72109	0.189988
Residuals	693	33.7377	0.0486836
Glycerol-3-phosphate_bmi.g2
	diff	lwr	upr	p adj
bmi>30-bmi<25	-0.0259044	-0.0621806	0.0103718	0.161352
Glycerol-3-phosphate_Gender
	diff	lwr	upr	p adj
M-F	-0.0467478	-0.0796345	-0.0138612	0.00540024
Citric acid_aov.tab
	Df	Sum Sq	Mean Sq	F value	Pr(>F)
bmi.g2	1	0.00789181	0.00789181	2.16636	0.14152
Gender	1	0.00578426	0.00578426	1.58782	0.208068
bmi.g2:Gender	1	0.0122556	0.0122556	3.36425	0.0670609
Residuals	683	2.48809	0.00364288
Citric acid_bmi.g2
	diff	lwr	upr	p adj
bmi>30-bmi<25	-0.00752909	-0.0175728	0.00251464	0.14152
Citric acid_Gender
	diff	lwr	upr	p adj
M-F	-0.00573777	-0.0148016	0.00332605	0.214316
Citrilline_aov.tab
	Df	Sum Sq	Mean Sq	F value	Pr(>F)
bmi.g2	1	0.0862236	0.0862236	0.313304	0.575839
Gender	1	0.130195	0.130195	0.473078	0.491802
bmi.g2:Gender	1	0.00198042	0.00198042	0.0071961	0.932421
Residuals	700	192.645	0.275207
Citrilline_bmi.g2
	diff	lwr	upr	p adj
bmi>30-bmi<25	0.0244305	-0.0612632	0.110124	0.575839
Citrilline_Gender
	diff	lwr	upr	p adj
M-F	-0.0269357	-0.104726	0.0508542	0.496832
Tetradecanoic acid_aov.tab
	Df	Sum Sq	Mean Sq	F value	Pr(>F)
bmi.g2	1	0.117599	0.117599	4.31386	0.0381825
Gender	1	0.362199	0.362199	13.2865	0.000287972
bmi.g2:Gender	1	0.0614368	0.0614368	2.25367	0.133767
Residuals	672	18.3192	0.0272608
Tetradecanoic acid_bmi.g2
	diff	lwr	upr	p adj
bmi>30-bmi<25	-0.0295339	-0.0574541	-0.00161367	0.0381825
Tetradecanoic acid_Gender
	diff	lwr	upr	p adj
M-F	-0.0458709	-0.0708771	-0.0208647	0.000339315
4-deoxypyridoxine_aov.tab
	Df	Sum Sq	Mean Sq	F value	Pr(>F)
bmi.g2	1	1.53154	1.53154	7.22224	0.00737694
Gender	1	0.0510775	0.0510775	0.240865	0.623741
bmi.g2:Gender	1	0.431215	0.431215	2.03347	0.154328
Residuals	679	143.988	0.212058
4-deoxypyridoxine_bmi.g2
	diff	lwr	upr	p adj
bmi>30-bmi<25	-0.104369	-0.180622	-0.0281157	0.00737694
4-deoxypyridoxine_Gender
	diff	lwr	upr	p adj
M-F	-0.0170897	-0.086397	0.0522177	0.628438
Sycllo-inositol and/or myo-inositol_aov.tab
	Df	Sum Sq	Mean Sq	F value	Pr(>F)
bmi.g2	1	0.977651	0.977651	9.35936	0.00230597
Gender	1	1.31596	1.31596	12.5981	0.000412817
bmi.g2:Gender	1	0.0479136	0.0479136	0.458692	0.498467
Residuals	678	70.8219	0.104457
Sycllo-inositol and/or myo-inositol_bmi.g2
	diff	lwr	upr	p adj
bmi>30-bmi<25	0.0835372	0.0299229	0.137152	0.00230597
Sycllo-inositol and/or myo-inositol_Gender
	diff	lwr	upr	p adj
M-F	-0.0871246	-0.135825	-0.0384237	0.0004732
4-hydroxyphenyllactic acid_aov.tab
	Df	Sum Sq	Mean Sq	F value	Pr(>F)
bmi.g2	1	5.84752	5.84752	68.5082	6.53126e-16
Gender	1	8.25448	8.25448	96.7077	1.90757e-21
bmi.g2:Gender	1	0.0957604	0.0957604	1.12191	0.289879
Residuals	690	58.8949	0.085355
4-hydroxyphenyllactic acid_bmi.g2
	diff	lwr	upr	p adj
bmi>30-bmi<25	0.202972	0.154824	0.25112	0
4-hydroxyphenyllactic acid_Gender
	diff	lwr	upr	p adj
M-F	0.21615	0.172513	0.259786	0
Methionine sulfoxide_aov.tab
	Df	Sum Sq	Mean Sq	F value	Pr(>F)
bmi.g2	1	2.92519e-05	2.92519e-05	0.0567265	0.811836
Gender	1	0.0100729	0.0100729	19.5339	1.19342e-05
bmi.g2:Gender	1	2.24743e-05	2.24743e-05	0.0435832	0.834709
Residuals	544	0.280522	0.000515665
Methionine sulfoxide_bmi.g2
	diff	lwr	upr	p adj
bmi>30-bmi<25	0.000510042	-0.00369653	0.00471662	0.811836
Methionine sulfoxide_Gender
	diff	lwr	upr	p adj
M-F	-0.0084804	-0.012293	-0.00466777	1.49349e-05
Pentadecanoic acid_aov.tab
	Df	Sum Sq	Mean Sq	F value	Pr(>F)
bmi.g2	1	0.0208212	0.0208212	0.842273	0.359113
Gender	1	0.111439	0.111439	4.508	0.0341413
bmi.g2:Gender	1	0.00254092	0.00254092	0.102787	0.748621
Residuals	606	14.9805	0.0247203
Pentadecanoic acid_bmi.g2
	diff	lwr	upr	p adj
bmi>30-bmi<25	-0.012939	-0.0406269	0.0147489	0.359113
Pentadecanoic acid_Gender
	diff	lwr	upr	p adj
M-F	-0.0268995	-0.0519574	-0.00184167	0.0354214
Tyrosine_aov.tab
	Df	Sum Sq	Mean Sq	F value	Pr(>F)
bmi.g2	1	2.3924	2.3924	62.6279	9.86855e-15
Gender	1	0.05605	0.05605	1.46726	0.226189
bmi.g2:Gender	1	0.165633	0.165633	4.3359	0.0376818
Residuals	695	26.5492	0.0382003
Tyrosine_bmi.g2
	diff	lwr	upr	p adj
bmi>30-bmi<25	0.129254	0.0971863	0.161321	0
Tyrosine_Gender
	diff	lwr	upr	p adj
M-F	-0.0177111	-0.0467951	0.0113728	0.232247
Hypoxanthine_aov.tab
	Df	Sum Sq	Mean Sq	F value	Pr(>F)
bmi.g2	1	31.9458	31.9458	7.1734	0.00758835
Gender	1	5.88099	5.88099	1.32057	0.250917
bmi.g2:Gender	1	35.0345	35.0345	7.86697	0.00518672
Residuals	643	2863.52	4.45337
Hypoxanthine_bmi.g2
	diff	lwr	upr	p adj
bmi>30-bmi<25	0.490967	0.131005	0.850928	0.00758835
Hypoxanthine_Gender
	diff	lwr	upr	p adj
M-F	-0.188678	-0.51504	0.137684	0.256697
Histidine_aov.tab
	Df	Sum Sq	Mean Sq	F value	Pr(>F)
bmi.g2	1	0.0494208	0.0494208	1.6475	0.19973
Gender	1	0.0697232	0.0697232	2.3243	0.127825
bmi.g2:Gender	1	0.051336	0.051336	1.71134	0.191246
Residuals	691	20.7283	0.0299975
Histidine_bmi.g2
	diff	lwr	upr	p adj
bmi>30-bmi<25	-0.0185988	-0.0470489	0.00985121	0.19973
Histidine_Gender
	diff	lwr	upr	p adj
M-F	-0.019819	-0.0456714	0.00603351	0.132735
Hexadecanoic acid_aov.tab
	Df	Sum Sq	Mean Sq	F value	Pr(>F)
bmi.g2	1	0.0338249	0.0338249	1.67797	0.195628
Gender	1	0.0375336	0.0375336	1.86194	0.172846
bmi.g2:Gender	1	0.0182496	0.0182496	0.905313	0.341694
Residuals	690	13.9092	0.0201583
Hexadecanoic acid_bmi.g2
	diff	lwr	upr	p adj
bmi>30-bmi<25	0.015508	-0.00799778	0.0390138	0.195628
Hexadecanoic acid_Gender
	diff	lwr	upr	p adj
M-F	-0.0145637	-0.0357869	0.00665944	0.178317
Hexadecenoic acid_aov.tab
	Df	Sum Sq	Mean Sq	F value	Pr(>F)
bmi.g2	1	0.0203558	0.0203558	0.299927	0.584111
Gender	1	2.71334	2.71334	39.979	4.69264e-10
bmi.g2:Gender	1	0.000332401	0.000332401	0.00489767	0.944228
Residuals	669	45.4044	0.0678691
Hexadecenoic acid_bmi.g2
	diff	lwr	upr	p adj
bmi>30-bmi<25	0.0121795	-0.0314877	0.0558466	0.584111
Hexadecenoic acid_Gender
	diff	lwr	upr	p adj
M-F	-0.125857	-0.165381	-0.0863321	0
Indole-3-acetic acid_aov.tab
	Df	Sum Sq	Mean Sq	F value	Pr(>F)
bmi.g2	1	0.000843891	0.000843891	0.0150408	0.902428
Gender	1	0.0436862	0.0436862	0.778627	0.377878
bmi.g2:Gender	1	0.0104102	0.0104102	0.185542	0.666792
Residuals	669	37.5354	0.0561068
Indole-3-acetic acid_bmi.g2
	diff	lwr	upr	p adj
bmi>30-bmi<25	0.00247986	-0.0372234	0.0421832	0.902428
Indole-3-acetic acid_Gender
	diff	lwr	upr	p adj
M-F	0.0159224	-0.0199881	0.0518329	0.384282
Uric acid_aov.tab
	Df	Sum Sq	Mean Sq	F value	Pr(>F)
bmi.g2	1	8.81903	8.81903	119.738	9.15707e-26
Gender	1	17.7567	17.7567	241.088	1.04902e-46
bmi.g2:Gender	1	0.137875	0.137875	1.87197	0.171705
Residuals	674	49.6418	0.0736526
Uric acid_bmi.g2
	diff	lwr	upr	p adj
bmi>30-bmi<25	0.253944	0.208377	0.299511	0
Uric acid_Gender
	diff	lwr	upr	p adj
M-F	0.320639	0.279669	0.361609	0
Octadecanoic acid_aov.tab
	Df	Sum Sq	Mean Sq	F value	Pr(>F)
bmi.g2	1	0.00874483	0.00874483	0.63085	0.427319
Gender	1	7.47271e-05	7.47271e-05	0.0053908	0.941492
bmi.g2:Gender	1	0.00181605	0.00181605	0.13101	0.717499
Residuals	685	9.49545	0.013862
Octadecanoic acid_bmi.g2
	diff	lwr	upr	p adj
bmi>30-bmi<25	0.00787249	-0.0115885	0.0273335	0.427319
Octadecanoic acid_Gender
	diff	lwr	upr	p adj
M-F	-0.000653092	-0.0183114	0.0170053	0.942132
Octadecenoic acid_aov.tab
	Df	Sum Sq	Mean Sq	F value	Pr(>F)
bmi.g2	1	0.397488	0.397488	4.25093	0.0396079
Gender	1	0.245353	0.245353	2.62392	0.105727
bmi.g2:Gender	1	0.0983038	0.0983038	1.05131	0.30557
Residuals	681	63.6778	0.0935063
Octadecenoic acid_bmi.g2
	diff	lwr	upr	p adj
bmi>30-bmi<25	0.0530595	0.00253034	0.103589	0.0396079
Octadecenoic acid_Gender
	diff	lwr	upr	p adj
M-F	-0.0374781	-0.0834577	0.00850148	0.10997
Octadecadienoic acid_aov.tab
	Df	Sum Sq	Mean Sq	F value	Pr(>F)
bmi.g2	1	0.0739347	0.0739347	4.25368	0.0395446
Gender	1	0.0359647	0.0359647	2.06915	0.150765
bmi.g2:Gender	1	0.0293408	0.0293408	1.68806	0.194297
Residuals	680	11.8193	0.0173813
Octadecadienoic acid_bmi.g2
	diff	lwr	upr	p adj
bmi>30-bmi<25	0.0228234	0.00109541	0.0445514	0.0395445
Octadecadienoic acid_Gender
	diff	lwr	upr	p adj
M-F	-0.0143934	-0.0342508	0.005464	0.15514
Indole-3-propionic acid_aov.tab
	Df	Sum Sq	Mean Sq	F value	Pr(>F)
bmi.g2	1	0.071371	0.071371	0.14023	0.708174
Gender	1	0.0825662	0.0825662	0.162226	0.687247
bmi.g2:Gender	1	0.111707	0.111707	0.219482	0.639591
Residuals	653	332.35	0.508958
Indole-3-propionic acid_bmi.g2
	diff	lwr	upr	p adj
bmi>30-bmi<25	0.0229527	-0.0974033	0.143309	0.708174
Indole-3-propionic acid_Gender
	diff	lwr	upr	p adj
M-F	-0.022251	-0.131914	0.087412	0.69045
Cystine_aov.tab
	Df	Sum Sq	Mean Sq	F value	Pr(>F)
bmi.g2	1	26.1223	26.1223	16.9148	4.38393e-05
Gender	1	1.17329	1.17329	0.759731	0.383718
bmi.g2:Gender	1	0.108211	0.108211	0.070069	0.791316
Residuals	686	1059.42	1.54434
Cystine_bmi.g2
	diff	lwr	upr	p adj
bmi>30-bmi<25	0.430145	0.224794	0.635496	4.38374e-05
Cystine_Gender
	diff	lwr	upr	p adj
M-F	-0.0813899	-0.26745	0.10467	0.390706
Tryptophan_aov.tab
	Df	Sum Sq	Mean Sq	F value	Pr(>F)
bmi.g2	1	0.0394215	0.0394215	1.62693	0.202559
Gender	1	0.943345	0.943345	38.9319	7.66797e-10
bmi.g2:Gender	1	0.0127324	0.0127324	0.525467	0.468765
Residuals	688	16.6707	0.0242307
Tryptophan_bmi.g2
	diff	lwr	upr	p adj
bmi>30-bmi<25	0.0166751	-0.00899324	0.0423435	0.202559
Tryptophan_Gender
	diff	lwr	upr	p adj
M-F	0.0731348	0.0498373	0.0964323	0
Caffeine_aov.tab
	Df	Sum Sq	Mean Sq	F value	Pr(>F)
bmi.g2	1	1.28077	1.28077	0.68836	0.407098
Gender	1	70.1072	70.1072	37.6795	1.64108e-09
bmi.g2:Gender	1	5.29239	5.29239	2.84443	0.0922832
Residuals	527	980.545	1.86062
Caffeine_bmi.g2
	diff	lwr	upr	p adj
bmi>30-bmi<25	0.104482	-0.142906	0.351869	0.407098
Caffeine_Gender
	diff	lwr	upr	p adj
M-F	-0.71229	-0.944956	-0.479625	3.66677e-09
Eicosatetraenoic acid_aov.tab
	Df	Sum Sq	Mean Sq	F value	Pr(>F)
bmi.g2	1	0.00514666	0.00514666	0.744373	0.388563
Gender	1	0.131787	0.131787	19.0606	1.45983e-05
bmi.g2:Gender	1	0.010972	0.010972	1.5869	0.208194
Residuals	692	4.78455	0.00691409
Eicosatetraenoic acid_bmi.g2
	diff	lwr	upr	p adj
bmi>30-bmi<25	0.0059914	-0.00764317	0.019626	0.388563
Eicosatetraenoic acid_Gender
	diff	lwr	upr	p adj
M-F	-0.02724	-0.039637	-0.0148429	1.83532e-05
2	5-furandicarboxylic acid_aov.tab
	Df	Sum Sq	Mean Sq	F value	Pr(>F)
bmi.g2	1	0.0954715	0.0954715	1.31323	0.252224
Gender	1	0.317184	0.317184	4.36293	0.0371099
bmi.g2:Gender	1	0.180803	0.180803	2.48699	0.115268
Residuals	663	48.2	0.0726998
2	5-furandicarboxylic acid_bmi.g2
	diff	lwr	upr	p adj
bmi>30-bmi<25	0.0263034	-0.0187661	0.0713729	0.252224
2	5-furandicarboxylic acid_Gender
	diff	lwr	upr	p adj
M-F	-0.0432138	-0.0842762	-0.00215138	0.0391762
Monoglyceride (hexadecanoic acid)_aov.tab
	Df	Sum Sq	Mean Sq	F value	Pr(>F)
bmi.g2	1	0.0125989	0.0125989	1.56287	0.21175
Gender	1	0.0241917	0.0241917	3.00092	0.0837489
bmi.g2:Gender	1	0.0180192	0.0180192	2.23524	0.13544
Residuals	580	4.67563	0.00806143
Monoglyceride (hexadecanoic acid)_bmi.g2
	diff	lwr	upr	p adj
bmi>30-bmi<25	0.0101225	-0.0057806	0.0260256	0.21175
Monoglyceride (hexadecanoic acid)_Gender
	diff	lwr	upr	p adj
M-F	-0.0126949	-0.027317	0.00192731	0.0886954
Docosahexaenoic acid_aov.tab
	Df	Sum Sq	Mean Sq	F value	Pr(>F)
bmi.g2	1	0.141435	0.141435	1.44682	0.229457
Gender	1	5.7303	5.7303	58.6184	6.5774e-14
bmi.g2:Gender	1	0.892239	0.892239	9.12721	0.0026127
Residuals	681	66.5717	0.0977559
Docosahexaenoic acid_bmi.g2
	diff	lwr	upr	p adj
bmi>30-bmi<25	-0.0317454	-0.083565	0.0200742	0.229457
Docosahexaenoic acid_Gender
	diff	lwr	upr	p adj
M-F	-0.181048	-0.228021	-0.134076	0
Acetic acid_aov.tab
	Df	Sum Sq	Mean Sq	F value	Pr(>F)
bmi.g2	1	1.02083	1.02083	38.3633	1.04612e-09
Gender	1	0.00490352	0.00490352	0.184276	0.667867
bmi.g2:Gender	1	0.100586	0.100586	3.78005	0.0523016
Residuals	645	17.1632	0.0266096
Acetic acid_bmi.g2
	diff	lwr	upr	p adj
bmi>30-bmi<25	0.0874319	0.059713	0.115151	7.49855e-10
Acetic acid_Gender
	diff	lwr	upr	p adj
M-F	-0.00545776	-0.0307026	0.0197871	0.671323
Decanoic acid_aov.tab
	Df	Sum Sq	Mean Sq	F value	Pr(>F)
bmi.g2	1	3.27143	3.27143	34.2932	7.42741e-09
Gender	1	2.14769	2.14769	22.5134	2.55197e-06
bmi.g2:Gender	1	0.203239	0.203239	2.13048	0.144864
Residuals	670	63.9152	0.0953958
Decanoic acid_bmi.g2
	diff	lwr	upr	p adj
bmi>30-bmi<25	-0.154846	-0.206765	-0.102926	6.25294e-09
Decanoic acid_Gender
	diff	lwr	upr	p adj
M-F	-0.111847	-0.158667	-0.0650281	3.3007e-06
Sucrose_aov.tab
	Df	Sum Sq	Mean Sq	F value	Pr(>F)
bmi.g2	1	0.572399	0.572399	5.81771	0.0161811
Gender	1	0.539547	0.539547	5.48382	0.0195373
bmi.g2:Gender	1	0.325904	0.325904	3.3124	0.0692843
Residuals	569	55.9834	0.098389
Sucrose_bmi.g2
	diff	lwr	upr	p adj
bmi>30-bmi<25	0.0701856	0.0130318	0.127339	0.0161811
Sucrose_Gender
	diff	lwr	upr	p adj
M-F	-0.0606856	-0.112184	-0.00918761	0.0209922
Eicosanoic acid_aov.tab
	Df	Sum Sq	Mean Sq	F value	Pr(>F)
bmi.g2	1	0.0312708	0.0312708	1.45825	0.227641
Gender	1	0.091937	0.091937	4.28729	0.038786
bmi.g2:Gender	1	0.000217538	0.000217538	0.0101444	0.919804
Residuals	661	14.1745	0.0214441
Eicosanoic acid_bmi.g2
	diff	lwr	upr	p adj
bmi>30-bmi<25	0.0151795	-0.00950279	0.0398617	0.227641
Eicosanoic acid_Gender
	diff	lwr	upr	p adj
M-F	0.0233006	0.000939146	0.045662	0.041149

## Sheet: BLOOD PRESSURE
Two-way ANOVA and post-hoc test by TukeyHSD								bp-normal=normotensive
								bp-high=hypertensive
Valine_aov.tab
	Df	Sum Sq	Mean Sq	F value	Pr(>F)
bp.g2	1	0.988513	0.988513	14.5383	0.000152094
Gender	1	1.95016	1.95016	28.6815	1.23308e-07
bp.g2:Gender	1	0.0503656	0.0503656	0.740741	0.389781
Residuals	578	39.3003	0.0679936
Valine_bp.g2
	diff	lwr	upr	p adj
bp-normal-bp-high	-0.0842351	-0.127626	-0.0408446	0.000152095
Valine_Gender
	diff	lwr	upr	p adj
M-F	0.110582	0.0680129	0.153151	4.56806e-07
Glycerol_aov.tab
	Df	Sum Sq	Mean Sq	F value	Pr(>F)
bp.g2	1	0.156849	0.156849	34.6617	6.71443e-09
Gender	1	0.124503	0.124503	27.5137	2.20496e-07
bp.g2:Gender	1	0.000239414	0.000239414	0.0529078	0.818161
Residuals	568	2.57027	0.00452512
Glycerol_bp.g2
	diff	lwr	upr	p adj
bp-normal-bp-high	-0.0337724	-0.0450394	-0.0225053	7.20319e-09
Glycerol_Gender
	diff	lwr	upr	p adj
M-F	-0.0283336	-0.0394481	-0.0172192	7.3888e-07
Phosphate_aov.tab
	Df	Sum Sq	Mean Sq	F value	Pr(>F)
bp.g2	1	0.0556728	0.0556728	3.05372	0.0810978
Gender	1	1.23284	1.23284	67.6228	1.37437e-15
bp.g2:Gender	1	1.07208e-05	1.07208e-05	0.000588049	0.980662
Residuals	563	10.2641	0.0182312
Phosphate_bp.g2
	diff	lwr	upr	p adj
bp-normal-bp-high	0.0203014	-0.00251749	0.0431204	0.0810978
Phosphate_Gender
	diff	lwr	upr	p adj
M-F	-0.0889698	-0.111298	-0.0666414	4.72987e-10
Glutamine_aov.tab
	Df	Sum Sq	Mean Sq	F value	Pr(>F)
bp.g2	1	10.6613	10.6613	0.910174	0.340473
Gender	1	66.4878	66.4878	5.67619	0.0175236
bp.g2:Gender	1	46.2067	46.2067	3.94475	0.0474963
Residuals	570	6676.68	11.7135
Glutamine_bp.g2
	diff	lwr	upr	p adj
bp-normal-bp-high	-0.277527	-0.848894	0.293839	0.340473
Glutamine_Gender
	diff	lwr	upr	p adj
M-F	0.653875	0.090023	1.21773	0.0231125
Lactic acid_aov.tab
	Df	Sum Sq	Mean Sq	F value	Pr(>F)
bp.g2	1	0.805482	0.805482	9.30957	0.00238256
Gender	1	0.0912781	0.0912781	1.05497	0.304788
bp.g2:Gender	1	0.0145933	0.0145933	0.168666	0.68145
Residuals	587	50.7884	0.086522
Lactic acid_bp.g2
	diff	lwr	upr	p adj
bp-normal-bp-high	-0.0753792	-0.1239	-0.026858	0.00238256
Lactic acid_Gender
	diff	lwr	upr	p adj
M-F	-0.0239067	-0.0716567	0.0238432	0.325859
2-aminobutanoic acid_aov.tab
	Df	Sum Sq	Mean Sq	F value	Pr(>F)
bp.g2	1	0.31729	0.31729	1.78675	0.181887
Gender	1	0.268808	0.268808	1.51374	0.219107
bp.g2:Gender	1	0.0148722	0.0148722	0.0837495	0.772391
Residuals	538	95.5376	0.177579
2-aminobutanoic acid_bp.g2
	diff	lwr	upr	p adj
bp-normal-bp-high	-0.0493065	-0.121767	0.0231535	0.181887
2-aminobutanoic acid_Gender
	diff	lwr	upr	p adj
M-F	0.0430174	-0.0284518	0.114487	0.237583
Ethanolamine_aov.tab
	Df	Sum Sq	Mean Sq	F value	Pr(>F)
bp.g2	1	0.198072	0.198072	8.1698	0.00442077
Gender	1	0.0800353	0.0800353	3.30119	0.069774
bp.g2:Gender	1	4.01743e-05	4.01743e-05	0.00165705	0.967544
Residuals	550	13.3344	0.0242444
Ethanolamine_bp.g2
	diff	lwr	upr	p adj
bp-normal-bp-high	-0.0385288	-0.0650068	-0.0120508	0.00442077
Ethanolamine_Gender
	diff	lwr	upr	p adj
M-F	0.0230135	-0.00309965	0.0491266	0.0839904
Lysine_aov.tab
	Df	Sum Sq	Mean Sq	F value	Pr(>F)
bp.g2	1	0.00698355	0.00698355	0.315239	0.574705
Gender	1	0.01476	0.01476	0.666269	0.414699
bp.g2:Gender	1	0.232778	0.232778	10.5076	0.00125872
Residuals	566	12.5387	0.0221532
Lysine_bp.g2
	diff	lwr	upr	p adj
bp-normal-bp-high	-0.00714488	-0.0321399	0.0178501	0.574705
Lysine_Gender
	diff	lwr	upr	p adj
M-F	0.00973902	-0.0148177	0.0342958	0.436321
Alanine_aov.tab
	Df	Sum Sq	Mean Sq	F value	Pr(>F)
bp.g2	1	0.263274	0.263274	13.3162	0.000287411
Gender	1	0.00173494	0.00173494	0.0877523	0.767163
bp.g2:Gender	1	0.00109617	0.00109617	0.0554435	0.813933
Residuals	567	11.2101	0.0197709
Alanine_bp.g2
	diff	lwr	upr	p adj
bp-normal-bp-high	-0.0439095	-0.0675438	-0.0202751	0.000287412
Alanine_Gender
	diff	lwr	upr	p adj
M-F	0.0033254	-0.0198902	0.026541	0.778548
2-hydroxybutanoic acid_aov.tab
	Df	Sum Sq	Mean Sq	F value	Pr(>F)
bp.g2	1	0.666032	0.666032	5.33272	0.0213017
Gender	1	0.377577	0.377577	3.02314	0.082649
bp.g2:Gender	1	0.00885294	0.00885294	0.0708828	0.790156
Residuals	545	68.068	0.124895
2-hydroxybutanoic acid_bp.g2
	diff	lwr	upr	p adj
bp-normal-bp-high	-0.0711855	-0.131738	-0.0106332	0.0213017
2-hydroxybutanoic acid_Gender
	diff	lwr	upr	p adj
M-F	0.0507214	-0.00890358	0.110346	0.0952956
3-hydroxybutanoic acid_aov.tab
	Df	Sum Sq	Mean Sq	F value	Pr(>F)
bp.g2	1	0.212539	0.212539	1.16568	0.280793
Gender	1	0.0981615	0.0981615	0.538373	0.46344
bp.g2:Gender	1	0.0580713	0.0580713	0.318495	0.572758
Residuals	518	94.447	0.18233
3-hydroxybutanoic acid_bp.g2
	diff	lwr	upr	p adj
bp-normal-bp-high	-0.0413188	-0.116502	0.0338646	0.280793
3-hydroxybutanoic acid_Gender
	diff	lwr	upr	p adj
M-F	0.0264042	-0.0472905	0.100099	0.481821
Leucine_aov.tab
	Df	Sum Sq	Mean Sq	F value	Pr(>F)
bp.g2	1	0.150414	0.150414	5.00981	0.025586
Gender	1	1.12505	1.12505	37.4721	1.71764e-09
bp.g2:Gender	1	0.151728	0.151728	5.05358	0.0249532
Residuals	575	17.2637	0.0300238
Leucine_bp.g2
	diff	lwr	upr	p adj
bp-normal-bp-high	-0.0329884	-0.0619362	-0.00404072	0.025586
Leucine_Gender
	diff	lwr	upr	p adj
M-F	0.085133	0.0567602	0.113506	6.95479e-09
Octanoic acid_aov.tab
	Df	Sum Sq	Mean Sq	F value	Pr(>F)
bp.g2	1	0.137516	0.137516	1.29788	0.255142
Gender	1	0.00412194	0.00412194	0.0389027	0.843721
bp.g2:Gender	1	0.364493	0.364493	3.44007	0.0642155
Residuals	505	53.5073	0.105955
Octanoic acid_bp.g2
	diff	lwr	upr	p adj
bp-normal-bp-high	-0.0334617	-0.0911677	0.0242444	0.255142
Octanoic acid_Gender
	diff	lwr	upr	p adj
M-F	0.00546882	-0.0515821	0.0625197	0.850693
Serine_aov.tab
	Df	Sum Sq	Mean Sq	F value	Pr(>F)
bp.g2	1	0.457154	0.457154	14.9916	0.000120615
Gender	1	0.191816	0.191816	6.29029	0.0124193
bp.g2:Gender	1	0.00981011	0.00981011	0.321706	0.57081
Residuals	565	17.2292	0.0304941
Serine_bp.g2
	diff	lwr	upr	p adj
bp-normal-bp-high	0.0578419	0.0284993	0.0871845	0.000120615
Serine_Gender
	diff	lwr	upr	p adj
M-F	-0.0352864	-0.0641702	-0.0064027	0.016737
Glyceric acid_aov.tab
	Df	Sum Sq	Mean Sq	F value	Pr(>F)
bp.g2	1	0.00228547	0.00228547	0.0810297	0.77601
Gender	1	0.167007	0.167007	5.92111	0.0152663
bp.g2:Gender	1	0.037524	0.037524	1.33039	0.249219
Residuals	571	16.1052	0.0282053
Glyceric acid_bp.g2
	diff	lwr	upr	p adj
bp-normal-bp-high	-0.00406957	-0.0321495	0.0240103	0.77601
Glyceric acid_Gender
	diff	lwr	upr	p adj
M-F	-0.0325962	-0.0602548	-0.00493766	0.0209794
Proline_aov.tab
	Df	Sum Sq	Mean Sq	F value	Pr(>F)
bp.g2	1	0.682952	0.682952	10.4399	0.00130399
Gender	1	0.304069	0.304069	4.6481	0.0315034
bp.g2:Gender	1	0.278591	0.278591	4.25864	0.0395009
Residuals	573	37.4844	0.0654177
Proline_bp.g2
	diff	lwr	upr	p adj
bp-normal-bp-high	-0.0700222	-0.112587	-0.027457	0.00130399
Proline_Gender
	diff	lwr	upr	p adj
M-F	0.0437824	0.00187823	0.0856865	0.040609
Threonine_aov.tab
	Df	Sum Sq	Mean Sq	F value	Pr(>F)
bp.g2	1	0.0112198	0.0112198	0.202372	0.652982
Gender	1	0.0989646	0.0989646	1.78503	0.182061
bp.g2:Gender	1	0.144353	0.144353	2.60371	0.107163
Residuals	575	31.8787	0.0554413
Threonine_bp.g2
	diff	lwr	upr	p adj
bp-normal-bp-high	-0.0089895	-0.048238	0.030259	0.652982
Threonine_Gender
	diff	lwr	upr	p adj
M-F	0.024861	-0.0136843	0.0634063	0.205737
Erythritol and/or threitol_aov.tab
	Df	Sum Sq	Mean Sq	F value	Pr(>F)
bp.g2	1	0.522233	0.522233	10.1241	0.00154545
Gender	1	0.00393741	0.00393741	0.076331	0.782436
bp.g2:Gender	1	0.298872	0.298872	5.79396	0.0164074
Residuals	554	28.5772	0.0515834
Erythritol and/or threitol_bp.g2
	diff	lwr	upr	p adj
bp-normal-bp-high	-0.0625516	-0.101167	-0.0239363	0.00154545
Erythritol and/or threitol_Gender
	diff	lwr	upr	p adj
M-F	-0.00511377	-0.0429929	0.0327653	0.79097
N-bromosuccimide_aov.tab
	Df	Sum Sq	Mean Sq	F value	Pr(>F)
bp.g2	1	0.00396429	0.00396429	0.109743	0.740561
Gender	1	0.0454645	0.0454645	1.25859	0.262401
bp.g2:Gender	1	0.05183	0.05183	1.43481	0.23149
Residuals	558	20.1568	0.0361234
N-bromosuccimide_bp.g2
	diff	lwr	upr	p adj
bp-normal-bp-high	-0.0054166	-0.0375332	0.0267	0.740561
N-bromosuccimide_Gender
	diff	lwr	upr	p adj
M-F	0.0172162	-0.0143947	0.0488271	0.285185
Erythronic acid and/or threonic acid_aov.tab
	Df	Sum Sq	Mean Sq	F value	Pr(>F)
bp.g2	1	0.000127712	0.000127712	0.00124688	0.971845
Gender	1	0.394613	0.394613	3.85268	0.0501902
bp.g2:Gender	1	0.529082	0.529082	5.16552	0.0234398
Residuals	529	54.1832	0.102426
Erythronic acid and/or threonic acid_bp.g2
	diff	lwr	upr	p adj
bp-normal-bp-high	0.00100014	-0.0546403	0.0566405	0.971845
Erythronic acid and/or threonic acid_Gender
	diff	lwr	upr	p adj
M-F	-0.0519564	-0.106616	0.00270326	0.062412
2-aminomalonic acid_aov.tab
	Df	Sum Sq	Mean Sq	F value	Pr(>F)
bp.g2	1	0.185108	0.185108	1.37507	0.241453
Gender	1	8.82402	8.82402	65.5488	3.70011e-15
bp.g2:Gender	1	3.60827	3.60827	26.8039	3.16874e-07
Residuals	547	73.6358	0.134618
2-aminomalonic acid_bp.g2
	diff	lwr	upr	p adj
bp-normal-bp-high	0.0375133	-0.0253263	0.100353	0.241453
2-aminomalonic acid_Gender
	diff	lwr	upr	p adj
M-F	-0.242616	-0.304162	-0.181071	3.99458e-10
Aspartic acid_aov.tab
	Df	Sum Sq	Mean Sq	F value	Pr(>F)
bp.g2	1	0.00141327	0.00141327	0.0805038	0.776715
Gender	1	0.431107	0.431107	24.557	9.43853e-07
bp.g2:Gender	1	0.252197	0.252197	14.3658	0.000165977
Residuals	590	10.3577	0.0175554
Aspartic acid_bp.g2
	diff	lwr	upr	p adj
bp-normal-bp-high	0.00315446	-0.0186807	0.0249896	0.776715
Aspartic acid_Gender
	diff	lwr	upr	p adj
M-F	-0.0517862	-0.0732047	-0.0303678	2.57465e-06
Cysteine_aov.tab
	Df	Sum Sq	Mean Sq	F value	Pr(>F)
bp.g2	1	7.8899	7.8899	11.5017	0.000741928
Gender	1	7.00511	7.00511	10.2118	0.00147008
bp.g2:Gender	1	5.91635	5.91635	8.62469	0.00344595
Residuals	589	404.042	0.685979
Cysteine_bp.g2
	diff	lwr	upr	p adj
bp-normal-bp-high	-0.235998	-0.372667	-0.0993292	0.000741928
Cysteine_Gender
	diff	lwr	upr	p adj
M-F	0.208081	0.0739462	0.342216	0.0024171
Methionine_aov.tab
	Df	Sum Sq	Mean Sq	F value	Pr(>F)
bp.g2	1	0.177513	0.177513	1.46546	0.226577
Gender	1	0.719328	0.719328	5.93841	0.0151264
bp.g2:Gender	1	0.19799	0.19799	1.63451	0.201613
Residuals	557	67.4701	0.121131
Methionine_bp.g2
	diff	lwr	upr	p adj
bp-normal-bp-high	-0.0362165	-0.0949807	0.0225477	0.226577
Methionine_Gender
	diff	lwr	upr	p adj
M-F	0.0681748	0.0102454	0.126104	0.0211624
Creatinine_aov.tab
	Df	Sum Sq	Mean Sq	F value	Pr(>F)
bp.g2	1	0.189237	0.189237	2.84441	0.0922426
Gender	1	0.0248278	0.0248278	0.373185	0.541518
bp.g2:Gender	1	0.416547	0.416547	6.26109	0.0126223
Residuals	567	37.7222	0.0665295
Creatinine_bp.g2
	diff	lwr	upr	p adj
bp-normal-bp-high	-0.0372269	-0.0805817	0.00612791	0.0922426
Creatinine_Gender
	diff	lwr	upr	p adj
M-F	-0.0126966	-0.0552318	0.0298385	0.557911
Salicylic acid_aov.tab
	Df	Sum Sq	Mean Sq	F value	Pr(>F)
bp.g2	1	0.000493093	0.000493093	1.21155	0.271585
Gender	1	0.00161735	0.00161735	3.97391	0.0467842
bp.g2:Gender	1	0.000249677	0.000249677	0.613469	0.433877
Residuals	473	0.192508	0.000406993
Salicylic acid_bp.g2
	diff	lwr	upr	p adj
bp-normal-bp-high	-0.00209304	-0.00582955	0.00164348	0.271585
Salicylic acid_Gender
	diff	lwr	upr	p adj
M-F	-0.0035165	-0.00715434	0.000121342	0.0581135
Glutamic acid and/or pyroglutamic acid_aov.tab
	Df	Sum Sq	Mean Sq	F value	Pr(>F)
bp.g2	1	0.0389238	0.0389238	1.70501	0.192161
Gender	1	0.119692	0.119692	5.24296	0.0224003
bp.g2:Gender	1	0.0309258	0.0309258	1.35466	0.244952
Residuals	570	13.0126	0.0228292
Glutamic acid and/or pyroglutamic acid_bp.g2
	diff	lwr	upr	p adj
bp-normal-bp-high	-0.0168165	-0.0421121	0.00847906	0.192161
Glutamic acid and/or pyroglutamic acid_Gender
	diff	lwr	upr	p adj
M-F	0.0274857	0.00261747	0.0523539	0.0303532
Dodecanoic acid_aov.tab
	Df	Sum Sq	Mean Sq	F value	Pr(>F)
bp.g2	1	0.268078	0.268078	4.77432	0.0292973
Gender	1	1.72257	1.72257	30.678	4.67339e-08
bp.g2:Gender	1	0.0475506	0.0475506	0.846849	0.357838
Residuals	565	31.7248	0.0561501
Dodecanoic acid_bp.g2
	diff	lwr	upr	p adj
bp-normal-bp-high	-0.0443594	-0.0842352	-0.00448361	0.0292973
Dodecanoic acid_Gender
	diff	lwr	upr	p adj
M-F	-0.105578	-0.144759	-0.0663966	1.73277e-07
Phenylalanine_aov.tab
	Df	Sum Sq	Mean Sq	F value	Pr(>F)
bp.g2	1	0.0334999	0.0334999	3.04371	0.0815791
Gender	1	0.00262691	0.00262691	0.238673	0.62535
bp.g2:Gender	1	0.0338354	0.0338354	3.07419	0.0800713
Residuals	581	6.39464	0.0110063
Phenylalanine_bp.g2
	diff	lwr	upr	p adj
bp-normal-bp-high	-0.0155167	-0.0329849	0.00195162	0.0815791
Phenylalanine_Gender
	diff	lwr	upr	p adj
M-F	-0.00405429	-0.0211478	0.0130393	0.641505
Asparagine_aov.tab
	Df	Sum Sq	Mean Sq	F value	Pr(>F)
bp.g2	1	0.0074414	0.0074414	0.019894	0.887883
Gender	1	0.390631	0.390631	1.04432	0.307247
bp.g2:Gender	1	0.424184	0.424184	1.13402	0.287364
Residuals	577	215.828	0.374052
Asparagine_bp.g2
	diff	lwr	upr	p adj
bp-normal-bp-high	-0.00729697	-0.108908	0.0943142	0.887883
Asparagine_Gender
	diff	lwr	upr	p adj
M-F	-0.0497545	-0.149753	0.0502441	0.328863
Ornithine_aov.tab
	Df	Sum Sq	Mean Sq	F value	Pr(>F)
bp.g2	1	0.0251309	0.0251309	0.287612	0.591959
Gender	1	0.0852763	0.0852763	0.97595	0.32361
bp.g2:Gender	1	1.39161	1.39161	15.9264	7.42365e-05
Residuals	584	51.0286	0.0873777
Ornithine_bp.g2
	diff	lwr	upr	p adj
bp-normal-bp-high	-0.013366	-0.0623152	0.0355833	0.591959
Ornithine_Gender
	diff	lwr	upr	p adj
M-F	-0.0230534	-0.0710978	0.024991	0.346371
Glycerol-3-phosphate_aov.tab
	Df	Sum Sq	Mean Sq	F value	Pr(>F)
bp.g2	1	0.00205561	0.00205561	0.0425899	0.836571
Gender	1	0.168494	0.168494	3.491	0.0622031
bp.g2:Gender	1	0.218445	0.218445	4.52592	0.0338028
Residuals	585	28.2352	0.0482653
Glycerol-3-phosphate_bp.g2
	diff	lwr	upr	p adj
bp-normal-bp-high	-0.0038234	-0.0402103	0.0325635	0.836571
Glycerol-3-phosphate_Gender
	diff	lwr	upr	p adj
M-F	-0.0322027	-0.0679055	0.00350017	0.0770012
Citric acid_aov.tab
	Df	Sum Sq	Mean Sq	F value	Pr(>F)
bp.g2	1	0.0240794	0.0240794	6.16604	0.0133017
Gender	1	0.0322657	0.0322657	8.26231	0.0041948
bp.g2:Gender	1	0.0186882	0.0186882	4.78551	0.0290952
Residuals	585	2.28452	0.00390516
Citric acid_bp.g2
	diff	lwr	upr	p adj
bp-normal-bp-high	-0.013057	-0.0233844	-0.00272969	0.0133017
Citric acid_Gender
	diff	lwr	upr	p adj
M-F	-0.0142144	-0.024364	-0.00406484	0.00613259
Citrilline_aov.tab
	Df	Sum Sq	Mean Sq	F value	Pr(>F)
bp.g2	1	1.55801	1.55801	5.70103	0.0172676
Gender	1	1.06674	1.06674	3.90338	0.0486529
bp.g2:Gender	1	0.228458	0.228458	0.835967	0.360925
Residuals	592	161.785	0.273286
Citrilline_bp.g2
	diff	lwr	upr	p adj
bp-normal-bp-high	-0.104545	-0.190537	-0.0185519	0.0172676
Citrilline_Gender
	diff	lwr	upr	p adj
M-F	-0.0809938	-0.165379	0.00339123	0.0599124
Tetradecanoic acid_aov.tab
	Df	Sum Sq	Mean Sq	F value	Pr(>F)
bp.g2	1	0.542345	0.542345	19.5681	1.16024e-05
Gender	1	0.105172	0.105172	3.79465	0.0519002
bp.g2:Gender	1	0.00262674	0.00262674	0.0947743	0.758304
Residuals	578	16.0197	0.0277157
Tetradecanoic acid_bp.g2
	diff	lwr	upr	p adj
bp-normal-bp-high	-0.062259	-0.089902	-0.0346159	1.16029e-05
Tetradecanoic acid_Gender
	diff	lwr	upr	p adj
M-F	-0.0258755	-0.0531094	0.00135844	0.0625326
4-deoxypyridoxine_aov.tab
	Df	Sum Sq	Mean Sq	F value	Pr(>F)
bp.g2	1	0.167365	0.167365	0.804144	0.37023
Gender	1	0.0285557	0.0285557	0.137202	0.711214
bp.g2:Gender	1	0.867132	0.867132	4.16634	0.0416878
Residuals	579	120.506	0.208128
4-deoxypyridoxine_bp.g2
	diff	lwr	upr	p adj
bp-normal-bp-high	-0.0346409	-0.110513	0.0412307	0.37023
4-deoxypyridoxine_Gender
	diff	lwr	upr	p adj
M-F	-0.0133787	-0.0878406	0.0610831	0.7243
Sycllo-inositol and/or myo-inositol_aov.tab
	Df	Sum Sq	Mean Sq	F value	Pr(>F)
bp.g2	1	1.55672	1.55672	12.7732	0.00038053
Gender	1	0.648033	0.648033	5.31722	0.0214633
bp.g2:Gender	1	0.770368	0.770368	6.321	0.012198
Residuals	587	71.5402	0.121874
Sycllo-inositol and/or myo-inositol_bp.g2
	diff	lwr	upr	p adj
bp-normal-bp-high	-0.104792	-0.162379	-0.0472053	0.000380531
Sycllo-inositol and/or myo-inositol_Gender
	diff	lwr	upr	p adj
M-F	-0.0634725	-0.120059	-0.00688579	0.0279821
4-hydroxyphenyllactic acid_aov.tab
	Df	Sum Sq	Mean Sq	F value	Pr(>F)
bp.g2	1	6.7554	6.7554	79.2971	6.84292e-18
Gender	1	7.66072	7.66072	89.924	6.28267e-20
bp.g2:Gender	1	0.00236597	0.00236597	0.0277725	0.867703
Residuals	580	49.4108	0.085191
4-hydroxyphenyllactic acid_bp.g2
	diff	lwr	upr	p adj
bp-normal-bp-high	-0.219477	-0.267885	-0.17107	5.06233e-10
4-hydroxyphenyllactic acid_Gender
	diff	lwr	upr	p adj
M-F	0.219474	0.171841	0.267106	5.06233e-10
Methionine sulfoxide_aov.tab
	Df	Sum Sq	Mean Sq	F value	Pr(>F)
bp.g2	1	3.67755e-06	3.67755e-06	0.00726245	0.932123
Gender	1	0.00164105	0.00164105	3.24076	0.0724755
bp.g2:Gender	1	0.000105863	0.000105863	0.209058	0.64772
Residuals	465	0.235466	0.000506379
Methionine sulfoxide_bp.g2
	diff	lwr	upr	p adj
bp-normal-bp-high	-0.000182088	-0.00438083	0.00401665	0.932123
Methionine sulfoxide_Gender
	diff	lwr	upr	p adj
M-F	-0.0035929	-0.0076845	0.000498694	0.0850891
Pentadecanoic acid_aov.tab
	Df	Sum Sq	Mean Sq	F value	Pr(>F)
bp.g2	1	0.103131	0.103131	4.0852	0.0437733
Gender	1	0.107799	0.107799	4.27012	0.0392836
bp.g2:Gender	1	0.0959721	0.0959721	3.80162	0.0517412
Residuals	519	13.1022	0.0252451
Pentadecanoic acid_bp.g2
	diff	lwr	upr	p adj
bp-normal-bp-high	-0.0287896	-0.0567723	-0.000806793	0.0437733
Pentadecanoic acid_Gender
	diff	lwr	upr	p adj
M-F	-0.027346	-0.0546984	6.40173e-06	0.0500534
Tyrosine_aov.tab
	Df	Sum Sq	Mean Sq	F value	Pr(>F)
bp.g2	1	1.25518	1.25518	32.7946	1.6339e-08
Gender	1	0.0115894	0.0115894	0.302801	0.58234
bp.g2:Gender	1	0.0400268	0.0400268	1.04579	0.306898
Residuals	589	22.5434	0.0382741
Tyrosine_bp.g2
	diff	lwr	upr	p adj
bp-normal-bp-high	-0.0937321	-0.125878	-0.0615859	1.68344e-08
Tyrosine_Gender
	diff	lwr	upr	p adj
M-F	-0.00843222	-0.0400805	0.0232161	0.600977
Hypoxanthine_aov.tab
	Df	Sum Sq	Mean Sq	F value	Pr(>F)
bp.g2	1	6.03448	6.03448	1.61897	0.20375
Gender	1	0.194557	0.194557	0.0521971	0.819365
bp.g2:Gender	1	2.66409	2.66409	0.714741	0.398227
Residuals	574	2139.5	3.72735
Hypoxanthine_bp.g2
	diff	lwr	upr	p adj
bp-normal-bp-high	-0.208303	-0.529848	0.113241	0.20375
Hypoxanthine_Gender
	diff	lwr	upr	p adj
M-F	0.0352537	-0.281481	0.351988	0.82703
Histidine_aov.tab
	Df	Sum Sq	Mean Sq	F value	Pr(>F)
bp.g2	1	0.00887846	0.00887846	0.333299	0.563947
Gender	1	0.00459255	0.00459255	0.172405	0.678137
bp.g2:Gender	1	0.110077	0.110077	4.13232	0.0425265
Residuals	580	15.4501	0.0266381
Histidine_bp.g2
	diff	lwr	upr	p adj
bp-normal-bp-high	0.00801192	-0.0192449	0.0352687	0.563947
Histidine_Gender
	diff	lwr	upr	p adj
M-F	-0.0053186	-0.031954	0.0213168	0.695064
Hexadecanoic acid_aov.tab
	Df	Sum Sq	Mean Sq	F value	Pr(>F)
bp.g2	1	0.571107	0.571107	30.5068	5.01057e-08
Gender	1	0.0196849	0.0196849	1.05151	0.305583
bp.g2:Gender	1	0.0410145	0.0410145	2.19087	0.139369
Residuals	585	10.9516	0.0187206
Hexadecanoic acid_bp.g2
	diff	lwr	upr	p adj
bp-normal-bp-high	-0.0635888	-0.0862003	-0.0409773	5.06089e-08
Hexadecanoic acid_Gender
	diff	lwr	upr	p adj
M-F	0.0111296	-0.0111201	0.0333792	0.326293
Hexadecenoic acid_aov.tab
	Df	Sum Sq	Mean Sq	F value	Pr(>F)
bp.g2	1	0.415084	0.415084	5.48162	0.0195586
Gender	1	0.939945	0.939945	12.413	0.000460301
bp.g2:Gender	1	0.00070649	0.00070649	0.00932996	0.923084
Residuals	574	43.4649	0.0757228
Hexadecenoic acid_bp.g2
	diff	lwr	upr	p adj
bp-normal-bp-high	-0.0549169	-0.100987	-0.00884712	0.0195586
Hexadecenoic acid_Gender
	diff	lwr	upr	p adj
M-F	-0.0772123	-0.122317	-0.0321074	0.000824615
Indole-3-acetic acid_aov.tab
	Df	Sum Sq	Mean Sq	F value	Pr(>F)
bp.g2	1	0.590489	0.590489	9.66003	0.00197861
Gender	1	0.147488	0.147488	2.41281	0.12091
bp.g2:Gender	1	0.0385208	0.0385208	0.630177	0.427626
Residuals	561	34.2923	0.0611271
Indole-3-acetic acid_bp.g2
	diff	lwr	upr	p adj
bp-normal-bp-high	-0.066089	-0.107855	-0.0243227	0.00197861
Indole-3-acetic acid_Gender
	diff	lwr	upr	p adj
M-F	0.0310143	-0.00993454	0.0719632	0.1374
Uric acid_aov.tab
	Df	Sum Sq	Mean Sq	F value	Pr(>F)
bp.g2	1	5.58604	5.58604	74.4274	6.26112e-17
Gender	1	15.4147	15.4147	205.382	5.27842e-40
bp.g2:Gender	1	0.403078	0.403078	5.37054	0.0208329
Residuals	570	42.7805	0.0750535
Uric acid_bp.g2
	diff	lwr	upr	p adj
bp-normal-bp-high	-0.201606	-0.247505	-0.155706	4.93728e-10
Uric acid_Gender
	diff	lwr	upr	p adj
M-F	0.314122	0.269094	0.359151	4.9371e-10
Octadecanoic acid_aov.tab
	Df	Sum Sq	Mean Sq	F value	Pr(>F)
bp.g2	1	0.161676	0.161676	12.0653	0.000551738
Gender	1	0.00230299	0.00230299	0.171864	0.678613
bp.g2:Gender	1	0.123936	0.123936	9.24886	0.00246211
Residuals	584	7.82566	0.0134001
Octadecanoic acid_bp.g2
	diff	lwr	upr	p adj
bp-normal-bp-high	-0.0338286	-0.0529564	-0.0147008	0.000551739
Octadecanoic acid_Gender
	diff	lwr	upr	p adj
M-F	0.00379048	-0.0150295	0.0226105	0.692567
Octadecenoic acid_aov.tab
	Df	Sum Sq	Mean Sq	F value	Pr(>F)
bp.g2	1	2.31542	2.31542	24.5286	9.6248e-07
Gender	1	0.048313	0.048313	0.511809	0.474646
bp.g2:Gender	1	0.257913	0.257913	2.73223	0.0988849
Residuals	578	54.5612	0.0943965
Octadecenoic acid_bp.g2
	diff	lwr	upr	p adj
bp-normal-bp-high	-0.128732	-0.179783	-0.0776804	9.62986e-07
Octadecenoic acid_Gender
	diff	lwr	upr	p adj
M-F	0.0174968	-0.0327805	0.0677742	0.494558
Octadecadienoic acid_aov.tab
	Df	Sum Sq	Mean Sq	F value	Pr(>F)
bp.g2	1	0.585198	0.585198	33.4197	1.22098e-08
Gender	1	0.0445653	0.0445653	2.54505	0.111192
bp.g2:Gender	1	0.0937424	0.0937424	5.35347	0.021034
Residuals	573	10.0336	0.0175106
Octadecadienoic acid_bp.g2
	diff	lwr	upr	p adj
bp-normal-bp-high	-0.0650445	-0.0871437	-0.0429453	1.27098e-08
Octadecadienoic acid_Gender
	diff	lwr	upr	p adj
M-F	0.0169499	-0.00481215	0.0387119	0.126619
Indole-3-propionic acid_aov.tab
	Df	Sum Sq	Mean Sq	F value	Pr(>F)
bp.g2	1	0.133757	0.133757	0.250587	0.61686
Gender	1	2.81244	2.81244	5.26894	0.02208
bp.g2:Gender	1	6.1425	6.1425	11.5076	0.000742328
Residuals	557	297.314	0.533777
Indole-3-propionic acid_bp.g2
	diff	lwr	upr	p adj
bp-normal-bp-high	0.0316013	-0.0923978	0.1556	0.61686
Indole-3-propionic acid_Gender
	diff	lwr	upr	p adj
M-F	0.134986	0.0131788	0.256794	0.0299185
Cystine_aov.tab
	Df	Sum Sq	Mean Sq	F value	Pr(>F)
bp.g2	1	20.0845	20.0845	15.9383	7.37853e-05
Gender	1	0.0925218	0.0925218	0.0734215	0.786514
bp.g2:Gender	1	7.42586	7.42586	5.89285	0.0155037
Residuals	584	735.926	1.26015
Cystine_bp.g2
	diff	lwr	upr	p adj
bp-normal-bp-high	-0.37731	-0.562931	-0.191689	7.37858e-05
Cystine_Gender
	diff	lwr	upr	p adj
M-F	0.0239366	-0.158467	0.20634	0.796701
Tryptophan_aov.tab
	Df	Sum Sq	Mean Sq	F value	Pr(>F)
bp.g2	1	0.0692073	0.0692073	2.84322	0.0922961
Gender	1	0.854681	0.854681	35.1126	5.33006e-09
bp.g2:Gender	1	0.00557746	0.00557746	0.229137	0.632344
Residuals	582	14.1666	0.0243412
Tryptophan_bp.g2
	diff	lwr	upr	p adj
bp-normal-bp-high	-0.0222218	-0.0481055	0.00366188	0.0922961
Tryptophan_Gender
	diff	lwr	upr	p adj
M-F	0.0729142	0.0474895	0.0983389	2.81651e-08
Caffeine_aov.tab
	Df	Sum Sq	Mean Sq	F value	Pr(>F)
bp.g2	1	0.912185	0.912185	0.663819	0.415662
Gender	1	40.2889	40.2889	29.3192	1.01833e-07
bp.g2:Gender	1	31.0609	31.0609	22.6037	2.71301e-06
Residuals	434	596.38	1.37415
Caffeine_bp.g2
	diff	lwr	upr	p adj
bp-normal-bp-high	-0.0920823	-0.314215	0.13005	0.415662
Caffeine_Gender
	diff	lwr	upr	p adj
M-F	-0.571521	-0.791844	-0.351198	5.12542e-07
Eicosatetraenoic acid_aov.tab
	Df	Sum Sq	Mean Sq	F value	Pr(>F)
bp.g2	1	0.124602	0.124602	18.7745	1.73161e-05
Gender	1	0.0777608	0.0777608	11.7166	0.000662732
bp.g2:Gender	1	0.0276537	0.0276537	4.16673	0.0416735
Residuals	585	3.88252	0.00663678
Eicosatetraenoic acid_bp.g2
	diff	lwr	upr	p adj
bp-normal-bp-high	-0.0297453	-0.0432281	-0.0162624	1.73166e-05
Eicosatetraenoic acid_Gender
	diff	lwr	upr	p adj
M-F	-0.022059	-0.0352832	-0.00883479	0.0011146
2	5-furandicarboxylic acid_aov.tab
	Df	Sum Sq	Mean Sq	F value	Pr(>F)
bp.g2	1	0.163454	0.163454	2.14538	0.143552
Gender	1	0.674585	0.674585	8.85412	0.00304846
bp.g2:Gender	1	0.147057	0.147057	1.93017	0.165283
Residuals	569	43.3515	0.0761888
2	5-furandicarboxylic acid_bp.g2
	diff	lwr	upr	p adj
bp-normal-bp-high	-0.0344809	-0.0807188	0.0117571	0.143552
2	5-furandicarboxylic acid_Gender
	diff	lwr	upr	p adj
M-F	-0.0655818	-0.110995	-0.0201682	0.00472469
Monoglyceride (hexadecanoic acid)_aov.tab
	Df	Sum Sq	Mean Sq	F value	Pr(>F)
bp.g2	1	0.0734258	0.0734258	9.1819	0.0025742
Gender	1	0.00601844	0.00601844	0.752607	0.386079
bp.g2:Gender	1	0.00783955	0.00783955	0.980335	0.322608
Residuals	487	3.89444	0.0079968
Monoglyceride (hexadecanoic acid)_bp.g2
	diff	lwr	upr	p adj
bp-normal-bp-high	-0.0248147	-0.0409053	-0.00872412	0.0025742
Monoglyceride (hexadecanoic acid)_Gender
	diff	lwr	upr	p adj
M-F	-0.00661844	-0.0225227	0.00928579	0.413952
Docosahexaenoic acid_aov.tab
	Df	Sum Sq	Mean Sq	F value	Pr(>F)
bp.g2	1	2.11566	2.11566	20.9032	5.93073e-06
Gender	1	2.22606	2.22606	21.994	3.42814e-06
bp.g2:Gender	1	0.111056	0.111056	1.09726	0.295312
Residuals	569	57.5898	0.101212
Docosahexaenoic acid_bp.g2
	diff	lwr	upr	p adj
bp-normal-bp-high	-0.123962	-0.177217	-0.0707078	5.93123e-06
Docosahexaenoic acid_Gender
	diff	lwr	upr	p adj
M-F	-0.119431	-0.171761	-0.0671015	8.91601e-06
Acetic acid_aov.tab
	Df	Sum Sq	Mean Sq	F value	Pr(>F)
bp.g2	1	0.308675	0.308675	10.1073	0.00156102
Gender	1	0.105343	0.105343	3.44937	0.0638169
bp.g2:Gender	1	0.130368	0.130368	4.26879	0.0392923
Residuals	543	16.5831	0.0305398
Acetic acid_bp.g2
	diff	lwr	upr	p adj
bp-normal-bp-high	-0.0482753	-0.0781033	-0.0184472	0.00156102
Acetic acid_Gender
	diff	lwr	upr	p adj
M-F	0.0267377	-0.00276714	0.0562425	0.0756163
Decanoic acid_aov.tab
	Df	Sum Sq	Mean Sq	F value	Pr(>F)
bp.g2	1	0.32146	0.32146	3.40104	0.0656758
Gender	1	2.81999	2.81999	29.8354	7.0433e-08
bp.g2:Gender	1	0.275041	0.275041	2.90993	0.0885824
Residuals	568	53.6862	0.094518
Decanoic acid_bp.g2
	diff	lwr	upr	p adj
bp-normal-bp-high	0.0486464	-0.00316426	0.100457	0.0656758
Decanoic acid_Gender
	diff	lwr	upr	p adj
M-F	-0.134743	-0.18539	-0.0840963	2.44779e-07
Sucrose_aov.tab
	Df	Sum Sq	Mean Sq	F value	Pr(>F)
bp.g2	1	0.310471	0.310471	3.37902	0.0666581
Gender	1	0.090215	0.090215	0.98186	0.322247
bp.g2:Gender	1	0.00874649	0.00874649	0.0951929	0.757812
Residuals	473	43.4601	0.0918817
Sucrose_bp.g2
	diff	lwr	upr	p adj
bp-normal-bp-high	-0.0520679	-0.107727	0.00359108	0.0666581
Sucrose_Gender
	diff	lwr	upr	p adj
M-F	-0.0263437	-0.0810351	0.0283476	0.344378
Eicosanoic acid_aov.tab
	Df	Sum Sq	Mean Sq	F value	Pr(>F)
bp.g2	1	0.11403	0.11403	5.01896	0.0254654
Gender	1	0.000212242	0.000212242	0.00934169	0.923037
bp.g2:Gender	1	0.0764023	0.0764023	3.36279	0.0672192
Residuals	556	12.6323	0.0227199
Eicosanoic acid_bp.g2
	diff	lwr	upr	p adj
bp-normal-bp-high	-0.0290855	-0.0545869	-0.00358409	0.0254654
Eicosanoic acid_Gender
	diff	lwr	upr	p adj
M-F	0.00118003	-0.0239779	0.026338	0.926626

## Sheet: SMOKING
Two-way ANOVA and post-hoc test by TukeyHSD								NS=non-smoker
								ES=ex-smoker
Valine_aov.tab								S=smoker
	Df	Sum Sq	Mean Sq	F value	Pr(>F)
smo.g	2	0.922415	0.461207	6.1821	0.00216833
Gender	1	4.84865	4.84865	64.9921	2.8093e-15
smo.g:Gender	2	0.114054	0.057027	0.7644	0.46596
Residuals	783	58.4147	0.0746037
Valine_smo.g
	diff	lwr	upr	p adj
NS-ES	-0.0794816	-0.138683	-0.0202806	0.00477869
S-ES	-0.0964922	-0.16779	-0.0251946	0.00439206
S-NS	-0.0170105	-0.0748713	0.0408502	0.769207
Valine_Gender
	diff	lwr	upr	p adj
M-F	0.153847	0.115328	0.192365	0
Glycerol_aov.tab
	Df	Sum Sq	Mean Sq	F value	Pr(>F)
smo.g	2	0.0266851	0.0133425	3.29271	0.0376845
Gender	1	0.16543	0.16543	40.8254	2.90242e-10
smo.g:Gender	2	2.57762e-05	1.28881e-05	0.00318056	0.996825
Residuals	759	3.07558	0.00405215
Glycerol_smo.g
	diff	lwr	upr	p adj
NS-ES	0.0018172	-0.0121529	0.0157873	0.949871
S-ES	-0.01316	-0.0301419	0.0038218	0.163764
S-NS	-0.0149772	-0.0288135	-0.00114095	0.0301399
Glycerol_Gender
	diff	lwr	upr	p adj
M-F	-0.0288304	-0.0379563	-0.0197046	0
Phosphate_aov.tab
	Df	Sum Sq	Mean Sq	F value	Pr(>F)
smo.g	2	0.0644666	0.0322333	1.87387	0.154227
Gender	1	1.74295	1.74295	101.325	1.77621e-22
smo.g:Gender	2	0.0495842	0.0247921	1.44128	0.237262
Residuals	771	13.2624	0.0172015
Phosphate_smo.g
	diff	lwr	upr	p adj
NS-ES	0.0116058	-0.0170213	0.040233	0.607496
S-ES	-0.0107265	-0.0451768	0.0237238	0.745063
S-NS	-0.0223323	-0.0503042	0.00563956	0.146702
Phosphate_Gender
	diff	lwr	upr	p adj
M-F	-0.0929093	-0.111516	-0.0743027	0
Glutamine_aov.tab
	Df	Sum Sq	Mean Sq	F value	Pr(>F)
smo.g	2	79.0656	39.5328	3.05536	0.047675
Gender	1	167.689	167.689	12.9601	0.000338495
smo.g:Gender	2	69.6396	34.8198	2.69111	0.0684409
Residuals	773	10001.7	12.9388
Glutamine_smo.g
	diff	lwr	upr	p adj
NS-ES	0.494273	-0.292555	1.2811	0.303468
S-ES	1.00658	0.0499971	1.96316	0.0364361
S-NS	0.512304	-0.263262	1.28787	0.267743
Glutamine_Gender
	diff	lwr	upr	p adj
M-F	0.912721	0.40152	1.42392	0.000483082
Lactic acid_aov.tab
	Df	Sum Sq	Mean Sq	F value	Pr(>F)
smo.g	2	0.544257	0.272128	3.4928	0.0308936
Gender	1	0.0251069	0.0251069	0.32225	0.570423
smo.g:Gender	2	0.735208	0.367604	4.71824	0.00918803
Residuals	778	60.615	0.0779113
Lactic acid_smo.g
	diff	lwr	upr	p adj
NS-ES	0.00181534	-0.0589457	0.0625764	0.99729
S-ES	-0.0625602	-0.135231	0.0101103	0.107719
S-NS	-0.0643756	-0.123241	-0.00551037	0.0280629
Lactic acid_Gender
	diff	lwr	upr	p adj
M-F	0.0110975	-0.028403	0.050598	0.581449
2-aminobutanoic acid_aov.tab
	Df	Sum Sq	Mean Sq	F value	Pr(>F)
smo.g	2	1.21873	0.609367	3.17197	0.0424962
Gender	1	0.837167	0.837167	4.35775	0.0371852
smo.g:Gender	2	0.119335	0.0596677	0.310591	0.73311
Residuals	734	141.009	0.19211
2-aminobutanoic acid_smo.g
	diff	lwr	upr	p adj
NS-ES	-0.0948505	-0.192445	0.00274361	0.0589026
S-ES	-0.113292	-0.231959	0.00537434	0.0649633
S-NS	-0.0184418	-0.115314	0.0784306	0.89571
2-aminobutanoic acid_Gender
	diff	lwr	upr	p adj
M-F	0.0663422	0.00241944	0.130265	0.0419574
Ethanolamine_aov.tab
	Df	Sum Sq	Mean Sq	F value	Pr(>F)
smo.g	2	0.165525	0.0827625	3.95746	0.0195179
Gender	1	0.287702	0.287702	13.7571	0.000223624
smo.g:Gender	2	0.0523235	0.0261618	1.25098	0.286829
Residuals	739	15.4547	0.020913
Ethanolamine_smo.g
	diff	lwr	upr	p adj
NS-ES	0.0327051	0.000497272	0.064913	0.0456108
S-ES	0.0442922	0.00494446	0.0836399	0.0227764
S-NS	0.0115871	-0.0204591	0.0436332	0.672528
Ethanolamine_Gender
	diff	lwr	upr	p adj
M-F	0.0383495	0.0173682	0.0593309	0.000354806
Lysine_aov.tab
	Df	Sum Sq	Mean Sq	F value	Pr(>F)
smo.g	2	0.0487028	0.0243514	1.11707	0.327766
Gender	1	0.000603232	0.000603232	0.027672	0.867926
smo.g:Gender	2	0.00308771	0.00154385	0.0708209	0.931635
Residuals	773	16.8509	0.0217994
Lysine_smo.g
	diff	lwr	upr	p adj
NS-ES	0.0131941	-0.0189884	0.0453765	0.600698
S-ES	-0.00502368	-0.0439792	0.0339319	0.95071
S-NS	-0.0182177	-0.0498753	0.0134398	0.367266
Lysine_Gender
	diff	lwr	upr	p adj
M-F	0.00172858	-0.0191964	0.0226536	0.87122
Alanine_aov.tab
	Df	Sum Sq	Mean Sq	F value	Pr(>F)
smo.g	2	0.122358	0.0611791	3.08276	0.0463931
Gender	1	0.0190316	0.0190316	0.958982	0.327748
smo.g:Gender	2	0.1638	0.0818999	4.12686	0.016488
Residuals	778	15.4399	0.0198456
Alanine_smo.g
	diff	lwr	upr	p adj
NS-ES	-0.00499463	-0.0357932	0.0258039	0.923191
S-ES	-0.0342558	-0.0715481	0.00303656	0.0794016
S-NS	-0.0292611	-0.0594077	0.000885459	0.0593326
Alanine_Gender
	diff	lwr	upr	p adj
M-F	0.00968246	-0.0102534	0.0296183	0.340683
2-hydroxybutanoic acid_aov.tab
	Df	Sum Sq	Mean Sq	F value	Pr(>F)
smo.g	2	1.02731	0.513654	3.46064	0.0319042
Gender	1	2.62615	2.62615	17.6932	2.9043e-05
smo.g:Gender	2	0.407555	0.203778	1.37291	0.253994
Residuals	762	113.102	0.148427
2-hydroxybutanoic acid_smo.g
	diff	lwr	upr	p adj
NS-ES	-0.0728466	-0.157144	0.0114505	0.105911
S-ES	-0.112201	-0.214809	-0.0095934	0.028085
S-NS	-0.0393546	-0.123047	0.0443379	0.511729
2-hydroxybutanoic acid_Gender
	diff	lwr	upr	p adj
M-F	0.114199	0.0592046	0.169194	5.05289e-05
3-hydroxybutanoic acid_aov.tab
	Df	Sum Sq	Mean Sq	F value	Pr(>F)
smo.g	2	0.259874	0.129937	0.982727	0.374811
Gender	1	0.140807	0.140807	1.06494	0.302451
smo.g:Gender	2	0.519621	0.25981	1.96497	0.140941
Residuals	692	91.4969	0.132221
3-hydroxybutanoic acid_smo.g
	diff	lwr	upr	p adj
NS-ES	-0.00564736	-0.0891461	0.0778514	0.986184
S-ES	-0.0526528	-0.155663	0.050357	0.453226
S-NS	-0.0470055	-0.131195	0.0371836	0.389268
3-hydroxybutanoic acid_Gender
	diff	lwr	upr	p adj
M-F	0.0276566	-0.0268237	0.082137	0.319255
Leucine_aov.tab
	Df	Sum Sq	Mean Sq	F value	Pr(>F)
smo.g	2	0.185112	0.092556	2.73128	0.065753
Gender	1	2.18952	2.18952	64.6117	3.33656e-15
smo.g:Gender	2	0.128949	0.0644746	1.90261	0.149864
Residuals	787	26.6694	0.0338874
Leucine_smo.g
	diff	lwr	upr	p adj
NS-ES	-0.0306854	-0.0703426	0.00897189	0.164679
S-ES	-0.0466574	-0.0947663	0.00145154	0.0596062
S-NS	-0.015972	-0.055175	0.0232309	0.604527
Leucine_Gender
	diff	lwr	upr	p adj
M-F	0.103105	0.0772463	0.128963	0
Octanoic acid_aov.tab
	Df	Sum Sq	Mean Sq	F value	Pr(>F)
smo.g	2	0.423457	0.211729	2.23106	0.108201
Gender	1	0.122357	0.122357	1.28933	0.256573
smo.g:Gender	2	0.484795	0.242398	2.55423	0.0784988
Residuals	679	64.4374	0.0949004
Octanoic acid_smo.g
	diff	lwr	upr	p adj
NS-ES	-0.00124754	-0.0724155	0.0699204	0.999066
S-ES	-0.0634258	-0.151018	0.0241666	0.205605
S-NS	-0.0621782	-0.133936	0.00957961	0.104618
Octanoic acid_Gender
	diff	lwr	upr	p adj
M-F	0.0262617	-0.02045	0.0729734	0.270038
Serine_aov.tab
	Df	Sum Sq	Mean Sq	F value	Pr(>F)
smo.g	2	0.16115	0.0805749	2.73343	0.0656223
Gender	1	0.31654	0.31654	10.7383	0.0010961
smo.g:Gender	2	0.0612225	0.0306113	1.03846	0.354491
Residuals	775	22.8451	0.0294775
Serine_smo.g
	diff	lwr	upr	p adj
NS-ES	0.0352346	-0.00205814	0.0725273	0.0686877
S-ES	0.0151385	-0.0302953	0.0605722	0.713955
S-NS	-0.0200961	-0.0571243	0.0169321	0.410071
Serine_Gender
	diff	lwr	upr	p adj
M-F	-0.0394922	-0.0638332	-0.0151513	0.00150579
Glyceric acid_aov.tab
	Df	Sum Sq	Mean Sq	F value	Pr(>F)
smo.g	2	0.402589	0.201295	8.01491	0.000358807
Gender	1	0.128604	0.128604	5.1206	0.0239208
smo.g:Gender	2	0.266099	0.13305	5.2976	0.00518734
Residuals	771	19.3637	0.025115
Glyceric acid_smo.g
	diff	lwr	upr	p adj
NS-ES	0.0353922	0.00115826	0.0696261	0.0408092
S-ES	-0.0181191	-0.0594095	0.0231714	0.55784
S-NS	-0.0535112	-0.0873599	-0.0196626	0.00064393
Glyceric acid_Gender
	diff	lwr	upr	p adj
M-F	-0.0254196	-0.0480073	-0.00283198	0.0274563
Proline_aov.tab
	Df	Sum Sq	Mean Sq	F value	Pr(>F)
smo.g	2	0.0466338	0.0233169	0.306707	0.735953
Gender	1	1.14883	1.14883	15.1116	0.000109824
smo.g:Gender	2	0.381022	0.190511	2.50596	0.0822444
Residuals	792	60.2104	0.0760232
Proline_smo.g
	diff	lwr	upr	p adj
NS-ES	-0.019401	-0.0790336	0.0402316	0.725252
S-ES	-0.0104329	-0.0823001	0.0614344	0.937967
S-NS	0.00896815	-0.0491803	0.0671166	0.93027
Proline_Gender
	diff	lwr	upr	p adj
M-F	0.0744271	0.0358509	0.113003	0.000163842
Threonine_aov.tab
	Df	Sum Sq	Mean Sq	F value	Pr(>F)
smo.g	2	0.115694	0.0578469	1.02546	0.359109
Gender	1	0.179692	0.179692	3.18541	0.074682
smo.g:Gender	2	0.155187	0.0775934	1.3755	0.253317
Residuals	790	44.5646	0.0564108
Threonine_smo.g
	diff	lwr	upr	p adj
NS-ES	0.0310251	-0.0203296	0.0823797	0.331759
S-ES	0.027382	-0.0347965	0.0895605	0.555562
S-NS	-0.00364311	-0.0540539	0.0467677	0.98425
Threonine_Gender
	diff	lwr	upr	p adj
M-F	0.029455	-0.00386955	0.0627795	0.0831243
Erythritol and/or threitol_aov.tab
	Df	Sum Sq	Mean Sq	F value	Pr(>F)
smo.g	2	0.333887	0.166944	3.23907	0.0397517
Gender	1	0.0267408	0.0267408	0.51883	0.471567
smo.g:Gender	2	0.0641138	0.0320569	0.621973	0.537162
Residuals	747	38.5009	0.0515407
Erythritol and/or threitol_smo.g
	diff	lwr	upr	p adj
NS-ES	0.024464	-0.0258862	0.0748142	0.489109
S-ES	-0.0286011	-0.0901648	0.0329625	0.519936
S-NS	-0.0530651	-0.103164	-0.00296646	0.0348973
Erythritol and/or threitol_Gender
	diff	lwr	upr	p adj
M-F	0.0116987	-0.0210139	0.0444113	0.482859
N-bromosuccimide_aov.tab
	Df	Sum Sq	Mean Sq	F value	Pr(>F)
smo.g	2	0.154054	0.0770271	2.03332	0.131603
Gender	1	0.127783	0.127783	3.37315	0.0666529
smo.g:Gender	2	0.0551075	0.0275537	0.727349	0.48352
Residuals	769	29.1316	0.0378824
N-bromosuccimide_smo.g
	diff	lwr	upr	p adj
NS-ES	-0.0327856	-0.0749546	0.00938342	0.161858
S-ES	-0.0392029	-0.0905442	0.0121383	0.172557
S-NS	-0.00641737	-0.0484877	0.0356529	0.931728
N-bromosuccimide_Gender
	diff	lwr	upr	p adj
M-F	0.0252463	-0.00251019	0.0530028	0.0745706
Erythronic acid and/or threonic acid_aov.tab
	Df	Sum Sq	Mean Sq	F value	Pr(>F)
smo.g	2	0.40948	0.20474	2.46934	0.0853691
Gender	1	0.0353303	0.0353303	0.426115	0.514113
smo.g:Gender	2	0.144185	0.0720926	0.869501	0.419608
Residuals	708	58.7021	0.0829126
Erythronic acid and/or threonic acid_smo.g
	diff	lwr	upr	p adj
NS-ES	-0.0318961	-0.0981749	0.0343826	0.495712
S-ES	-0.0744349	-0.153953	0.00508319	0.0721069
S-NS	-0.0425388	-0.106473	0.0213957	0.262616
Erythronic acid and/or threonic acid_Gender
	diff	lwr	upr	p adj
M-F	-0.0138442	-0.0565966	0.0289081	0.525131
2-aminomalonic acid_aov.tab
	Df	Sum Sq	Mean Sq	F value	Pr(>F)
smo.g	2	2.67899	1.3395	10.4109	3.47721e-05
Gender	1	11.5085	11.5085	89.4464	4.10129e-20
smo.g:Gender	2	0.0164027	0.00820135	0.0637426	0.938252
Residuals	738	94.9537	0.128664
2-aminomalonic acid_smo.g
	diff	lwr	upr	p adj
NS-ES	0.0710494	-0.00927094	0.15137	0.0952432
S-ES	-0.0789849	-0.1766	0.0186305	0.13931
S-NS	-0.150034	-0.229151	-0.0709173	2.90168e-05
2-aminomalonic acid_Gender
	diff	lwr	upr	p adj
M-F	-0.243133	-0.295115	-0.191151	0
Aspartic acid_aov.tab
	Df	Sum Sq	Mean Sq	F value	Pr(>F)
smo.g	2	0.0669089	0.0334544	1.99939	0.136094
Gender	1	0.476546	0.476546	28.4805	1.23311e-07
smo.g:Gender	2	0.191717	0.0958587	5.72894	0.00338516
Residuals	801	13.4026	0.0167324
Aspartic acid_smo.g
	diff	lwr	upr	p adj
NS-ES	0.020601	-0.00701897	0.0482211	0.186925
S-ES	0.00455397	-0.0288913	0.0379993	0.945217
S-NS	-0.0160471	-0.0432964	0.0112023	0.350412
Aspartic acid_Gender
	diff	lwr	upr	p adj
M-F	-0.047773	-0.0658085	-0.0297375	2.53927e-07
Cysteine_aov.tab
	Df	Sum Sq	Mean Sq	F value	Pr(>F)
smo.g	2	1.49242	0.746209	1.10523	0.33164
Gender	1	12.1234	12.1234	17.9563	2.52388e-05
smo.g:Gender	2	1.99469	0.997344	1.47719	0.2289
Residuals	799	539.454	0.675161
Cysteine_smo.g
	diff	lwr	upr	p adj
NS-ES	-0.108336	-0.284238	0.0675665	0.317773
S-ES	-0.0563589	-0.269147	0.156429	0.808149
S-NS	0.0519766	-0.121165	0.225119	0.76067
Cysteine_Gender
	diff	lwr	upr	p adj
M-F	0.241192	0.1264	0.355984	4.1059e-05
Methionine_aov.tab
	Df	Sum Sq	Mean Sq	F value	Pr(>F)
smo.g	2	0.0407239	0.0203619	0.150485	0.860316
Gender	1	0.932458	0.932458	6.89132	0.00883404
smo.g:Gender	2	0.269575	0.134787	0.996144	0.369778
Residuals	767	103.782	0.135309
Methionine_smo.g
	diff	lwr	upr	p adj
NS-ES	-0.0024385	-0.0837122	0.0788352	0.997267
S-ES	0.0160435	-0.0827501	0.114837	0.922984
S-NS	0.018482	-0.0612064	0.0981704	0.849253
Methionine_Gender
	diff	lwr	upr	p adj
M-F	0.0681225	0.0157643	0.120481	0.0108381
Creatinine_aov.tab
	Df	Sum Sq	Mean Sq	F value	Pr(>F)
smo.g	2	0.367254	0.183627	2.72698	0.0660437
Gender	1	0.155981	0.155981	2.31642	0.128422
smo.g:Gender	2	0.205565	0.102782	1.52638	0.217972
Residuals	776	52.2537	0.0673372
Creatinine_smo.g
	diff	lwr	upr	p adj
NS-ES	-0.0257934	-0.0819206	0.0303338	0.527321
S-ES	-0.0668818	-0.135224	0.0014606	0.0566575
S-NS	-0.0410884	-0.0969533	0.0147764	0.195702
Creatinine_Gender
	diff	lwr	upr	p adj
M-F	-0.0278032	-0.0645489	0.00894253	0.137871
Salicylic acid_aov.tab
	Df	Sum Sq	Mean Sq	F value	Pr(>F)
smo.g	2	0.000752329	0.000376164	0.934119	0.393457
Gender	1	0.00216116	0.00216116	5.36677	0.0208331
smo.g:Gender	2	0.00155542	0.000777711	1.93127	0.145792
Residuals	652	0.262557	0.000402694
Salicylic acid_smo.g
	diff	lwr	upr	p adj
NS-ES	0.000883944	-0.00393178	0.00569967	0.902628
S-ES	-0.00186162	-0.00773275	0.00400952	0.736849
S-NS	-0.00274556	-0.00747733	0.00198621	0.361042
Salicylic acid_Gender
	diff	lwr	upr	p adj
M-F	-0.0035715	-0.00666447	-0.000478523	0.023692
Glutamic acid and/or pyroglutamic acid_aov.tab
	Df	Sum Sq	Mean Sq	F value	Pr(>F)
smo.g	2	0.00929704	0.00464852	0.22238	0.800662
Gender	1	0.33291	0.33291	15.926	7.21178e-05
smo.g:Gender	2	0.0165755	0.00828775	0.396477	0.672822
Residuals	775	16.2002	0.0209035
Glutamic acid and/or pyroglutamic acid_smo.g
	diff	lwr	upr	p adj
NS-ES	-0.00702244	-0.038478	0.0244331	0.859502
S-ES	-0.0104685	-0.0483822	0.0274452	0.793343
S-NS	-0.00344606	-0.0342543	0.0273622	0.962685
Glutamic acid and/or pyroglutamic acid_Gender
	diff	lwr	upr	p adj
M-F	0.0404871	0.0199749	0.0609993	0.000115805
Dodecanoic acid_aov.tab
	Df	Sum Sq	Mean Sq	F value	Pr(>F)
smo.g	2	0.819144	0.409572	7.41761	0.000645018
Gender	1	1.67516	1.67516	30.3382	4.96711e-08
smo.g:Gender	2	0.0946256	0.0473128	0.856865	0.4249
Residuals	761	42.0195	0.0552162
Dodecanoic acid_smo.g
	diff	lwr	upr	p adj
NS-ES	0.0350508	-0.0165181	0.0866196	0.247911
S-ES	-0.0471389	-0.10963	0.0153525	0.179946
S-NS	-0.0821897	-0.133025	-0.0313542	0.000464391
Dodecanoic acid_Gender
	diff	lwr	upr	p adj
M-F	-0.0913386	-0.124932	-0.0577452	1.18262e-07
Phenylalanine_aov.tab
	Df	Sum Sq	Mean Sq	F value	Pr(>F)
smo.g	2	0.00979293	0.00489647	0.464583	0.628569
Gender	1	0.00104824	0.00104824	0.0994587	0.752564
smo.g:Gender	2	0.029327	0.0146635	1.3913	0.249365
Residuals	786	8.28403	0.0105395
Phenylalanine_smo.g
	diff	lwr	upr	p adj
NS-ES	0.00873289	-0.0135301	0.0309959	0.627104
S-ES	0.00400516	-0.0229553	0.0309656	0.935134
S-NS	-0.00472773	-0.0265788	0.0171233	0.867445
Phenylalanine_Gender
	diff	lwr	upr	p adj
M-F	0.00225494	-0.0121968	0.0167067	0.759464
Asparagine_aov.tab
	Df	Sum Sq	Mean Sq	F value	Pr(>F)
smo.g	2	1.71142	0.855711	2.40096	0.0912992
Gender	1	0.538461	0.538461	1.51082	0.219384
smo.g:Gender	2	1.77675	0.888374	2.49261	0.0833515
Residuals	781	278.351	0.356403
Asparagine_smo.g
	diff	lwr	upr	p adj
NS-ES	0.0594535	-0.0704268	0.189334	0.529959
S-ES	-0.055594	-0.212868	0.10168	0.684463
S-NS	-0.115047	-0.24251	0.0124147	0.0865618
Asparagine_Gender
	diff	lwr	upr	p adj
M-F	-0.0512302	-0.135393	0.0329331	0.232496
Ornithine_aov.tab
	Df	Sum Sq	Mean Sq	F value	Pr(>F)
smo.g	2	0.429891	0.214945	2.29751	0.101173
Gender	1	0.0335348	0.0335348	0.358447	0.54954
smo.g:Gender	2	0.81769	0.408845	4.37007	0.0129545
Residuals	798	74.6575	0.0935557
Ornithine_smo.g
	diff	lwr	upr	p adj
NS-ES	0.0553027	-0.0103815	0.120987	0.118571
S-ES	0.0631676	-0.0158285	0.142164	0.145848
S-NS	0.0078649	-0.0562212	0.071951	0.95526
Ornithine_Gender
	diff	lwr	upr	p adj
M-F	-0.0126568	-0.0553647	0.0300511	0.560912
Glycerol-3-phosphate_aov.tab
	Df	Sum Sq	Mean Sq	F value	Pr(>F)
smo.g	2	0.158807	0.0794034	1.7019	0.183001
Gender	1	0.368399	0.368399	7.89612	0.00507598
smo.g:Gender	2	0.0226657	0.0113328	0.242903	0.784405
Residuals	794	37.0446	0.0466557
Glycerol-3-phosphate_smo.g
	diff	lwr	upr	p adj
NS-ES	0.0150426	-0.0314028	0.0614879	0.727348
S-ES	-0.0205154	-0.0769638	0.035933	0.66985
S-NS	-0.0355579	-0.0814692	0.0103533	0.164129
Glycerol-3-phosphate_Gender
	diff	lwr	upr	p adj
M-F	-0.0420403	-0.0722681	-0.0118124	0.00647295
Citric acid_aov.tab
	Df	Sum Sq	Mean Sq	F value	Pr(>F)
smo.g	2	0.0329068	0.0164534	3.90536	0.0205187
Gender	1	0.00399679	0.00399679	0.948673	0.330352
smo.g:Gender	2	0.000817338	0.000408669	0.097001	0.907566
Residuals	800	3.37043	0.00421304
Citric acid_smo.g
	diff	lwr	upr	p adj
NS-ES	0.00504098	-0.00888291	0.0189649	0.671916
S-ES	-0.0111778	-0.0279892	0.00563367	0.263192
S-NS	-0.0162187	-0.0298622	-0.00257531	0.0148435
Citric acid_Gender
	diff	lwr	upr	p adj
M-F	-0.00436838	-0.0134197	0.00468293	0.343742
Citrilline_aov.tab
	Df	Sum Sq	Mean Sq	F value	Pr(>F)
smo.g	2	0.0375855	0.0187927	0.0690909	0.933247
Gender	1	1.07595	1.07595	3.95569	0.0470518
smo.g:Gender	2	0.336938	0.168469	0.619371	0.53854
Residuals	804	218.688	0.272
Citrilline_smo.g
	diff	lwr	upr	p adj
NS-ES	-0.0141201	-0.126058	0.0978178	0.952795
S-ES	-0.00045416	-0.136143	0.135235	0.999966
S-NS	0.013666	-0.0962353	0.123567	0.954097
Citrilline_Gender
	diff	lwr	upr	p adj
M-F	-0.0713389	-0.143834	0.00115639	0.0537591
Tetradecanoic acid_aov.tab
	Df	Sum Sq	Mean Sq	F value	Pr(>F)
smo.g	2	0.00906546	0.00453273	0.165958	0.847111
Gender	1	0.336425	0.336425	12.3176	0.000474363
smo.g:Gender	2	0.146318	0.073159	2.67859	0.0692897
Residuals	782	21.3584	0.0273125
Tetradecanoic acid_smo.g
	diff	lwr	upr	p adj
NS-ES	0.00874973	-0.0271564	0.0446559	0.834975
S-ES	0.00558648	-0.0376244	0.0487973	0.95047
S-NS	-0.00316325	-0.0381727	0.0318462	0.97549
Tetradecanoic acid_Gender
	diff	lwr	upr	p adj
M-F	-0.0405839	-0.0638937	-0.0172742	0.000664107
4-deoxypyridoxine_aov.tab
	Df	Sum Sq	Mean Sq	F value	Pr(>F)
smo.g	2	0.212231	0.106115	0.510266	0.600535
Gender	1	0.412789	0.412789	1.98494	0.159268
smo.g:Gender	2	0.056395	0.0281975	0.135591	0.873221
Residuals	783	162.833	0.207961
4-deoxypyridoxine_smo.g
	diff	lwr	upr	p adj
NS-ES	0.0231236	-0.0763557	0.122603	0.848643
S-ES	-0.0163868	-0.136021	0.103247	0.944576
S-NS	-0.0395104	-0.136032	0.0570117	0.601659
4-deoxypyridoxine_Gender
	diff	lwr	upr	p adj
M-F	-0.0448643	-0.109153	0.0194244	0.171113
Sycllo-inositol and/or myo-inositol_aov.tab
	Df	Sum Sq	Mean Sq	F value	Pr(>F)
smo.g	2	3.17227	1.58613	15.7181	2.02786e-07
Gender	1	0.117005	0.117005	1.15948	0.281905
smo.g:Gender	2	0.219197	0.109598	1.08608	0.338043
Residuals	784	79.1147	0.100912
Sycllo-inositol and/or myo-inositol_smo.g
	diff	lwr	upr	p adj
NS-ES	0.0275708	-0.041175	0.0963166	0.614005
S-ES	-0.131462	-0.213892	-0.0490327	0.000567032
S-NS	-0.159033	-0.225947	-0.0921199	9.16649e-08
Sycllo-inositol and/or myo-inositol_Gender
	diff	lwr	upr	p adj
M-F	-0.0239971	-0.0688722	0.020878	0.294172
4-hydroxyphenyllactic acid_aov.tab
	Df	Sum Sq	Mean Sq	F value	Pr(>F)
smo.g	2	0.603958	0.301979	3.28521	0.037943
Gender	1	15.2445	15.2445	165.843	1.34732e-34
smo.g:Gender	2	0.580351	0.290175	3.1568	0.0430973
Residuals	793	72.8932	0.0919209
4-hydroxyphenyllactic acid_smo.g
	diff	lwr	upr	p adj
NS-ES	-0.0651217	-0.130383	0.000139658	0.0506357
S-ES	-0.0761566	-0.155039	0.00272555	0.0611208
S-NS	-0.0110349	-0.0751157	0.0530459	0.913839
4-hydroxyphenyllactic acid_Gender
	diff	lwr	upr	p adj
M-F	0.271394	0.228944	0.313843	0
Methionine sulfoxide_aov.tab
	Df	Sum Sq	Mean Sq	F value	Pr(>F)
smo.g	2	0.00878826	0.00439413	9.29705	0.000104879
Gender	1	0.00414419	0.00414419	8.76823	0.0031804
smo.g:Gender	2	0.00230481	0.0011524	2.43824	0.0881365
Residuals	631	0.298234	0.000472637
Methionine sulfoxide_smo.g
	diff	lwr	upr	p adj
NS-ES	-0.00431547	-0.00958251	0.00095157	0.132527
S-ES	-0.0116669	-0.0181532	-0.00518062	8.10456e-05
S-NS	-0.00735146	-0.0126185	-0.00208442	0.00315023
Methionine sulfoxide_Gender
	diff	lwr	upr	p adj
M-F	-0.00499619	-0.00840421	-0.00158817	0.00412653
Pentadecanoic acid_aov.tab
	Df	Sum Sq	Mean Sq	F value	Pr(>F)
smo.g	2	0.151139	0.0755693	2.95715	0.0526028
Gender	1	0.296227	0.296227	11.5918	0.000699396
smo.g:Gender	2	0.0533964	0.0266982	1.04474	0.352318
Residuals	715	18.2717	0.0255548
Pentadecanoic acid_smo.g
	diff	lwr	upr	p adj
NS-ES	0.0292638	-0.00670893	0.0652366	0.136394
S-ES	-0.000457534	-0.0443999	0.0434849	0.99967
S-NS	-0.0297214	-0.0656941	0.0062514	0.128174
Pentadecanoic acid_Gender
	diff	lwr	upr	p adj
M-F	-0.0398572	-0.0634222	-0.0162921	0.00094374
Tyrosine_aov.tab
	Df	Sum Sq	Mean Sq	F value	Pr(>F)
smo.g	2	0.288605	0.144302	3.71013	0.0248987
Gender	1	0.0322253	0.0322253	0.828539	0.362971
smo.g:Gender	2	0.0937641	0.046882	1.20537	0.300126
Residuals	796	30.9598	0.0388942
Tyrosine_smo.g
	diff	lwr	upr	p adj
NS-ES	0.00316541	-0.0392408	0.0455717	0.983207
S-ES	-0.0443516	-0.095738	0.00703479	0.106503
S-NS	-0.047517	-0.0892473	-0.00578673	0.0208847
Tyrosine_Gender
	diff	lwr	upr	p adj
M-F	0.012431	-0.0151415	0.0400036	0.376428
Hypoxanthine_aov.tab
	Df	Sum Sq	Mean Sq	F value	Pr(>F)
smo.g	2	9.3768	4.6884	1.32424	0.266608
Gender	1	0.0789532	0.0789532	0.0223004	0.88133
smo.g:Gender	2	21.5615	10.7808	3.04503	0.0481667
Residuals	772	2733.22	3.54044
Hypoxanthine_smo.g
	diff	lwr	upr	p adj
NS-ES	0.247618	-0.161869	0.657104	0.331052
S-ES	0.0530157	-0.441876	0.547907	0.965719
S-NS	-0.194602	-0.597473	0.208269	0.49322
Hypoxanthine_Gender
	diff	lwr	upr	p adj
M-F	0.0197982	-0.247357	0.286953	0.884373
Histidine_aov.tab
	Df	Sum Sq	Mean Sq	F value	Pr(>F)
smo.g	2	0.111334	0.0556671	2.00629	0.135174
Gender	1	0.0159262	0.0159262	0.573996	0.448902
smo.g:Gender	2	0.0904434	0.0452217	1.62983	0.196624
Residuals	786	21.8085	0.0277462
Histidine_smo.g
	diff	lwr	upr	p adj
NS-ES	-0.00559419	-0.0416684	0.03048	0.929529
S-ES	-0.0327702	-0.0762506	0.0107102	0.180489
S-NS	-0.027176	-0.0624322	0.00808012	0.166933
Histidine_Gender
	diff	lwr	upr	p adj
M-F	-0.00880634	-0.0322312	0.0146185	0.460755
Hexadecanoic acid_aov.tab
	Df	Sum Sq	Mean Sq	F value	Pr(>F)
smo.g	2	0.0242407	0.0121204	0.656999	0.518689
Gender	1	0.00398188	0.00398188	0.215842	0.642355
smo.g:Gender	2	0.00399844	0.00199922	0.10837	0.897309
Residuals	785	14.4817	0.0184481
Hexadecanoic acid_smo.g
	diff	lwr	upr	p adj
NS-ES	-0.0140866	-0.0432508	0.0150777	0.493282
S-ES	-0.0124396	-0.0477707	0.0228915	0.686516
S-NS	0.00164696	-0.0272535	0.0305475	0.990177
Hexadecanoic acid_Gender
	diff	lwr	upr	p adj
M-F	0.00441767	-0.0147458	0.0235811	0.65102
Hexadecenoic acid_aov.tab
	Df	Sum Sq	Mean Sq	F value	Pr(>F)
smo.g	2	0.176548	0.0882742	1.21862	0.296208
Gender	1	2.07891	2.07891	28.6992	1.11743e-07
smo.g:Gender	2	0.406793	0.203397	2.80787	0.060951
Residuals	770	55.7772	0.0724379
Hexadecenoic acid_smo.g
	diff	lwr	upr	p adj
NS-ES	0.00522028	-0.0535096	0.0639501	0.976269
S-ES	0.0405966	-0.0303091	0.111502	0.370986
S-NS	0.0353763	-0.0222667	0.0930193	0.320302
Hexadecenoic acid_Gender
	diff	lwr	upr	p adj
M-F	-0.101778	-0.140042	-0.0635129	2.22088e-07
Indole-3-acetic acid_aov.tab
	Df	Sum Sq	Mean Sq	F value	Pr(>F)
smo.g	2	0.364939	0.182469	2.87112	0.0572499
Gender	1	0.338808	0.338808	5.33108	0.0212158
smo.g:Gender	2	0.312258	0.156129	2.45666	0.0864014
Residuals	760	48.3005	0.0635533
Indole-3-acetic acid_smo.g
	diff	lwr	upr	p adj
NS-ES	-0.0430858	-0.0979123	0.0117407	0.155647
S-ES	-0.0665705	-0.133495	0.000353939	0.051583
S-NS	-0.0234846	-0.0784415	0.0314722	0.574863
Indole-3-acetic acid_Gender
	diff	lwr	upr	p adj
M-F	0.041294	0.005271	0.0773171	0.0247128
Uric acid_aov.tab
	Df	Sum Sq	Mean Sq	F value	Pr(>F)
smo.g	2	1.72244	0.861218	11.0523	1.85243e-05
Gender	1	24.6949	24.6949	316.918	1.25783e-59
smo.g:Gender	2	0.0734479	0.0367239	0.47129	0.624377
Residuals	769	59.9221	0.0779222
Uric acid_smo.g
	diff	lwr	upr	p adj
NS-ES	-0.120097	-0.180897	-0.0592963	1.22924e-05
S-ES	-0.07059	-0.14401	0.00283011	0.062528
S-NS	0.0495067	-0.0103131	0.109327	0.12733
Uric acid_Gender
	diff	lwr	upr	p adj
M-F	0.350296	0.310666	0.389926	0
Octadecanoic acid_aov.tab
	Df	Sum Sq	Mean Sq	F value	Pr(>F)
smo.g	2	0.0293378	0.0146689	1.09914	0.333664
Gender	1	0.00980581	0.00980581	0.734753	0.391606
smo.g:Gender	2	0.0153292	0.00766459	0.57431	0.563328
Residuals	792	10.5698	0.0133457
Octadecanoic acid_smo.g
	diff	lwr	upr	p adj
NS-ES	-0.0120699	-0.0368919	0.012752	0.488619
S-ES	0.000499049	-0.0295097	0.0305078	0.99916
S-NS	0.012569	-0.0118616	0.0369996	0.448718
Octadecanoic acid_Gender
	diff	lwr	upr	p adj
M-F	0.00688647	-0.00931767	0.0230906	0.404406
Octadecenoic acid_aov.tab
	Df	Sum Sq	Mean Sq	F value	Pr(>F)
smo.g	2	0.601219	0.300609	3.57353	0.0285204
Gender	1	0.00598974	0.00598974	0.0712039	0.789663
smo.g:Gender	2	0.140203	0.0701015	0.833341	0.434984
Residuals	774	65.1097	0.084121
Octadecenoic acid_smo.g
	diff	lwr	upr	p adj
NS-ES	-0.0709131	-0.133207	-0.00861908	0.0209303
S-ES	-0.0532981	-0.128973	0.0223764	0.223857
S-NS	0.017615	-0.0446791	0.079909	0.78444
Octadecenoic acid_Gender
	diff	lwr	upr	p adj
M-F	-0.00543463	-0.0465885	0.0357192	0.795526
Octadecadienoic acid_aov.tab
	Df	Sum Sq	Mean Sq	F value	Pr(>F)
smo.g	2	0.169158	0.084579	4.98602	0.00705365
Gender	1	0.0175793	0.0175793	1.03632	0.308997
smo.g:Gender	2	0.0553526	0.0276763	1.63154	0.196298
Residuals	775	13.1465	0.0169632
Octadecadienoic acid_smo.g
	diff	lwr	upr	p adj
NS-ES	-0.0288546	-0.0568921	-0.000816986	0.0419916
S-ES	-0.0445841	-0.0785154	-0.0106528	0.00595874
S-NS	-0.0157295	-0.0435769	0.0121179	0.380898
Octadecadienoic acid_Gender
	diff	lwr	upr	p adj
M-F	0.00932733	-0.00916449	0.0278192	0.322406
Indole-3-propionic acid_aov.tab
	Df	Sum Sq	Mean Sq	F value	Pr(>F)
smo.g	2	11.3709	5.68544	11.3947	1.33161e-05
Gender	1	2.36699	2.36699	4.74389	0.0297104
smo.g:Gender	2	6.23074	3.11537	6.24379	0.00204399
Residuals	757	377.709	0.498955
Indole-3-propionic acid_smo.g
	diff	lwr	upr	p adj
NS-ES	0.117639	-0.0371784	0.272456	0.175496
S-ES	-0.191736	-0.379572	-0.00390074	0.0441733
S-NS	-0.309375	-0.462724	-0.156026	7.69935e-06
Indole-3-propionic acid_Gender
	diff	lwr	upr	p adj
M-F	0.109338	0.00789546	0.21078	0.0346796
Cystine_aov.tab
	Df	Sum Sq	Mean Sq	F value	Pr(>F)
smo.g	2	0.310809	0.155404	0.10003	0.904821
Gender	1	0.291663	0.291663	0.187737	0.664924
smo.g:Gender	2	0.747246	0.373623	0.240493	0.786297
Residuals	801	1244.41	1.55357
Cystine_smo.g
	diff	lwr	upr	p adj
NS-ES	-0.0245632	-0.291943	0.242816	0.974676
S-ES	0.0237669	-0.2986	0.346133	0.983614
S-NS	0.0483302	-0.213094	0.309754	0.901373
Cystine_Gender
	diff	lwr	upr	p adj
M-F	0.0373007	-0.136262	0.210863	0.673243
Tryptophan_aov.tab
	Df	Sum Sq	Mean Sq	F value	Pr(>F)
smo.g	2	0.00133251	0.000666255	0.0274496	0.972925
Gender	1	1.0911	1.0911	44.9531	3.84117e-11
smo.g:Gender	2	0.0279656	0.0139828	0.57609	0.562328
Residuals	790	19.1748	0.0242719
Tryptophan_smo.g
	diff	lwr	upr	p adj
NS-ES	-0.000968107	-0.0346098	0.0326735	0.997486
S-ES	0.00231146	-0.0382301	0.042853	0.990168
S-NS	0.00327957	-0.0296042	0.0361633	0.970221
Tryptophan_Gender
	diff	lwr	upr	p adj
M-F	0.072872	0.0509907	0.0947534	0
Caffeine_aov.tab
	Df	Sum Sq	Mean Sq	F value	Pr(>F)
smo.g	2	25.0062	12.5031	8.10963	0.000331842
Gender	1	50.0596	50.0596	32.4691	1.83109e-08
smo.g:Gender	2	4.70828	2.35414	1.52692	0.217977
Residuals	655	1009.85	1.54176
Caffeine_smo.g
	diff	lwr	upr	p adj
NS-ES	-0.115375	-0.403328	0.172578	0.614387
S-ES	-0.571723	-0.933407	-0.210039	0.000649451
S-NS	-0.456348	-0.757073	-0.155623	0.00113634
Caffeine_Gender
	diff	lwr	upr	p adj
M-F	-0.538532	-0.72881	-0.348253	3.9262e-08
Eicosatetraenoic acid_aov.tab
	Df	Sum Sq	Mean Sq	F value	Pr(>F)
smo.g	2	0.102219	0.0511094	7.37002	0.000673716
Gender	1	0.115436	0.115436	16.646	4.95765e-05
smo.g:Gender	2	0.0277234	0.0138617	1.99887	0.136167
Residuals	797	5.52701	0.00693477
Eicosatetraenoic acid_smo.g
	diff	lwr	upr	p adj
NS-ES	-0.01103	-0.0288894	0.00682945	0.315758
S-ES	-0.0341188	-0.0558144	-0.0124232	0.000692961
S-NS	-0.0230888	-0.0407444	-0.00543326	0.00624526
Eicosatetraenoic acid_Gender
	diff	lwr	upr	p adj
M-F	-0.023499	-0.0351143	-0.0118838	7.79501e-05
2	5-furandicarboxylic acid_aov.tab
	Df	Sum Sq	Mean Sq	F value	Pr(>F)
smo.g	2	0.120995	0.0604973	0.842934	0.430843
Gender	1	0.44905	0.44905	6.25679	0.0125784
smo.g:Gender	2	0.0426528	0.0213264	0.29715	0.743018
Residuals	770	55.2629	0.0717699
2	5-furandicarboxylic acid_smo.g
	diff	lwr	upr	p adj
NS-ES	0.0297349	-0.0287698	0.0882396	0.457394
S-ES	0.0345366	-0.0367001	0.105773	0.490665
S-NS	0.00480171	-0.0531443	0.0627477	0.979343
2	5-furandicarboxylic acid_Gender
	diff	lwr	upr	p adj
M-F	-0.0470581	-0.0850495	-0.00906669	0.0152621
Monoglyceride (hexadecanoic acid)_aov.tab
	Df	Sum Sq	Mean Sq	F value	Pr(>F)
smo.g	2	0.0189774	0.00948871	1.16078	0.313875
Gender	1	0.00521752	0.00521752	0.638276	0.424622
smo.g:Gender	2	0.0542143	0.0271072	3.31611	0.0368959
Residuals	664	5.4278	0.0081744
Monoglyceride (hexadecanoic acid)_smo.g
	diff	lwr	upr	p adj
NS-ES	-0.00993963	-0.0310273	0.011148	0.509948
S-ES	-0.0165282	-0.0423303	0.00927394	0.289341
S-NS	-0.00658853	-0.0277343	0.0145573	0.744637
Monoglyceride (hexadecanoic acid)_Gender
	diff	lwr	upr	p adj
M-F	-0.00547292	-0.0192744	0.00832857	0.436473
Docosahexaenoic acid_aov.tab
	Df	Sum Sq	Mean Sq	F value	Pr(>F)
smo.g	2	5.14595	2.57297	23.8665	8.68062e-11
Gender	1	2.33942	2.33942	21.7001	3.74479e-06
smo.g:Gender	2	0.372961	0.186481	1.72977	0.178003
Residuals	783	84.4127	0.107807
Docosahexaenoic acid_smo.g
	diff	lwr	upr	p adj
NS-ES	0.0144671	-0.0566221	0.0855564	0.881774
S-ES	-0.188159	-0.274375	-0.101944	1.1167e-06
S-NS	-0.202626	-0.272729	-0.132524	0
Docosahexaenoic acid_Gender
	diff	lwr	upr	p adj
M-F	-0.10659	-0.152804	-0.0603763	6.88761e-06
Acetic acid_aov.tab
	Df	Sum Sq	Mean Sq	F value	Pr(>F)
smo.g	2	0.111125	0.0555625	1.81004	0.164367
Gender	1	0.0562327	0.0562327	1.83187	0.176317
smo.g:Gender	2	0.100989	0.0504943	1.64493	0.193726
Residuals	745	22.8692	0.0306969
Acetic acid_smo.g
	diff	lwr	upr	p adj
NS-ES	0.0263078	-0.0129511	0.0655666	0.257695
S-ES	0.00295407	-0.0447327	0.0506409	0.9884
S-NS	-0.0233537	-0.0618271	0.0151198	0.328252
Acetic acid_Gender
	diff	lwr	upr	p adj
M-F	0.0168964	-0.00840048	0.0421933	0.190181
Decanoic acid_aov.tab
	Df	Sum Sq	Mean Sq	F value	Pr(>F)
smo.g	2	1.18631	0.593153	6.42569	0.0017067
Gender	1	3.42087	3.42087	37.0586	1.79916e-09
smo.g:Gender	2	0.532768	0.266384	2.88577	0.0564097
Residuals	778	71.8169	0.0923097
Decanoic acid_smo.g
	diff	lwr	upr	p adj
NS-ES	0.0352507	-0.0307603	0.101262	0.421832
S-ES	-0.0634045	-0.143314	0.016505	0.150182
S-NS	-0.0986552	-0.163596	-0.0337142	0.00111343
Decanoic acid_Gender
	diff	lwr	upr	p adj
M-F	-0.12961	-0.172548	-0.0866721	0
Sucrose_aov.tab
	Df	Sum Sq	Mean Sq	F value	Pr(>F)
smo.g	2	0.911927	0.455964	3.34975	0.0357048
Gender	1	0.114225	0.114225	0.839156	0.359981
smo.g:Gender	2	0.775205	0.387602	2.84753	0.0587165
Residuals	645	87.7966	0.136119
Sucrose_smo.g
	diff	lwr	upr	p adj
NS-ES	0.0321313	-0.0553067	0.119569	0.663686
S-ES	0.113141	0.00521178	0.22107	0.0373532
S-NS	0.0810097	-0.00745505	0.169474	0.0806156
Sucrose_Gender
	diff	lwr	upr	p adj
M-F	-0.0259946	-0.0830866	0.0310973	0.371616
Eicosanoic acid_aov.tab
	Df	Sum Sq	Mean Sq	F value	Pr(>F)
smo.g	2	0.143299	0.0716493	3.24576	0.0394816
Gender	1	0.0645023	0.0645023	2.922	0.0877896
smo.g:Gender	2	0.116044	0.0580219	2.62843	0.0728505
Residuals	757	16.7106	0.0220747
Eicosanoic acid_smo.g
	diff	lwr	upr	p adj
NS-ES	0.0361732	0.00278479	0.0695615	0.0299591
S-ES	0.0294336	-0.0108375	0.0697047	0.199686
S-NS	-0.00673956	-0.0388949	0.0254158	0.875053
Eicosanoic acid_Gender
	diff	lwr	upr	p adj
M-F	0.018073	-0.00323273	0.0393788	0.0962786
