# Supplementary material for: Molecular phenotyping of a UK population: defining the human serum metabolome
Source: Metabolomics. 2014 Jul 25;11(1):9–26. doi: 10.1007/s11306-014-0707-1 (PMC4289517; doi:10.1007/s11306-014-0707-1)
Supplement: Supplementary file 3 — Supplementary material 3 (XLS 504 kb) [file 11306_2014_707_MOESM3_ESM.xls]

## Sheet: GENDER UPLC-MS(-)
Two-way ANOVA and post-hoc test by TukeyHSD
689_aov.tab
	Df	Sum Sq	Mean Sq	F value	Pr(>F)
Gender	1	4.84168e+09	4.84168e+09	254.854	4.29743e-51
age.g	3	1.53657e+08	5.12189e+07	2.69604	0.0448158
Gender:age.g	3	6.35292e+07	2.11764e+07	1.11467	0.342118
Residuals	966	1.83519e+10	1.89978e+07
689_Gender
	diff	lwr	upr	p adj
M-F	-4499.37	-5052.46	-3946.28	2.65565e-13
689_age.g
	diff	lwr	upr	p adj
40-49-<40	942.461	-36.3781	1921.3	0.0640354
50-64-<40	476.816	-498.259	1451.89	0.589699
65-81-<40	1041.24	-128.677	2211.15	0.10093
50-64-40-49	-465.645	-1393.21	461.923	0.568295
65-81-40-49	98.7759	-1031.85	1229.4	0.995992
65-81-50-64	564.421	-562.946	1691.79	0.570521
1329_aov.tab
	Df	Sum Sq	Mean Sq	F value	Pr(>F)
Gender	1	1.34097e+07	1.34097e+07	232.658	1.80772e-47
age.g	3	1.05794e+06	352645	6.11839	0.000399851
Gender:age.g	3	1.13012e+06	376706	6.53585	0.000222678
Residuals	1019	5.8732e+07	57636.9
1329_Gender
	diff	lwr	upr	p adj
M-F	-230.72	-260.402	-201.039	2.58682e-14
1329_age.g
	diff	lwr	upr	p adj
40-49-<40	-28.71	-82.2495	24.8295	0.512272
50-64-<40	51.7842	-0.499916	104.068	0.0533387
65-81-<40	18.3608	-44.7063	81.4279	0.877036
50-64-40-49	80.4942	31.038	129.95	0.00017889
65-81-40-49	47.0708	-13.6725	107.814	0.190836
65-81-50-64	-33.4234	-93.0632	26.2163	0.473295
1998_aov.tab
	Df	Sum Sq	Mean Sq	F value	Pr(>F)
Gender	1	1.69431e+08	1.69431e+08	60.1067	2.38311e-14
age.g	3	1.50561e+07	5.01871e+06	1.78041	0.149254
Gender:age.g	3	8.69801e+06	2.89934e+06	1.02856	0.379129
Residuals	917	2.58488e+09	2.81884e+06
1998_Gender
	diff	lwr	upr	p adj
M-F	-869.917	-1090.13	-649.706	0
1998_age.g
	diff	lwr	upr	p adj
40-49-<40	-138.615	-525.017	247.788	0.792399
50-64-<40	-326.332	-712.109	59.4443	0.130365
65-81-<40	-270.961	-733.914	191.993	0.434031
50-64-40-49	-187.718	-554.237	178.801	0.551524
65-81-40-49	-132.346	-579.38	314.687	0.871514
65-81-50-64	55.3717	-391.121	501.864	0.988749
4613_aov.tab
	Df	Sum Sq	Mean Sq	F value	Pr(>F)
Gender	1	3.22246e+10	3.22246e+10	70.4726	1.44813e-16
age.g	3	1.19227e+10	3.97422e+09	8.69129	1.06234e-05
Gender:age.g	3	1.5159e+10	5.05301e+09	11.0505	3.78337e-07
Residuals	1081	4.94303e+11	4.57265e+08
4613_Gender
	diff	lwr	upr	p adj
M-F	-11085.6	-13676.7	-8494.5	0
4613_age.g
	diff	lwr	upr	p adj
40-49-<40	3783.67	-802.977	8370.31	0.146548
50-64-<40	8470.66	3916.98	13024.3	1.15007e-05
65-81-<40	7377.77	1909.03	12846.5	0.00302094
50-64-40-49	4686.99	419.159	8954.83	0.024763
65-81-40-49	3594.11	-1639.01	8827.22	0.289823
65-81-50-64	-1092.89	-6297.14	4111.36	0.949128
4626_aov.tab
	Df	Sum Sq	Mean Sq	F value	Pr(>F)
Gender	1	4.79113e+08	4.79113e+08	48.7216	4.93534e-12
age.g	3	1.78984e+08	5.96614e+07	6.06704	0.000425773
Gender:age.g	3	3.15743e+08	1.05248e+08	10.7028	6.08752e-07
Residuals	1168	1.14857e+10	9.83368e+06
4626_Gender
	diff	lwr	upr	p adj
M-F	-1297.43	-1662.11	-932.739	4.88376e-12
4626_age.g
	diff	lwr	upr	p adj
40-49-<40	603.846	-48.5476	1256.24	0.08124
50-64-<40	992.464	348.507	1636.42	0.000451536
65-81-<40	978.595	204.136	1753.05	0.00649123
50-64-40-49	388.618	-211.331	988.566	0.341999
65-81-40-49	374.748	-363.523	1113.02	0.559297
65-81-50-64	-13.8692	-744.695	716.957	0.999958
5340_aov.tab
	Df	Sum Sq	Mean Sq	F value	Pr(>F)
Gender	1	1.91997e+09	1.91997e+09	90.3455	1.09824e-20
age.g	3	2.95393e+08	9.84645e+07	4.63331	0.00315537
Gender:age.g	3	4.70929e+08	1.56976e+08	7.38662	6.64565e-05
Residuals	1165	2.47579e+10	2.12514e+07
5340_Gender
	diff	lwr	upr	p adj
M-F	-2598.75	-3135.17	-2062.32	0
5340_age.g
	diff	lwr	upr	p adj
40-49-<40	554.385	-405.484	1514.25	0.446333
50-64-<40	1209.92	263.727	2156.1	0.00568838
65-81-<40	1274.11	136.441	2411.78	0.0209961
50-64-40-49	655.53	-228.965	1540.03	0.225691
65-81-40-49	719.724	-367.175	1806.62	0.322187
65-81-50-64	64.1941	-1010.64	1139.03	0.998708
5353_aov.tab
	Df	Sum Sq	Mean Sq	F value	Pr(>F)
Gender	1	1.05485e+08	1.05485e+08	51.4661	1.29277e-12
age.g	3	2.2117e+07	7.37233e+06	3.59696	0.0131828
Gender:age.g	3	3.15993e+07	1.05331e+07	5.1391	0.00156062
Residuals	1165	2.38778e+09	2.0496e+06
5353_Gender
	diff	lwr	upr	p adj
M-F	-609.511	-776.205	-442.817	1.08891e-12
5353_age.g
	diff	lwr	upr	p adj
40-49-<40	241.195	-56.525	538.915	0.158808
50-64-<40	321.867	27.6871	616.047	0.0255302
65-81-<40	388.47	35.1598	741.78	0.0245168
50-64-40-49	80.6723	-193.967	355.311	0.874229
65-81-40-49	147.275	-189.938	484.489	0.674998
65-81-50-64	66.603	-267.489	400.695	0.956029
5773_aov.tab
	Df	Sum Sq	Mean Sq	F value	Pr(>F)
Gender	1	2.37989e+13	2.37989e+13	421.18	8.73074e-78
age.g	3	4.85328e+12	1.61776e+12	28.6302	9.96539e-18
Gender:age.g	3	4.1314e+12	1.37713e+12	24.3717	3.36851e-15
Residuals	952	5.37931e+13	5.65054e+10
5773_Gender
	diff	lwr	upr	p adj
M-F	-316912	-347216	-286608	3.67484e-13
5773_age.g
	diff	lwr	upr	p adj
40-49-<40	16799.4	-37794.9	71393.7	0.858139
50-64-<40	126286	72734.2	179837	1.1124e-08
65-81-<40	185973	120937	251010	2.7911e-12
50-64-40-49	109486	58979.6	159993	1.88831e-07
65-81-40-49	169174	106621	231727	3.83207e-11
65-81-50-64	59687.9	-1957.06	121333	0.0618057
5779_aov.tab
	Df	Sum Sq	Mean Sq	F value	Pr(>F)
Gender	1	7.25263e+10	7.25263e+10	513.106	1.02893e-93
age.g	3	2.10984e+10	7.03279e+09	49.7553	3.55245e-30
Gender:age.g	3	1.23345e+10	4.11149e+09	29.0878	4.15828e-18
Residuals	1112	1.57179e+11	1.41348e+08
5779_Gender
	diff	lwr	upr	p adj
M-F	-16432.2	-17855.5	-15008.8	1.44884e-13
5779_age.g
	diff	lwr	upr	p adj
40-49-<40	362.404	-2145.27	2870.07	0.982453
50-64-<40	7975.88	5492.48	10459.3	1.92069e-13
65-81-<40	10352.6	7355.51	13349.7	1.78302e-13
50-64-40-49	7613.48	5268.53	9958.42	1.88294e-13
65-81-40-49	9990.21	7106.79	12873.6	1.80744e-13
65-81-50-64	2376.73	-485.609	5239.07	0.14226
6003_aov.tab
	Df	Sum Sq	Mean Sq	F value	Pr(>F)
Gender	1	1.00055e+09	1.00055e+09	171.163	1.9163e-36
age.g	3	3.29442e+08	1.09814e+08	18.7859	6.93759e-12
Gender:age.g	3	1.51239e+08	5.04132e+07	8.62418	1.16605e-05
Residuals	1094	6.39504e+09	5.84556e+06
6003_Gender
	diff	lwr	upr	p adj
M-F	-1941.99	-2233.24	-1650.74	0
6003_age.g
	diff	lwr	upr	p adj
40-49-<40	166.132	-350.846	683.11	0.841758
50-64-<40	993.457	481.115	1505.8	4.20219e-06
65-81-<40	1442.48	827.961	2057.01	1.26712e-08
50-64-40-49	827.325	347.984	1306.67	5.82478e-05
65-81-40-49	1276.35	689.061	1863.64	1.69839e-07
65-81-50-64	449.027	-134.187	1032.24	0.195768
6020_aov.tab
	Df	Sum Sq	Mean Sq	F value	Pr(>F)
Gender	1	9.92269e+12	9.92269e+12	109.523	1.52879e-24
age.g	3	2.07472e+12	6.91573e+11	7.63331	4.69941e-05
Gender:age.g	3	1.019e+12	3.39666e+11	3.7491	0.0107052
Residuals	1146	103826873153488	9.05994e+10
6020_Gender
	diff	lwr	upr	p adj
M-F	-188424	-223750	-153098	0
6020_age.g
	diff	lwr	upr	p adj
40-49-<40	29066	-33808.7	91940.6	0.633703
50-64-<40	84863.4	22722.8	147004	0.00258645
65-81-<40	117672	42886.2	192459	0.000320815
50-64-40-49	55797.4	-2555.54	114150	0.0668638
65-81-40-49	88606.4	16936.4	160276	0.00820326
65-81-50-64	32809	-38217.9	103836	0.634292
6156_aov.tab
	Df	Sum Sq	Mean Sq	F value	Pr(>F)
Gender	1	8.18515e+09	8.18515e+09	281.271	6.94266e-56
age.g	3	2.73213e+08	9.1071e+07	3.12952	0.0249834
Gender:age.g	3	8.693e+08	2.89767e+08	9.95742	1.79773e-06
Residuals	1011	2.94207e+10	2.91006e+07
6156_Gender
	diff	lwr	upr	p adj
M-F	-5759.94	-6433.88	-5085.99	8.81517e-14
6156_age.g
	diff	lwr	upr	p adj
40-49-<40	197.958	-999.846	1395.76	0.974157
50-64-<40	810.903	-374.473	1996.28	0.293229
65-81-<40	1504.13	70.871	2937.39	0.035413
50-64-40-49	612.945	-497.911	1723.8	0.487133
65-81-40-49	1306.17	-66.0947	2678.44	0.068769
65-81-50-64	693.228	-668.206	2054.66	0.556532
6171_aov.tab
	Df	Sum Sq	Mean Sq	F value	Pr(>F)
Gender	1	1.85909e+13	1.85909e+13	247.585	7.14572e-50
age.g	3	4.74379e+12	1.58126e+12	21.0586	3.19263e-13
Gender:age.g	3	2.25334e+12	7.51114e+11	10.003	1.69895e-06
Residuals	973	7.30615e+13	7.50889e+10
6171_Gender
	diff	lwr	upr	p adj
M-F	-279605	-314477	-244734	8.50431e-14
6171_age.g
	diff	lwr	upr	p adj
40-49-<40	27421.8	-35150.2	89993.7	0.672413
50-64-<40	153186	91872.6	214500	1.20072e-09
65-81-<40	152283	77406.3	227160	1.21471e-06
50-64-40-49	125764	68547.8	182981	1.21522e-07
65-81-40-49	124862	53300.7	196423	4.70657e-05
65-81-50-64	-902.852	-71366.1	69560.4	0.999987
6249_aov.tab
	Df	Sum Sq	Mean Sq	F value	Pr(>F)
Gender	1	1.30875e+09	1.30875e+09	264.975	8.56122e-54
age.g	3	3.53785e+07	1.17928e+07	2.38763	0.0674508
Gender:age.g	3	5.97051e+07	1.99017e+07	4.02939	0.00727926
Residuals	1155	5.7047e+09	4.93913e+06
6249_Gender
	diff	lwr	upr	p adj
M-F	-2156.73	-2416.69	-1896.78	0
6249_age.g
	diff	lwr	upr	p adj
40-49-<40	49.7118	-412.018	511.441	0.992578
50-64-<40	156.757	-299.218	612.731	0.812939
65-81-<40	526.588	-19.5113	1072.69	0.0634469
50-64-40-49	107.045	-324.123	538.213	0.919454
65-81-40-49	476.877	-48.6877	1002.44	0.0909172
65-81-50-64	369.832	-150.684	890.347	0.260632
6250_aov.tab
	Df	Sum Sq	Mean Sq	F value	Pr(>F)
Gender	1	2.79123e+08	2.79123e+08	184.743	2.17225e-38
age.g	3	1.51859e+06	506196	0.335036	0.800017
Gender:age.g	3	1.72013e+06	573377	0.379501	0.76781
Residuals	895	1.35223e+09	1.51087e+06
6250_Gender
	diff	lwr	upr	p adj
M-F	-1129.6	-1292.7	-966.487	0
6250_age.g
	diff	lwr	upr	p adj
40-49-<40	-88.1573	-382.797	206.482	0.867941
50-64-<40	-66.652	-359.162	225.858	0.93617
65-81-<40	-127.399	-477.116	222.318	0.784587
50-64-40-49	21.5052	-244.499	287.51	0.996813
65-81-40-49	-39.2418	-367.111	288.628	0.989858
65-81-50-64	-60.747	-386.705	265.21	0.963586
6259_aov.tab
	Df	Sum Sq	Mean Sq	F value	Pr(>F)
Gender	1	1.68206e+09	1.68206e+09	193.853	7.22224e-41
age.g	3	2.51547e+08	8.3849e+07	9.66339	2.65677e-06
Gender:age.g	3	1.82431e+08	6.08104e+07	7.00825	0.000113333
Residuals	1162	1.00826e+10	8.67697e+06
6259_Gender
	diff	lwr	upr	p adj
M-F	-2434.6	-2777.68	-2091.53	4.34097e-14
6259_age.g
	diff	lwr	upr	p adj
40-49-<40	-205.033	-818.242	408.177	0.825322
50-64-<40	724.367	121.609	1327.13	0.0109505
65-81-<40	929.559	205.915	1653.2	0.0054044
50-64-40-49	929.4	360.929	1497.87	0.0001639
65-81-40-49	1134.59	439.248	1829.93	0.00016985
65-81-50-64	205.191	-480.952	891.335	0.868269
6381_aov.tab
	Df	Sum Sq	Mean Sq	F value	Pr(>F)
Gender	1	2.89556e+10	2.89556e+10	528.142	1.70884e-96
age.g	3	6.63573e+09	2.21191e+09	40.3447	8.61655e-25
Gender:age.g	3	2.87739e+09	9.59128e+08	17.4943	4.13318e-11
Residuals	1151	6.31039e+10	5.48253e+07
6381_Gender
	diff	lwr	upr	p adj
M-F	-10163.3	-11030.9	-9295.57	2.32703e-13
6381_age.g
	diff	lwr	upr	p adj
40-49-<40	259.816	-1277.07	1796.7	0.972443
50-64-<40	4195.2	2672.64	5717.75	1.43716e-11
65-81-<40	5999.43	4166.28	7832.57	2.73781e-13
50-64-40-49	3935.38	2500.13	5370.63	1.81728e-11
65-81-40-49	5739.61	3978.31	7500.91	2.74891e-13
65-81-50-64	1804.23	55.4148	3553.05	0.0401621
6500_aov.tab
	Df	Sum Sq	Mean Sq	F value	Pr(>F)
Gender	1	1.99382e+13	1.99382e+13	124.017	2.43341e-27
age.g	3	1.66472e+12	5.54906e+11	3.45156	0.0161067
Gender:age.g	3	4.92568e+11	1.64189e+11	1.02127	0.382332
Residuals	1077	173148720584264	1.60769e+11
6500_Gender
	diff	lwr	upr	p adj
M-F	-274230	-322548	-225912	1.83742e-13
6500_age.g
	diff	lwr	upr	p adj
40-49-<40	-80415.8	-166799	5967.62	0.078563
50-64-<40	-6230.29	-91280.7	78820.1	0.997625
65-81-<40	24858.4	-76900.6	126617	0.92288
50-64-40-49	74185.5	-6487.19	154858	0.08432
65-81-40-49	105274	7144.7	203404	0.0298985
65-81-50-64	31088.7	-65869.4	128047	0.842628
6508_aov.tab
	Df	Sum Sq	Mean Sq	F value	Pr(>F)
Gender	1	6.32364e+09	6.32364e+09	224.785	2.18619e-46
age.g	3	2.82822e+08	9.42741e+07	3.35115	0.0184607
Gender:age.g	3	3.77442e+08	1.25814e+08	4.4723	0.00395251
Residuals	1103	3.10295e+10	2.81319e+07
6508_Gender
	diff	lwr	upr	p adj
M-F	-4843.63	-5477.52	-4209.74	4.4853e-14
6508_age.g
	diff	lwr	upr	p adj
40-49-<40	-1302.54	-2427.52	-177.559	0.0156259
50-64-<40	-571.228	-1677.54	535.08	0.544887
65-81-<40	-208.608	-1541.39	1124.18	0.977905
50-64-40-49	731.314	-324.656	1787.28	0.282574
65-81-40-49	1093.93	-197.37	2385.24	0.129513
65-81-50-64	362.62	-912.448	1637.69	0.884356
6632_aov.tab
	Df	Sum Sq	Mean Sq	F value	Pr(>F)
Gender	1	3.42148e+09	3.42148e+09	204.152	1.47563e-42
age.g	3	9.28426e+08	3.09475e+08	18.4657	1.09392e-11
Gender:age.g	3	1.97179e+08	6.57263e+07	3.92175	0.00845653
Residuals	1083	1.81505e+10	1.67594e+07
6632_Gender
	diff	lwr	upr	p adj
M-F	-3587.19	-4079.81	-3094.57	0
6632_age.g
	diff	lwr	upr	p adj
40-49-<40	-1304.9	-2189.14	-420.657	0.000888258
50-64-<40	-2355.92	-3220.06	-1491.79	2.41245e-11
65-81-<40	-2161.71	-3192.62	-1130.79	5.02312e-07
50-64-40-49	-1051.02	-1874.66	-227.388	0.00582672
65-81-40-49	-856.807	-1854.02	140.41	0.120924
65-81-50-64	194.218	-785.211	1173.65	0.956666
6839_aov.tab
	Df	Sum Sq	Mean Sq	F value	Pr(>F)
Gender	1	4.39331e+11	4.39331e+11	327.665	1.47249e-63
age.g	3	1.15504e+09	3.85013e+08	0.287153	0.834703
Gender:age.g	3	2.27299e+10	7.57664e+09	5.65088	0.000770049
Residuals	999	1.33945e+12	1.34079e+09
6839_Gender
	diff	lwr	upr	p adj
M-F	-42614.9	-47234.6	-37995.1	1.32783e-13
6839_age.g
	diff	lwr	upr	p adj
40-49-<40	1469.44	-6657.63	9596.52	0.966601
50-64-<40	478.792	-7585.29	8542.87	0.998729
65-81-<40	3283.06	-6578.15	13144.3	0.82707
50-64-40-49	-990.652	-8566.55	6585.25	0.986872
65-81-40-49	1813.61	-7652.55	11279.8	0.960651
65-81-50-64	2804.26	-6607.87	12216.4	0.869442
6900_aov.tab
	Df	Sum Sq	Mean Sq	F value	Pr(>F)
Gender	1	9.52979e+08	9.52979e+08	468.347	1.80639e-87
age.g	3	2.59564e+08	8.65212e+07	42.5213	4.57113e-26
Gender:age.g	3	1.1749e+08	3.91635e+07	19.2471	3.50292e-12
Residuals	1156	2.3522e+09	2.03477e+06
6900_Gender
	diff	lwr	upr	p adj
M-F	-1837.53	-2004.13	-1670.94	0
6900_age.g
	diff	lwr	upr	p adj
40-49-<40	91.0383	-207.119	389.196	0.861038
50-64-<40	868.547	575.093	1162	3.18634e-13
65-81-<40	1178.47	827.015	1529.92	0
50-64-40-49	777.509	501.863	1053.15	4.33698e-12
65-81-40-49	1087.43	750.704	1424.15	7.77156e-15
65-81-50-64	309.921	-22.6478	642.489	0.0780859
7171_aov.tab
	Df	Sum Sq	Mean Sq	F value	Pr(>F)
Gender	1	2.05123e+09	2.05123e+09	113.392	3.36709e-25
age.g	3	1.09906e+09	3.66355e+08	20.252	9.28924e-13
Gender:age.g	3	5.7491e+08	1.91637e+08	10.5937	7.28472e-07
Residuals	1036	1.8741e+10	1.80898e+07
7171_Gender
	diff	lwr	upr	p adj
M-F	-2856.31	-3382.66	-2329.97	0
7171_age.g
	diff	lwr	upr	p adj
40-49-<40	-557.298	-1487.05	372.457	0.412486
50-64-<40	-2473.24	-3395.41	-1551.06	5.37925e-11
65-81-<40	-1909.89	-3028.28	-791.499	7.22544e-05
50-64-40-49	-1915.94	-2781.32	-1050.56	9.50933e-08
65-81-40-49	-1352.59	-2424.64	-280.548	0.00660682
65-81-50-64	563.347	-502.128	1628.82	0.52453
7373_aov.tab
	Df	Sum Sq	Mean Sq	F value	Pr(>F)
Gender	1	3.78406e+09	3.78406e+09	121.27	1.49542e-26
age.g	3	4.00449e+08	1.33483e+08	4.2778	0.00520941
Gender:age.g	3	4.30791e+08	1.43597e+08	4.60193	0.00332942
Residuals	903	2.81769e+10	3.12036e+07
7373_Gender
	diff	lwr	upr	p adj
M-F	-4190.08	-4936.83	-3443.33	0
7373_age.g
	diff	lwr	upr	p adj
40-49-<40	216.202	-1084.8	1517.21	0.973729
50-64-<40	-1238.19	-2538.19	61.8179	0.0684898
65-81-<40	-1102.83	-2691.22	485.562	0.280212
50-64-40-49	-1454.39	-2666.26	-242.513	0.011121
65-81-40-49	-1319.03	-2836.14	198.077	0.113927
65-81-50-64	135.358	-1380.89	1651.6	0.995725

## Sheet: AGE UPLC-MS(-)
Two-way ANOVA and post-hoc test by TukeyHSD
673_aov.tab
	Df	Sum Sq	Mean Sq	F value	Pr(>F)
age.g2	1	6.74642e+10	6.74642e+10	65.0481	2.66466e-15
Gender	1	1.56274e+10	1.56274e+10	15.0677	0.000112269
age.g2:Gender	1	5.41726e+09	5.41726e+09	5.22325	0.0225477
Residuals	800	8.29716e+11	1.03714e+09
673_age.g2
	diff	lwr	upr	p adj
age+65-age-50	-22063.2	-27432.9	-16693.4	0
673_Gender
	diff	lwr	upr	p adj
M-F	9024.91	4460.34	13589.5	0.000112568
1564_aov.tab
	Df	Sum Sq	Mean Sq	F value	Pr(>F)
age.g2	1	4.91215e+07	4.91215e+07	69.4853	3.87183e-16
Gender	1	8.14469e+06	8.14469e+06	11.5211	0.000725633
age.g2:Gender	1	902313	902313	1.27638	0.258949
Residuals	723	5.11113e+08	706934
1564_age.g2
	diff	lwr	upr	p adj
age+65-age-50	-630.258	-778.697	-481.819	0
1564_Gender
	diff	lwr	upr	p adj
M-F	216.477	91.0764	341.877	0.000739176
1942_aov.tab
	Df	Sum Sq	Mean Sq	F value	Pr(>F)
age.g2	1	2.4028e+09	2.4028e+09	24.3664	1.00262e-06
Gender	1	6.56596e+09	6.56596e+09	66.5842	1.61955e-15
age.g2:Gender	1	1.21385e+08	1.21385e+08	1.23094	0.267616
Residuals	681	6.71543e+10	9.86113e+07
1942_age.g2
	diff	lwr	upr	p adj
age+65-age-50	-4507.33	-6300.18	-2714.48	1.00095e-06
1942_Gender
	diff	lwr	upr	p adj
M-F	6342.02	4813.46	7870.58	0
2291_aov.tab
	Df	Sum Sq	Mean Sq	F value	Pr(>F)
age.g2	1	1.56288e+09	1.56288e+09	59.4592	4.10714e-14
Gender	1	2.19328e+09	2.19328e+09	83.4424	6.39199e-19
age.g2:Gender	1	1.06174e+08	1.06174e+08	4.03933	0.0448201
Residuals	728	1.91354e+10	2.6285e+07
2291_age.g2
	diff	lwr	upr	p adj
age+65-age-50	-3512.11	-4406.31	-2617.92	0
2291_Gender
	diff	lwr	upr	p adj
M-F	3545.41	2782.45	4308.37	0
2341_aov.tab
	Df	Sum Sq	Mean Sq	F value	Pr(>F)
age.g2	1	4.49721e+06	4.49721e+06	42.718	1.13654e-10
Gender	1	4.24333e+06	4.24333e+06	40.3064	3.66795e-10
age.g2:Gender	1	1.00474e+06	1.00474e+06	9.54383	0.00207688
Residuals	786	8.27476e+07	105277
2341_age.g2
	diff	lwr	upr	p adj
age+65-age-50	-183.597	-238.738	-128.455	0
2341_Gender
	diff	lwr	upr	p adj
M-F	150.012	103.577	196.447	0
2420_aov.tab
	Df	Sum Sq	Mean Sq	F value	Pr(>F)
age.g2	1	2.49924e+08	2.49924e+08	40.7194	3.20406e-10
Gender	1	3.0322e+07	3.0322e+07	4.94029	0.0265577
age.g2:Gender	1	2.81034e+06	2.81034e+06	0.457881	0.49884
Residuals	697	4.27798e+09	6.1377e+06
2420_age.g2
	diff	lwr	upr	p adj
age+65-age-50	-1442.14	-1885.87	-998.422	0
2420_Gender
	diff	lwr	upr	p adj
M-F	426.507	49.498	803.516	0.0266616
2430_aov.tab
	Df	Sum Sq	Mean Sq	F value	Pr(>F)
age.g2	1	8.82612e+07	8.82612e+07	44.1171	6.29223e-11
Gender	1	6.10634e+07	6.10634e+07	30.5224	4.68698e-08
age.g2:Gender	1	49671.9	49671.9	0.0248284	0.874842
Residuals	687	1.37442e+09	2.00061e+06
2430_age.g2
	diff	lwr	upr	p adj
age+65-age-50	-886.815	-1148.96	-624.669	0
2430_Gender
	diff	lwr	upr	p adj
M-F	610.962	393.689	828.235	4.58505e-08
2812_aov.tab
	Df	Sum Sq	Mean Sq	F value	Pr(>F)
age.g2	1	2.54486e+08	2.54486e+08	26.019	4.31248e-07
Gender	1	2.63348e+08	2.63348e+08	26.9251	2.74247e-07
age.g2:Gender	1	3.49319e+07	3.49319e+07	3.57149	0.059175
Residuals	731	7.14975e+09	9.78077e+06
2812_age.g2
	diff	lwr	upr	p adj
age+65-age-50	-1407.23	-1948.84	-865.619	4.26761e-07
2812_Gender
	diff	lwr	upr	p adj
M-F	-1225.06	-1688.7	-761.423	2.72044e-07
2879_aov.tab
	Df	Sum Sq	Mean Sq	F value	Pr(>F)
age.g2	1	1.03869e+08	1.03869e+08	60.7219	2.53699e-14
Gender	1	2.13808e+07	2.13808e+07	12.4992	0.000435381
age.g2:Gender	1	1.29346e+06	1.29346e+06	0.756153	0.384849
Residuals	665	1.13753e+09	1.71057e+06
2879_age.g2
	diff	lwr	upr	p adj
age+65-age-50	-956.328	-1197.3	-715.352	0
2879_Gender
	diff	lwr	upr	p adj
M-F	365.566	162.155	568.978	0.000446167
2894_aov.tab
	Df	Sum Sq	Mean Sq	F value	Pr(>F)
age.g2	1	7.75672e+06	7.75672e+06	45.5551	3.63754e-11
Gender	1	2.0578e+06	2.0578e+06	12.0854	0.000546597
age.g2:Gender	1	13927.6	13927.6	0.0817968	0.77498
Residuals	574	9.77357e+07	170271
2894_age.g2
	diff	lwr	upr	p adj
age+65-age-50	-287.398	-371.031	-203.764	5.37629e-10
2894_Gender
	diff	lwr	upr	p adj
M-F	123.049	53.4954	192.603	0.000549931
2918_aov.tab
	Df	Sum Sq	Mean Sq	F value	Pr(>F)
age.g2	1	5.6741e+08	5.6741e+08	75.5506	1.96051e-17
Gender	1	1.51515e+08	1.51515e+08	20.1742	8.09861e-06
age.g2:Gender	1	19966.5	19966.5	0.00265853	0.958891
Residuals	809	6.07586e+09	7.51033e+06
2918_age.g2
	diff	lwr	upr	p adj
age+65-age-50	-2016.15	-2471.45	-1560.84	4.42091e-13
2918_Gender
	diff	lwr	upr	p adj
M-F	884.949	497.913	1271.98	8.22721e-06
2982_aov.tab
	Df	Sum Sq	Mean Sq	F value	Pr(>F)
age.g2	1	3.66082e+07	3.66082e+07	28.2218	1.56252e-07
Gender	1	2.42725e+07	2.42725e+07	18.712	1.79965e-05
age.g2:Gender	1	103141	103141	0.0795125	0.778063
Residuals	561	7.27707e+08	1.29716e+06
2982_age.g2
	diff	lwr	upr	p adj
age+65-age-50	-608.09	-832.923	-383.256	1.56717e-07
2982_Gender
	diff	lwr	upr	p adj
M-F	426.855	233.01	620.7	1.80348e-05
3470_aov.tab
	Df	Sum Sq	Mean Sq	F value	Pr(>F)
age.g2	1	3.54006e+09	3.54006e+09	32.4736	1.69697e-08
Gender	1	4.8416e+09	4.8416e+09	44.4129	4.94217e-11
age.g2:Gender	1	2.71167e+07	2.71167e+07	0.248747	0.618096
Residuals	802	8.74287e+10	1.09013e+08
3470_age.g2
	diff	lwr	upr	p adj
age+65-age-50	-5052.23	-6792.52	-3311.94	1.69695e-08
3470_Gender
	diff	lwr	upr	p adj
M-F	5023.86	3543.51	6504.21	5.00898e-11
3488_aov.tab
	Df	Sum Sq	Mean Sq	F value	Pr(>F)
age.g2	1	1.10946e+10	1.10946e+10	55.4198	2.49961e-13
Gender	1	6.4429e+09	6.4429e+09	32.1835	1.95489e-08
age.g2:Gender	1	8.93857e+06	8.93857e+06	0.0446498	0.832703
Residuals	807	1.61555e+11	2.00193e+08
3488_age.g2
	diff	lwr	upr	p adj
age+65-age-50	-8900.53	-11247.4	-6553.69	2.22822e-13
3488_Gender
	diff	lwr	upr	p adj
M-F	5774.65	3774.85	7774.46	2.00997e-08
3636_aov.tab
	Df	Sum Sq	Mean Sq	F value	Pr(>F)
age.g2	1	2.54808e+09	2.54808e+09	34.4113	6.65911e-09
Gender	1	8.93878e+09	8.93878e+09	120.716	3.6578e-26
age.g2:Gender	1	1.54549e+08	1.54549e+08	2.08714	0.148956
Residuals	759	5.62024e+10	7.4048e+07
3636_age.g2
	diff	lwr	upr	p adj
age+65-age-50	-4364.36	-5824.89	-2903.82	5.7139e-10
3636_Gender
	diff	lwr	upr	p adj
M-F	7009.65	5756.15	8263.16	0
3694_aov.tab
	Df	Sum Sq	Mean Sq	F value	Pr(>F)
age.g2	1	1.21004e+09	1.21004e+09	67.7746	8.48209e-16
Gender	1	4.51137e+09	4.51137e+09	252.683	4.69537e-49
age.g2:Gender	1	5.04388e+07	5.04388e+07	2.82509	0.093231
Residuals	727	1.29798e+10	1.78539e+07
3694_age.g2
	diff	lwr	upr	p adj
age+65-age-50	-3162.63	-3916.83	-2408.43	0
3694_Gender
	diff	lwr	upr	p adj
M-F	5131.05	4497.23	5764.86	0
3854_aov.tab
	Df	Sum Sq	Mean Sq	F value	Pr(>F)
age.g2	1	4.24458e+08	4.24458e+08	29.5564	7.50869e-08
Gender	1	1.07015e+09	1.07015e+09	74.5181	4.02955e-17
age.g2:Gender	1	2.09405e+07	2.09405e+07	1.45816	0.227632
Residuals	700	1.00527e+10	1.43609e+07
3854_age.g2
	diff	lwr	upr	p adj
age+65-age-50	-1865.35	-2539	-1191.7	7.24322e-08
3854_Gender
	diff	lwr	upr	p adj
M-F	2548.65	1968.98	3128.32	0
3864_aov.tab
	Df	Sum Sq	Mean Sq	F value	Pr(>F)
age.g2	1	9.50675e+07	9.50675e+07	54.4172	5.09005e-13
Gender	1	1.62364e+08	1.62364e+08	92.9381	1.2837e-20
age.g2:Gender	1	1.58237e+06	1.58237e+06	0.905759	0.341604
Residuals	635	1.10935e+09	1.74701e+06
3864_age.g2
	diff	lwr	upr	p adj
age+65-age-50	-955.43	-1209.77	-701.094	0
3864_Gender
	diff	lwr	upr	p adj
M-F	1039.12	827.443	1250.8	0
4149_aov.tab
	Df	Sum Sq	Mean Sq	F value	Pr(>F)
age.g2	1	4.43837e+10	4.43837e+10	46.0806	2.21086e-11
Gender	1	2.59963e+10	2.59963e+10	26.9902	2.59696e-07
age.g2:Gender	1	1.55471e+08	1.55471e+08	0.161415	0.687965
Residuals	800	7.7054e+11	9.63176e+08
4149_age.g2
	diff	lwr	upr	p adj
age+65-age-50	-17931.6	-23116.8	-12746.4	0
4149_Gender
	diff	lwr	upr	p adj
M-F	11643.8	7242.59	16045.1	2.55145e-07
4967_aov.tab
	Df	Sum Sq	Mean Sq	F value	Pr(>F)
age.g2	1	8.63036e+08	8.63036e+08	55.6929	2.50939e-13
Gender	1	1.2503e+07	1.2503e+07	0.806833	0.369366
age.g2:Gender	1	1.91534e+07	1.91534e+07	1.23599	0.266624
Residuals	703	1.08939e+10	1.54963e+07
4967_age.g2
	diff	lwr	upr	p adj
age+65-age-50	-2640.41	-3335.06	-1945.75	0
4967_Gender
	diff	lwr	upr	p adj
M-F	271.623	-322.707	865.953	0.369869
6799_aov.tab
	Df	Sum Sq	Mean Sq	F value	Pr(>F)
age.g2	1	1.07843e+10	1.07843e+10	53.5938	6.4749e-13
Gender	1	1.39299e+09	1.39299e+09	6.92262	0.00868934
age.g2:Gender	1	294622	294622	0.00146416	0.969487
Residuals	736	1.481e+11	2.01222e+08
6799_age.g2
	diff	lwr	upr	p adj
age+65-age-50	-9151.69	-11605.9	-6697.5	0
6799_Gender
	diff	lwr	upr	p adj
M-F	2809.62	709.945	4909.29	0.00879362
7260_aov.tab
	Df	Sum Sq	Mean Sq	F value	Pr(>F)
age.g2	1	2.63725e+09	2.63725e+09	17.9787	2.5374e-05
Gender	1	1.03874e+10	1.03874e+10	70.8133	2.24889e-16
age.g2:Gender	1	1.6549e+09	1.6549e+09	11.2818	0.000825622
Residuals	692	1.01508e+11	1.46688e+08
7260_age.g2
	diff	lwr	upr	p adj
age+65-age-50	-4711.49	-6893.16	-2529.83	2.53718e-05
7260_Gender
	diff	lwr	upr	p adj
M-F	-7899.15	-9742.9	-6055.4	0
7740_aov.tab
	Df	Sum Sq	Mean Sq	F value	Pr(>F)
age.g2	1	4.7194e+07	4.7194e+07	18.8874	1.58825e-05
Gender	1	1.59122e+08	1.59122e+08	63.6819	5.84157e-15
age.g2:Gender	1	5.98933e+07	5.98933e+07	23.9697	1.21131e-06
Residuals	713	1.78157e+09	2.4987e+06
7740_age.g2
	diff	lwr	upr	p adj
age+65-age-50	-616.191	-894.557	-337.826	1.58791e-05
7740_Gender
	diff	lwr	upr	p adj
M-F	-962.404	-1199.52	-725.286	0

## Sheet: BMI UPLC-MS(-)
Two-way ANOVA and post-hoc test by TukeyHSD
391_aov.tab
	Df	Sum Sq	Mean Sq	F value	Pr(>F)
bmi.g2	1	1.95619e+06	1.95619e+06	63.9919	7.21443e-15
Gender	1	41210.3	41210.3	1.3481	0.246106
bmi.g2:Gender	1	8683.97	8683.97	0.284075	0.594254
Residuals	560	1.71188e+07	30569.3
391_bmi.g2
	diff	lwr	upr	p adj
bmi+30-bmi-25	-130.894	-163.033	-98.7538	4.61667e-10
391_Gender
	diff	lwr	upr	p adj
M-F	-16.7549	-45.7071	12.1974	0.25615
408_aov.tab
	Df	Sum Sq	Mean Sq	F value	Pr(>F)
bmi.g2	1	1.15584e+06	1.15584e+06	42.2887	1.66567e-10
Gender	1	155329	155329	5.68302	0.0174413
bmi.g2:Gender	1	9356.21	9356.21	0.342316	0.558716
Residuals	597	1.63172e+07	27332.1
408_bmi.g2
	diff	lwr	upr	p adj
bmi+30-bmi-25	-97.5439	-127.003	-68.085	6.31554e-10
408_Gender
	diff	lwr	upr	p adj
M-F	-31.9159	-58.4548	-5.37702	0.0185036
1065_aov.tab
	Df	Sum Sq	Mean Sq	F value	Pr(>F)
bmi.g2	1	645629	645629	14.5208	0.000157204
Gender	1	194079	194079	4.36503	0.0372256
bmi.g2:Gender	1	246530	246530	5.54471	0.0189505
Residuals	466	2.07194e+07	44462.3
1065_bmi.g2
	diff	lwr	upr	p adj
bmi+30-bmi-25	-81.7331	-123.881	-39.5848	0.000157204
1065_Gender
	diff	lwr	upr	p adj
M-F	-40.0344	-78.2822	-1.78666	0.0402557
3660_aov.tab
	Df	Sum Sq	Mean Sq	F value	Pr(>F)
bmi.g2	1	896356	896356	9.76748	0.0018795
Gender	1	803186	803186	8.75223	0.00323874
bmi.g2:Gender	1	302860	302860	3.30023	0.0698688
Residuals	500	4.58847e+07	91769.4
3660_bmi.g2
	diff	lwr	upr	p adj
bmi+30-bmi-25	-93.5479	-152.357	-34.7389	0.0018795
3660_Gender
	diff	lwr	upr	p adj
M-F	79.2028	26.0441	132.362	0.00357502
4050_aov.tab
	Df	Sum Sq	Mean Sq	F value	Pr(>F)
bmi.g2	1	9.0304e+08	9.0304e+08	21.5481	4.156e-06
Gender	1	1.92783e+08	1.92783e+08	4.60013	0.0323301
bmi.g2:Gender	1	1.00039e+07	1.00039e+07	0.238711	0.625299
Residuals	667	2.79527e+10	4.19081e+07
4050_bmi.g2
	diff	lwr	upr	p adj
bmi+30-bmi-25	-2587.45	-3681.91	-1492.98	4.15495e-06
4050_Gender
	diff	lwr	upr	p adj
M-F	-1062.45	-2044.92	-79.9825	0.0340898
4071_aov.tab
	Df	Sum Sq	Mean Sq	F value	Pr(>F)
bmi.g2	1	4.20698e+11	4.20698e+11	44.034	6.42342e-11
Gender	1	2.77137e+10	2.77137e+10	2.90076	0.0889771
bmi.g2:Gender	1	2.33598e+10	2.33598e+10	2.44504	0.118344
Residuals	707	6.75463e+12	9.55393e+09
4071_bmi.g2
	diff	lwr	upr	p adj
bmi+30-bmi-25	-53856.8	-69791.3	-37922.3	0
4071_Gender
	diff	lwr	upr	p adj
M-F	-12340.7	-26756.3	2074.9	0.0932562
4174_aov.tab
	Df	Sum Sq	Mean Sq	F value	Pr(>F)
bmi.g2	1	2.86212e+13	2.86212e+13	88.4221	7.56801e-20
Gender	1	8.75922e+12	8.75922e+12	27.0607	2.59931e-07
bmi.g2:Gender	1	2.23469e+11	2.23469e+11	0.690383	0.40632
Residuals	693	224315854637914	3.23688e+11
4174_bmi.g2
	diff	lwr	upr	p adj
bmi+30-bmi-25	-450031	-543996	-356065	0
4174_Gender
	diff	lwr	upr	p adj
M-F	221756	137050	306462	3.55377e-07
4182_aov.tab
	Df	Sum Sq	Mean Sq	F value	Pr(>F)
bmi.g2	1	1.7871e+12	1.7871e+12	86.5145	1.73449e-19
Gender	1	6.05534e+11	6.05534e+11	29.3142	8.46137e-08
bmi.g2:Gender	1	2.06857e+10	2.06857e+10	1.00141	0.317315
Residuals	701	14480304129433	2.06566e+10
4182_bmi.g2
	diff	lwr	upr	p adj
bmi+30-bmi-25	-111029	-134465	-87592.3	0
4182_Gender
	diff	lwr	upr	p adj
M-F	57941.9	36663.4	79220.3	1.18897e-07
4194_aov.tab
	Df	Sum Sq	Mean Sq	F value	Pr(>F)
bmi.g2	1	4349727525549	4349727525549	39.5071	5.77967e-10
Gender	1	4.19933e+11	4.19933e+11	3.81411	0.0512247
bmi.g2:Gender	1	2.83338e+11	2.83338e+11	2.57347	0.109125
Residuals	693	7.62992e+13	1.101e+11
4194_bmi.g2
	diff	lwr	upr	p adj
bmi+30-bmi-25	-174907	-229542	-120271	0
4194_Gender
	diff	lwr	upr	p adj
M-F	48427.7	-980.819	97836.2	0.0547114
4339_aov.tab
	Df	Sum Sq	Mean Sq	F value	Pr(>F)
bmi.g2	1	1.80118e+08	1.80118e+08	41.1148	2.64891e-10
Gender	1	9.3689e+07	9.3689e+07	21.386	4.47696e-06
bmi.g2:Gender	1	2.47041e+07	2.47041e+07	5.6391	0.0178343
Residuals	696	3.04907e+09	4.38085e+06
4339_bmi.g2
	diff	lwr	upr	p adj
bmi+30-bmi-25	-1124.56	-1468.9	-780.219	0
4339_Gender
	diff	lwr	upr	p adj
M-F	723.228	412.258	1034.2	5.8686e-06
4483_aov.tab
	Df	Sum Sq	Mean Sq	F value	Pr(>F)
bmi.g2	1	3.08016e+09	3.08016e+09	32.6113	1.67978e-08
Gender	1	3.84898e+07	3.84898e+07	0.407512	0.523449
bmi.g2:Gender	1	5.93669e+07	5.93669e+07	0.628548	0.428164
Residuals	683	6.451e+10	9.44509e+07
4483_bmi.g2
	diff	lwr	upr	p adj
bmi+30-bmi-25	-4674.96	-6282.32	-3067.6	1.50329e-08
4483_Gender
	diff	lwr	upr	p adj
M-F	-467.542	-1924.71	989.623	0.528915
4638_aov.tab
	Df	Sum Sq	Mean Sq	F value	Pr(>F)
bmi.g2	1	6.19723e+07	6.19723e+07	65.8822	3.2125e-15
Gender	1	3.37444e+06	3.37444e+06	3.58734	0.0587516
bmi.g2:Gender	1	6.70167e+06	6.70167e+06	7.12449	0.0078309
Residuals	544	5.11715e+08	940653
4638_bmi.g2
	diff	lwr	upr	p adj
bmi+30-bmi-25	-769.276	-955.448	-583.104	3.83284e-10
4638_Gender
	diff	lwr	upr	p adj
M-F	-154.704	-317.542	8.13364	0.0625489
4665_aov.tab
	Df	Sum Sq	Mean Sq	F value	Pr(>F)
bmi.g2	1	7.42588e+07	7.42588e+07	53.3044	9.87625e-13
Gender	1	965609	965609	0.693133	0.405456
bmi.g2:Gender	1	9.17459e+06	9.17459e+06	6.5857	0.0105395
Residuals	559	7.78747e+08	1.39311e+06
4665_bmi.g2
	diff	lwr	upr	p adj
bmi+30-bmi-25	-844.295	-1071.44	-617.15	4.58624e-10
4665_Gender
	diff	lwr	upr	p adj
M-F	-81.8426	-277.26	113.575	0.411069
5197_aov.tab
	Df	Sum Sq	Mean Sq	F value	Pr(>F)
bmi.g2	1	1.379e+09	1.379e+09	20.3883	7.58712e-06
Gender	1	4.41931e+09	4.41931e+09	65.3387	3.39053e-15
bmi.g2:Gender	1	8.52562e+07	8.52562e+07	1.2605	0.261998
Residuals	611	4.13261e+10	6.76369e+07
5197_bmi.g2
	diff	lwr	upr	p adj
bmi+30-bmi-25	-3280.5	-4707.29	-1853.72	7.58748e-06
5197_Gender
	diff	lwr	upr	p adj
M-F	-5330.57	-6637.99	-4023.16	3.541e-10
5447_aov.tab
	Df	Sum Sq	Mean Sq	F value	Pr(>F)
bmi.g2	1	8.32602e+10	8.32602e+10	45.8789	3.6521e-11
Gender	1	1.12659e+11	1.12659e+11	62.0787	2.18767e-14
bmi.g2:Gender	1	3.95367e+09	3.95367e+09	2.17859	0.140591
Residuals	485	8.80169e+11	1.81478e+09
5447_bmi.g2
	diff	lwr	upr	p adj
bmi+30-bmi-25	-28992.1	-37402.3	-20581.9	1.0562e-10
5447_Gender
	diff	lwr	upr	p adj
M-F	-29965.3	-37537.1	-22393.6	6.9144e-11
5513_aov.tab
	Df	Sum Sq	Mean Sq	F value	Pr(>F)
bmi.g2	1	7.10455e+08	7.10455e+08	43.0336	1.04063e-10
Gender	1	1.20029e+08	1.20029e+08	7.27037	0.00717721
bmi.g2:Gender	1	1.99537e+07	1.99537e+07	1.20863	0.271978
Residuals	706	1.16556e+10	1.65093e+07
5513_bmi.g2
	diff	lwr	upr	p adj
bmi+30-bmi-25	-2210.58	-2872.19	-1548.98	0
5513_Gender
	diff	lwr	upr	p adj
M-F	-812.783	-1412.16	-213.406	0.00793598
5578_aov.tab
	Df	Sum Sq	Mean Sq	F value	Pr(>F)
bmi.g2	1	9.33558e+08	9.33558e+08	41.7231	2.3933e-10
Gender	1	1.26935e+09	1.26935e+09	56.7303	2.18715e-13
bmi.g2:Gender	1	1.7578e+07	1.7578e+07	0.785604	0.375837
Residuals	527	1.17917e+10	2.23751e+07
5578_bmi.g2
	diff	lwr	upr	p adj
bmi+30-bmi-25	-2939.26	-3833.17	-2045.34	5.22491e-10
5578_Gender
	diff	lwr	upr	p adj
M-F	-3058.33	-3865.89	-2250.77	2.8357e-10
5737_aov.tab
	Df	Sum Sq	Mean Sq	F value	Pr(>F)
bmi.g2	1	4.15235e+09	4.15235e+09	43.8879	8.75945e-11
Gender	1	4.62387e+09	4.62387e+09	48.8715	8.4921e-12
bmi.g2:Gender	1	1.09509e+06	1.09509e+06	0.0115745	0.914367
Residuals	516	4.88201e+10	9.46127e+07
5737_bmi.g2
	diff	lwr	upr	p adj
bmi+30-bmi-25	-6356.52	-8241.54	-4471.5	3.06017e-10
5737_Gender
	diff	lwr	upr	p adj
M-F	-5902.83	-7578.82	-4226.84	2.31932e-10
5850_aov.tab
	Df	Sum Sq	Mean Sq	F value	Pr(>F)
bmi.g2	1	3.90454e+09	3.90454e+09	60.3019	3.17575e-14
Gender	1	5.10724e+09	5.10724e+09	78.8764	6.41467e-18
bmi.g2:Gender	1	1.07566e+07	1.07566e+07	0.166125	0.683713
Residuals	650	4.20875e+10	6.47499e+07
5850_bmi.g2
	diff	lwr	upr	p adj
bmi+30-bmi-25	-5407.48	-6774.85	-4040.1	0
5850_Gender
	diff	lwr	upr	p adj
M-F	-5531.18	-6768.2	-4294.17	0
6186_aov.tab
	Df	Sum Sq	Mean Sq	F value	Pr(>F)
bmi.g2	1	3.96442e+08	3.96442e+08	53.3284	8.00826e-13
Gender	1	3.29803e+08	3.29803e+08	44.3643	5.6748e-11
bmi.g2:Gender	1	4.59168e+06	4.59168e+06	0.617662	0.432195
Residuals	672	4.99563e+09	7.43397e+06
6186_bmi.g2
	diff	lwr	upr	p adj
bmi+30-bmi-25	-1703.6	-2161.66	-1245.54	0
6186_Gender
	diff	lwr	upr	p adj
M-F	-1382.25	-1794.59	-969.922	0
6392_aov.tab
	Df	Sum Sq	Mean Sq	F value	Pr(>F)
bmi.g2	1	1.25233e+10	1.25233e+10	124.862	1.32799e-26
Gender	1	2.29581e+09	2.29581e+09	22.89	2.13227e-06
bmi.g2:Gender	1	1.08397e+08	1.08397e+08	1.08076	0.298921
Residuals	639	6.409e+10	1.00297e+08
6392_bmi.g2
	diff	lwr	upr	p adj
bmi+30-bmi-25	-9687.38	-11389.8	-7984.97	0
6392_Gender
	diff	lwr	upr	p adj
M-F	-3735.73	-5289.69	-2181.77	2.89008e-06
6400_aov.tab
	Df	Sum Sq	Mean Sq	F value	Pr(>F)
bmi.g2	1	1.35393e+09	1.35393e+09	135.489	9.97924e-29
Gender	1	2.9054e+08	2.9054e+08	29.0747	9.56136e-08
bmi.g2:Gender	1	2.84484e+06	2.84484e+06	0.284686	0.593817
Residuals	693	6.92507e+09	9.99289e+06
6400_bmi.g2
	diff	lwr	upr	p adj
bmi+30-bmi-25	-3067.63	-3585.07	-2550.19	0
6400_Gender
	diff	lwr	upr	p adj
M-F	-1277.25	-1748.18	-806.335	1.34134e-07
6631_aov.tab
	Df	Sum Sq	Mean Sq	F value	Pr(>F)
bmi.g2	1	2.19744e+10	2.19744e+10	103.873	8.94083e-23
Gender	1	3.95874e+09	3.95874e+09	18.7131	1.75085e-05
bmi.g2:Gender	1	5.75597e+08	5.75597e+08	2.72086	0.0995132
Residuals	670	1.41738e+11	2.11549e+08
6631_bmi.g2
	diff	lwr	upr	p adj
bmi+30-bmi-25	-12573.2	-14995.5	-10150.9	0
6631_Gender
	diff	lwr	upr	p adj
M-F	-4797.7	-7000.59	-2594.82	2.17587e-05
6636_aov.tab
	Df	Sum Sq	Mean Sq	F value	Pr(>F)
bmi.g2	1	2.87814e+09	2.87814e+09	117.536	2.04825e-25
Gender	1	6.03301e+08	6.03301e+08	24.6372	8.70818e-07
bmi.g2:Gender	1	1.46123e+07	1.46123e+07	0.596729	0.440091
Residuals	697	1.70677e+10	2.44874e+07
6636_bmi.g2
	diff	lwr	upr	p adj
bmi+30-bmi-25	-4500.89	-5316	-3685.78	0
6636_Gender
	diff	lwr	upr	p adj
M-F	-1835.47	-2570.77	-1100.17	1.18428e-06
6659_aov.tab
	Df	Sum Sq	Mean Sq	F value	Pr(>F)
bmi.g2	1	1.17896e+07	1.17896e+07	16.6041	5.19373e-05
Gender	1	7.30604e+06	7.30604e+06	10.2895	0.00140568
bmi.g2:Gender	1	1.70478e+06	1.70478e+06	2.40094	0.121764
Residuals	630	4.47329e+08	710046
6659_bmi.g2
	diff	lwr	upr	p adj
bmi+30-bmi-25	-299.034	-443.145	-154.923	5.19374e-05
6659_Gender
	diff	lwr	upr	p adj
M-F	-211.419	-342.92	-79.9182	0.00166912
7048_aov.tab
	Df	Sum Sq	Mean Sq	F value	Pr(>F)
bmi.g2	1	2.15616e+08	2.15616e+08	49.9575	3.83574e-12
Gender	1	1.35508e+06	1.35508e+06	0.313967	0.575437
bmi.g2:Gender	1	1.03163e+07	1.03163e+07	2.39026	0.122549
Residuals	694	2.9953e+09	4.31599e+06
7048_bmi.g2
	diff	lwr	upr	p adj
bmi+30-bmi-25	-1229.24	-1570.71	-887.781	0
7048_Gender
	diff	lwr	upr	p adj
M-F	-87.1644	-396.504	222.176	0.580281
7056_aov.tab
	Df	Sum Sq	Mean Sq	F value	Pr(>F)
bmi.g2	1	7.75631e+08	7.75631e+08	73.4574	6.6001e-17
Gender	1	4.82517e+08	4.82517e+08	45.6975	2.91921e-11
bmi.g2:Gender	1	17347.9	17347.9	0.00164296	0.967679
Residuals	697	7.35957e+09	1.05589e+07
7056_bmi.g2
	diff	lwr	upr	p adj
bmi+30-bmi-25	-2325.97	-2858.8	-1793.14	0
7056_Gender
	diff	lwr	upr	p adj
M-F	-1640.22	-2122.98	-1157.46	0
7061_aov.tab
	Df	Sum Sq	Mean Sq	F value	Pr(>F)
bmi.g2	1	1.28733e+08	1.28733e+08	47.1194	1.48992e-11
Gender	1	1.284e+08	1.284e+08	46.9974	1.57927e-11
bmi.g2:Gender	1	1.93541e+06	1.93541e+06	0.708406	0.400265
Residuals	690	1.88512e+09	2.73206e+06
7061_bmi.g2
	diff	lwr	upr	p adj
bmi+30-bmi-25	-952.347	-1224.75	-679.948	0
7061_Gender
	diff	lwr	upr	p adj
M-F	-851.819	-1098.53	-605.107	0

## Sheet: BLOOD PRESSURE UPLC-MS(-)
Two-way ANOVA and post-hoc test by TukeyHSD
441_aov.tab
	Df	Sum Sq	Mean Sq	F value	Pr(>F)
bp.g2	1	1.33596e+08	1.33596e+08	46.9693	2.8e-11
Gender	1	1.10197e+06	1.10197e+06	0.387429	0.534015
bp.g2:Gender	1	3.67755e+06	3.67755e+06	1.29294	0.256199
Residuals	393	1.11782e+09	2.84432e+06
441_bp.g2
	diff	lwr	upr	p adj
bp-normal-bp-high	-1180.32	-1518.92	-841.726	1.06108e-11
441_Gender
	diff	lwr	upr	p adj
M-F	100.832	-233.146	434.809	0.553145
482_aov.tab
	Df	Sum Sq	Mean Sq	F value	Pr(>F)
bp.g2	1	3.14838e+06	3.14838e+06	0.854858	0.355783
Gender	1	5.67177e+07	5.67177e+07	15.4002	0.00010366
bp.g2:Gender	1	1.90138e+07	1.90138e+07	5.16268	0.0236489
Residuals	371	1.36637e+09	3.68293e+06
482_bp.g2
	diff	lwr	upr	p adj
bp-normal-bp-high	188.153	-212.005	588.311	0.355783
482_Gender
	diff	lwr	upr	p adj
M-F	-737.6	-1127.74	-347.456	0.00023215
511_aov.tab
	Df	Sum Sq	Mean Sq	F value	Pr(>F)
bp.g2	1	2.21018e+11	2.21018e+11	32.7294	1.75658e-08
Gender	1	7.40673e+10	7.40673e+10	10.9683	0.000988857
bp.g2:Gender	1	2.55918e+10	2.55918e+10	3.78976	0.0520852
Residuals	540	3.64656e+12	6.75288e+09
511_bp.g2
	diff	lwr	upr	p adj
bp-normal-bp-high	-41131.6	-55254.7	-27008.5	1.79262e-08
511_Gender
	diff	lwr	upr	p adj
M-F	22402.6	8501.79	36303.4	0.00163392
516_aov.tab
	Df	Sum Sq	Mean Sq	F value	Pr(>F)
bp.g2	1	2.4111e+08	2.4111e+08	19.6257	1.13702e-05
Gender	1	5.82313e+07	5.82313e+07	4.73987	0.0298958
bp.g2:Gender	1	3.58571e+07	3.58571e+07	2.91867	0.0881242
Residuals	550	6.75699e+09	1.22854e+07
516_bp.g2
	diff	lwr	upr	p adj
bp-normal-bp-high	-1345.23	-1941.7	-748.759	1.13706e-05
516_Gender
	diff	lwr	upr	p adj
M-F	625.77	37.9446	1213.59	0.0369789
517_aov.tab
	Df	Sum Sq	Mean Sq	F value	Pr(>F)
bp.g2	1	3.68414e+06	3.68414e+06	0.322109	0.570555
Gender	1	6.54501e+06	6.54501e+06	0.572239	0.449667
bp.g2:Gender	1	9.28819e+06	9.28819e+06	0.812078	0.367867
Residuals	602	6.88541e+09	1.14376e+07
517_bp.g2
	diff	lwr	upr	p adj
bp-normal-bp-high	-159.658	-712.133	392.817	0.570555
517_Gender
	diff	lwr	upr	p adj
M-F	-199.416	-740.591	341.758	0.469544
562_aov.tab
	Df	Sum Sq	Mean Sq	F value	Pr(>F)
bp.g2	1	5.33253e+06	5.33253e+06	2.41387	0.120864
Gender	1	7.00496e+07	7.00496e+07	31.7092	2.91311e-08
bp.g2:Gender	1	3.96481e+06	3.96481e+06	1.79474	0.180926
Residuals	528	1.16642e+09	2.20912e+06
562_bp.g2
	diff	lwr	upr	p adj
bp-normal-bp-high	-203.577	-460.983	53.8279	0.120864
562_Gender
	diff	lwr	upr	p adj
M-F	-692.545	-945.87	-439.221	1.18163e-07
996_aov.tab
	Df	Sum Sq	Mean Sq	F value	Pr(>F)
bp.g2	1	3.95891e+08	3.95891e+08	26.0047	4.862e-07
Gender	1	3.87357e+07	3.87357e+07	2.54441	0.111325
bp.g2:Gender	1	2.09285e+06	2.09285e+06	0.137472	0.710966
Residuals	494	7.52058e+09	1.52238e+07
996_bp.g2
	diff	lwr	upr	p adj
bp-normal-bp-high	-1820.29	-2521.63	-1118.95	4.86305e-07
996_Gender
	diff	lwr	upr	p adj
M-F	535.985	-154.019	1225.99	0.127597
1122_aov.tab
	Df	Sum Sq	Mean Sq	F value	Pr(>F)
bp.g2	1	4.80944e+08	4.80944e+08	0.756117	0.384905
Gender	1	3.86717e+09	3.86717e+09	6.07978	0.0139611
bp.g2:Gender	1	1.1025e+07	1.1025e+07	0.0173329	0.895303
Residuals	582	3.70193e+11	6.36071e+08
1122_bp.g2
	diff	lwr	upr	p adj
bp-normal-bp-high	-1853.86	-6041.15	2333.44	0.384905
1122_Gender
	diff	lwr	upr	p adj
M-F	4937.35	831.075	9043.62	0.0185269
1329_aov.tab
	Df	Sum Sq	Mean Sq	F value	Pr(>F)
bp.g2	1	556021	556021	8.68304	0.00335241
Gender	1	6.63241e+06	6.63241e+06	103.574	2.37475e-22
bp.g2:Gender	1	12681.5	12681.5	0.19804	0.656489
Residuals	533	3.41308e+07	64035.3
1329_bp.g2
	diff	lwr	upr	p adj
bp-normal-bp-high	66.1136	22.0388	110.188	0.00335241
1329_Gender
	diff	lwr	upr	p adj
M-F	-213.596	-256.532	-170.66	3.19263e-10
1406_aov.tab
	Df	Sum Sq	Mean Sq	F value	Pr(>F)
bp.g2	1	55683.2	55683.2	0.713453	0.39873
Gender	1	12166.3	12166.3	0.155883	0.693155
bp.g2:Gender	1	89179.1	89179.1	1.14263	0.285647
Residuals	469	3.66042e+07	78047.4
1406_bp.g2
	diff	lwr	upr	p adj
bp-normal-bp-high	22.6124	-29.9935	75.2183	0.39873
1406_Gender
	diff	lwr	upr	p adj
M-F	9.71525	-40.8506	60.2811	0.705941
1679_aov.tab
	Df	Sum Sq	Mean Sq	F value	Pr(>F)
bp.g2	1	106648	106648	2.08146	0.149673
Gender	1	44612.9	44612.9	0.870716	0.351171
bp.g2:Gender	1	104263	104263	2.03491	0.154297
Residuals	544	2.78729e+07	51237
1679_bp.g2
	diff	lwr	upr	p adj
bp-normal-bp-high	-28.7743	-67.9516	10.4031	0.149673
1679_Gender
	diff	lwr	upr	p adj
M-F	17.0695	-21.0202	55.1591	0.379089
1776_aov.tab
	Df	Sum Sq	Mean Sq	F value	Pr(>F)
bp.g2	1	1.15181e+07	1.15181e+07	1.70522	0.19221
Gender	1	1.49398e+07	1.49398e+07	2.2118	0.137592
bp.g2:Gender	1	3.43493e+07	3.43493e+07	5.08531	0.0245628
Residuals	498	3.3638e+09	6.75462e+06
1776_bp.g2
	diff	lwr	upr	p adj
bp-normal-bp-high	-311.993	-781.412	157.425	0.19221
1776_Gender
	diff	lwr	upr	p adj
M-F	-330.417	-786.839	126.005	0.155557
2820_aov.tab
	Df	Sum Sq	Mean Sq	F value	Pr(>F)
bp.g2	1	1.3307e+06	1.3307e+06	8.2338	0.00427739
Gender	1	496552	496552	3.07244	0.0802134
bp.g2:Gender	1	354591	354591	2.19405	0.139145
Residuals	525	8.48477e+07	161615
2820_bp.g2
	diff	lwr	upr	p adj
bp-normal-bp-high	103.534	32.6526	174.416	0.0042774
2820_Gender
	diff	lwr	upr	p adj
M-F	58.9989	-9.88241	127.88	0.0930381
3559_aov.tab
	Df	Sum Sq	Mean Sq	F value	Pr(>F)
bp.g2	1	88962.4	88962.4	0.741042	0.389767
Gender	1	937.951	937.951	0.00781297	0.929604
bp.g2:Gender	1	191162	191162	1.59235	0.207619
Residuals	469	5.63037e+07	120050
3559_bp.g2
	diff	lwr	upr	p adj
bp-normal-bp-high	28.0498	-35.9795	92.0791	0.389767
3559_Gender
	diff	lwr	upr	p adj
M-F	2.67828	-60.2443	65.6008	0.933377
3603_aov.tab
	Df	Sum Sq	Mean Sq	F value	Pr(>F)
bp.g2	1	293023	293023	1.79368	0.181054
Gender	1	747129	747129	4.57339	0.0329296
bp.g2:Gender	1	17210.2	17210.2	0.105349	0.745631
Residuals	529	8.64198e+07	163364
3603_bp.g2
	diff	lwr	upr	p adj
bp-normal-bp-high	-47.9848	-118.369	22.3993	0.181054
3603_Gender
	diff	lwr	upr	p adj
M-F	71.556	2.54697	140.565	0.0421511
4659_aov.tab
	Df	Sum Sq	Mean Sq	F value	Pr(>F)
bp.g2	1	15756.3	15756.3	0.461375	0.497448
Gender	1	33477.1	33477.1	0.980275	0.322841
bp.g2:Gender	1	123510	123510	3.6166	0.0580582
Residuals	337	1.15088e+07	34150.7
4659_bp.g2
	diff	lwr	upr	p adj
bp-normal-bp-high	-14.1554	-55.1482	26.8373	0.497448
4659_Gender
	diff	lwr	upr	p adj
M-F	19.0263	-20.6603	58.7129	0.346346
5049_aov.tab
	Df	Sum Sq	Mean Sq	F value	Pr(>F)
bp.g2	1	9.96866e+07	9.96866e+07	8.18264	0.00440594
Gender	1	6.49304e+07	6.49304e+07	5.32972	0.021371
bp.g2:Gender	1	1.43274e+07	1.43274e+07	1.17605	0.278684
Residuals	501	6.10353e+09	1.21827e+07
5049_bp.g2
	diff	lwr	upr	p adj
bp-normal-bp-high	-902.722	-1522.74	-282.702	0.00440594
5049_Gender
	diff	lwr	upr	p adj
M-F	-688.322	-1299.27	-77.3717	0.0273112
5251_aov.tab
	Df	Sum Sq	Mean Sq	F value	Pr(>F)
bp.g2	1	2.2244e+08	2.2244e+08	1.02535	0.311818
Gender	1	3.57428e+08	3.57428e+08	1.64758	0.199973
bp.g2:Gender	1	1.52047e+09	1.52047e+09	7.00868	0.0084068
Residuals	434	9.41524e+10	2.16941e+08
5251_bp.g2
	diff	lwr	upr	p adj
bp-normal-bp-high	1459.28	-1373.18	4291.74	0.311818
5251_Gender
	diff	lwr	upr	p adj
M-F	1710.49	-1060.86	4481.84	0.225759

## Sheet: SMOKING UPLC-MS(-)
Two-way ANOVA and post-hoc test by TukeyHSD
293_aov.tab
	Df	Sum Sq	Mean Sq	F value	Pr(>F)
smo.g	2	3.92389e+06	1.96194e+06	1.37028	0.254674
Gender	1	280555	280555	0.195948	0.65814
smo.g:Gender	2	1.43565e+07	7.17825e+06	5.0135	0.00687331
Residuals	746	1.06811e+09	1.43178e+06
293_smo.g
	diff	lwr	upr	p adj
NS-ES	141.486	-128.265	411.237	0.43478
S-ES	-10.8277	-334.68	313.024	0.996607
S-NS	-152.314	-411.561	106.933	0.352055
293_Gender
	diff	lwr	upr	p adj
M-F	-37.7254	-210.075	134.624	0.66753
344_aov.tab
	Df	Sum Sq	Mean Sq	F value	Pr(>F)
smo.g	2	497786	248893	10.3085	3.9957e-05
Gender	1	25847.9	25847.9	1.07055	0.301256
smo.g:Gender	2	5230.48	2615.24	0.108317	0.897362
Residuals	574	1.38589e+07	24144.4
344_smo.g
	diff	lwr	upr	p adj
NS-ES	16.601	-22.9885	56.1905	0.586432
S-ES	-57.4639	-105.042	-9.88613	0.0130269
S-NS	-74.0649	-112.424	-35.7059	2.06892e-05
344_Gender
	diff	lwr	upr	p adj
M-F	13.1182	-12.4354	38.6719	0.313738
472_aov.tab
	Df	Sum Sq	Mean Sq	F value	Pr(>F)
smo.g	2	1.01891e+09	5.09456e+08	0.817235	0.442174
Gender	1	8.16843e+06	8.16843e+06	0.0131032	0.908907
smo.g:Gender	2	5.20861e+09	2.60431e+09	4.17765	0.0158124
Residuals	563	3.50968e+11	6.2339e+08
472_smo.g
	diff	lwr	upr	p adj
NS-ES	3391.11	-3058.83	9841.06	0.432721
S-ES	1720.06	-5950.31	9390.44	0.858157
S-NS	-1671.05	-7822.99	4480.89	0.799035
472_Gender
	diff	lwr	upr	p adj
M-F	-232.487	-4373.13	3908.16	0.912223
512_aov.tab
	Df	Sum Sq	Mean Sq	F value	Pr(>F)
smo.g	2	7.34204e+07	3.67102e+07	8.91952	0.000148936
Gender	1	1.20142e+07	1.20142e+07	2.9191	0.0879631
smo.g:Gender	2	1.74694e+07	8.73468e+06	2.12228	0.120499
Residuals	728	2.99624e+09	4.11571e+06
512_smo.g
	diff	lwr	upr	p adj
NS-ES	-309.531	-767.337	148.275	0.251502
S-ES	-954.31	-1507.49	-401.13	0.000166458
S-NS	-644.779	-1092.34	-197.215	0.00217518
512_Gender
	diff	lwr	upr	p adj
M-F	-248.894	-544.338	46.5494	0.0985775
517_aov.tab
	Df	Sum Sq	Mean Sq	F value	Pr(>F)
smo.g	2	6.18545e+07	3.09272e+07	2.54404	0.0791707
Gender	1	173764	173764	0.0142936	0.904864
smo.g:Gender	2	1.29278e+08	6.46388e+07	5.31711	0.00507817
Residuals	817	9.93206e+09	1.21567e+07
517_smo.g
	diff	lwr	upr	p adj
NS-ES	-219.113	-960.872	522.646	0.767305
S-ES	-809.127	-1707.99	89.7316	0.0877013
S-NS	-590.014	-1318.53	138.504	0.13885
517_Gender
	diff	lwr	upr	p adj
M-F	28.487	-451.985	508.959	0.907382
533_aov.tab
	Df	Sum Sq	Mean Sq	F value	Pr(>F)
smo.g	2	2.12216e+06	1.06108e+06	5.57376	0.00395999
Gender	1	1.14064e+07	1.14064e+07	59.9168	3.31292e-14
smo.g:Gender	2	1.34252e+06	671259	3.52606	0.0299241
Residuals	728	1.3859e+08	190371
533_smo.g
	diff	lwr	upr	p adj
NS-ES	-113.327	-210.323	-16.3313	0.0170937
S-ES	-160.671	-279.391	-41.9507	0.00439795
S-NS	-47.3438	-144.826	50.1384	0.489384
533_Gender
	diff	lwr	upr	p adj
M-F	244.873	181.179	308.567	0
554_aov.tab
	Df	Sum Sq	Mean Sq	F value	Pr(>F)
smo.g	2	2.18535e+10	1.09267e+10	23.8277	9.27292e-11
Gender	1	1.18021e+10	1.18021e+10	25.7366	4.93758e-07
smo.g:Gender	2	6.15328e+08	3.07664e+08	0.670918	0.511546
Residuals	750	3.43929e+11	4.58572e+08
554_smo.g
	diff	lwr	upr	p adj
NS-ES	2724.73	-2086.18	7535.64	0.378903
S-ES	-10878.1	-16663.2	-5092.95	3.4321e-05
S-NS	-13602.8	-18238.3	-8967.27	0
554_Gender
	diff	lwr	upr	p adj
M-F	-7734.28	-10813.1	-4655.45	9.99456e-07
579_aov.tab
	Df	Sum Sq	Mean Sq	F value	Pr(>F)
smo.g	2	1.6271e+08	8.13551e+07	17.3353	4.60566e-08
Gender	1	8.29813e+06	8.29813e+06	1.76818	0.184069
smo.g:Gender	2	2.61336e+07	1.30668e+07	2.7843	0.0625014
Residuals	657	3.08332e+09	4.69303e+06
579_smo.g
	diff	lwr	upr	p adj
NS-ES	354.385	-148.487	857.257	0.223353
S-ES	-941.514	-1565.99	-317.044	0.00123679
S-NS	-1295.9	-1813.14	-778.656	1.83214e-08
579_Gender
	diff	lwr	upr	p adj
M-F	220.367	-115.124	555.859	0.197582
634_aov.tab
	Df	Sum Sq	Mean Sq	F value	Pr(>F)
smo.g	2	1.68446e+08	8.4223e+07	12.7454	3.60362e-06
Gender	1	2.86983e+07	2.86983e+07	4.34288	0.0375019
smo.g:Gender	2	6.40452e+07	3.20226e+07	4.84595	0.00810801
Residuals	750	4.95609e+09	6.60812e+06
634_smo.g
	diff	lwr	upr	p adj
NS-ES	-400.285	-965.079	164.509	0.219689
S-ES	-1410.8	-2102.13	-719.466	5.92964e-06
S-NS	-1010.51	-1576.69	-444.335	9.19294e-05
634_Gender
	diff	lwr	upr	p adj
M-F	382.751	12.2864	753.216	0.0428888
688_aov.tab
	Df	Sum Sq	Mean Sq	F value	Pr(>F)
smo.g	2	2.0056e+08	1.0028e+08	13.7327	1.42045e-06
Gender	1	1.65326e+07	1.65326e+07	2.26404	0.132869
smo.g:Gender	2	1.55317e+07	7.76587e+06	1.06349	0.34582
Residuals	685	5.00207e+09	7.30228e+06
688_smo.g
	diff	lwr	upr	p adj
NS-ES	376.599	-252.593	1005.79	0.338398
S-ES	-1026.7	-1802.12	-251.27	0.00552616
S-NS	-1403.3	-2032.49	-774.105	6.43454e-07
688_Gender
	diff	lwr	upr	p adj
M-F	303.848	-103.702	711.397	0.143698
721_aov.tab
	Df	Sum Sq	Mean Sq	F value	Pr(>F)
smo.g	2	475449	237724	0.321353	0.725292
Gender	1	3947.9	3947.9	0.00533672	0.941788
smo.g:Gender	2	1.19246e+07	5.96232e+06	8.0598	0.000351513
Residuals	599	4.43116e+08	739760
721_smo.g
	diff	lwr	upr	p adj
NS-ES	-71.1085	-286.787	144.57	0.718756
S-ES	-71.4954	-330.55	187.559	0.793322
S-NS	-0.3869	-208.273	207.5	0.999989
721_Gender
	diff	lwr	upr	p adj
M-F	-5.02576	-143.622	133.571	0.94325
782_aov.tab
	Df	Sum Sq	Mean Sq	F value	Pr(>F)
smo.g	2	1.03328e+07	5.16638e+06	9.46034	8.74187e-05
Gender	1	664815	664815	1.21737	0.270226
smo.g:Gender	2	4.16149e+06	2.08075e+06	3.81013	0.0225685
Residuals	762	4.16135e+08	546109
782_smo.g
	diff	lwr	upr	p adj
NS-ES	90.5524	-72.8975	254.002	0.395051
S-ES	-206.601	-405.388	-7.81418	0.0394663
S-NS	-297.153	-457.805	-136.502	4.72611e-05
782_Gender
	diff	lwr	upr	p adj
M-F	57.3277	-47.8308	162.486	0.284875
786_aov.tab
	Df	Sum Sq	Mean Sq	F value	Pr(>F)
smo.g	2	5.09849e+10	2.54924e+10	6.67987	0.00133379
Gender	1	1.07532e+08	1.07532e+08	0.0281769	0.86674
smo.g:Gender	2	3.38155e+10	1.69078e+10	4.4304	0.0122304
Residuals	733	2.79735e+12	3.81631e+09
786_smo.g
	diff	lwr	upr	p adj
NS-ES	-2459.29	-16391.8	11473.2	0.909649
S-ES	-22074.4	-38840.2	-5308.52	0.00584292
S-NS	-19615.1	-33138	-6092.09	0.00200348
786_Gender
	diff	lwr	upr	p adj
M-F	-748.72	-9725.48	8228.04	0.869978
956_aov.tab
	Df	Sum Sq	Mean Sq	F value	Pr(>F)
smo.g	2	3.02837e+07	1.51418e+07	2.14904	0.117287
Gender	1	1.3934e+08	1.3934e+08	19.7762	9.97348e-06
smo.g:Gender	2	5.60528e+07	2.80264e+07	3.97772	0.0191104
Residuals	778	5.48167e+09	7.04584e+06
956_smo.g
	diff	lwr	upr	p adj
NS-ES	434.478	-137.989	1006.95	0.176227
S-ES	74.2207	-624.846	773.287	0.966318
S-NS	-360.257	-932.724	212.21	0.302189
956_Gender
	diff	lwr	upr	p adj
M-F	-823.615	-1198.63	-448.605	1.83103e-05
962_aov.tab
	Df	Sum Sq	Mean Sq	F value	Pr(>F)
smo.g	2	3.92796e+10	1.96398e+10	1.32012	0.267694
Gender	1	2.19229e+11	2.19229e+11	14.7358	0.000133615
smo.g:Gender	2	9.6564e+10	4.8282e+10	3.24535	0.0394774
Residuals	786	11693536742261	1.48773e+10
962_smo.g
	diff	lwr	upr	p adj
NS-ES	13250.8	-12964.2	39465.8	0.461322
S-ES	-2038.15	-33960.8	29884.5	0.987685
S-NS	-15289	-41383	10805.1	0.354104
962_Gender
	diff	lwr	upr	p adj
M-F	-32563.5	-49705.5	-15421.5	0.000206071
1005_aov.tab
	Df	Sum Sq	Mean Sq	F value	Pr(>F)
smo.g	2	2.48192e+07	1.24096e+07	8.79502	0.000170764
Gender	1	8.4357e+06	8.4357e+06	5.97862	0.0147514
smo.g:Gender	2	8.26393e+06	4.13197e+06	2.92844	0.0542041
Residuals	634	8.9456e+08	1.41098e+06
1005_smo.g
	diff	lwr	upr	p adj
NS-ES	28.0492	-263.972	320.071	0.972323
S-ES	-456.804	-805.113	-108.495	0.00608972
S-NS	-484.853	-762.004	-207.703	0.000132475
1005_Gender
	diff	lwr	upr	p adj
M-F	-223.498	-408.667	-38.3284	0.0180775
1050_aov.tab
	Df	Sum Sq	Mean Sq	F value	Pr(>F)
smo.g	2	2.03832e+08	1.01916e+08	9.5865	7.7144e-05
Gender	1	1.76167e+08	1.76167e+08	16.5707	5.16794e-05
smo.g:Gender	2	1.99099e+07	9.95497e+06	0.936391	0.392483
Residuals	775	8.23919e+09	1.06312e+07
1050_smo.g
	diff	lwr	upr	p adj
NS-ES	76.2662	-629.885	782.417	0.965166
S-ES	-1218.54	-2084.08	-352.991	0.00284392
S-NS	-1294.8	-2002.65	-586.96	5.83206e-05
1050_Gender
	diff	lwr	upr	p adj
M-F	-932.454	-1392.76	-472.151	7.64481e-05
1104_aov.tab
	Df	Sum Sq	Mean Sq	F value	Pr(>F)
smo.g	2	2.68708e+06	1.34354e+06	2.10308	0.123197
Gender	1	1.98534e+06	1.98534e+06	3.1077	0.0785552
smo.g:Gender	2	2.8804e+06	1.4402e+06	2.25439	0.106041
Residuals	483	3.08562e+08	638844
1104_smo.g
	diff	lwr	upr	p adj
NS-ES	-133.056	-354.699	88.5881	0.335825
S-ES	-229.71	-493.868	34.4475	0.102862
S-NS	-96.6544	-309.598	116.289	0.534999
1104_Gender
	diff	lwr	upr	p adj
M-F	-123.904	-266.786	18.9777	0.0890412
1122_aov.tab
	Df	Sum Sq	Mean Sq	F value	Pr(>F)
smo.g	2	2.32761e+09	1.16381e+09	1.86676	0.155306
Gender	1	2.75741e+09	2.75741e+09	4.42293	0.0357753
smo.g:Gender	2	2.84525e+09	1.42262e+09	2.28191	0.102763
Residuals	789	4.91892e+11	6.23437e+08
1122_smo.g
	diff	lwr	upr	p adj
NS-ES	1662.25	-3781.56	7106.06	0.753504
S-ES	5119.06	-1394.27	11632.4	0.155606
S-NS	3456.81	-1779.22	8692.84	0.268138
1122_Gender
	diff	lwr	upr	p adj
M-F	3650.89	151.264	7150.51	0.0409082
1183_aov.tab
	Df	Sum Sq	Mean Sq	F value	Pr(>F)
smo.g	2	3.14637e+11	1.57318e+11	14.6349	5.82965e-07
Gender	1	3.98761e+11	3.98761e+11	37.0958	1.8002e-09
smo.g:Gender	2	2.92998e+11	1.46499e+11	13.6284	1.53747e-06
Residuals	746	8.01913e+12	1.07495e+10
1183_smo.g
	diff	lwr	upr	p adj
NS-ES	-16668.2	-39523.2	6186.73	0.201063
S-ES	-60761	-88690.2	-32831.8	1.22622e-06
S-NS	-44092.7	-66947.7	-21237.8	2.03806e-05
1183_Gender
	diff	lwr	upr	p adj
M-F	-45071.1	-60004.8	-30137.5	0
1206_aov.tab
	Df	Sum Sq	Mean Sq	F value	Pr(>F)
smo.g	2	1.55915e+12	7.79577e+11	33.49	1.07064e-14
Gender	1	1.87968e+10	1.87968e+10	0.807497	0.36913
smo.g:Gender	2	3.33381e+10	1.66691e+10	0.71609	0.488971
Residuals	804	1.87154e+13	2.32779e+10
1206_smo.g
	diff	lwr	upr	p adj
NS-ES	19997.3	-12766	52760.6	0.324319
S-ES	-91267.5	-130847	-51687.5	2.43364e-07
S-NS	-111265	-143291	-79238.7	0
1206_Gender
	diff	lwr	upr	p adj
M-F	-9446.73	-30629.4	11736	0.381622
1244_aov.tab
	Df	Sum Sq	Mean Sq	F value	Pr(>F)
smo.g	2	3.03588e+07	1.51794e+07	12.114	6.92504e-06
Gender	1	3.8258e+06	3.8258e+06	3.0532	0.0810799
smo.g:Gender	2	803626	401813	0.320669	0.725785
Residuals	612	7.66864e+08	1.25305e+06
1244_smo.g
	diff	lwr	upr	p adj
NS-ES	-317.817	-590.944	-44.6889	0.017676
S-ES	211.528	-115.502	538.558	0.282366
S-NS	529.345	263.107	795.582	1.09828e-05
1244_Gender
	diff	lwr	upr	p adj
M-F	-154.594	-333.031	23.8425	0.0893682
1251_aov.tab
	Df	Sum Sq	Mean Sq	F value	Pr(>F)
smo.g	2	3.89513e+07	1.94756e+07	7.53958	0.00057268
Gender	1	7.03752e+06	7.03752e+06	2.72443	0.09924
smo.g:Gender	2	4.04252e+06	2.02126e+06	0.782488	0.457638
Residuals	754	1.94767e+09	2.58312e+06
1251_smo.g
	diff	lwr	upr	p adj
NS-ES	94.1502	-263.295	451.596	0.810009
S-ES	-477.289	-907.735	-46.8429	0.0254339
S-NS	-571.439	-918.64	-224.238	0.000354631
1251_Gender
	diff	lwr	upr	p adj
M-F	189.623	-41.5341	420.78	0.107732
1259_aov.tab
	Df	Sum Sq	Mean Sq	F value	Pr(>F)
smo.g	2	5.32476e+06	2.66238e+06	6.25489	0.00207892
Gender	1	872221	872221	2.04916	0.152931
smo.g:Gender	2	2.66383e+06	1.33192e+06	3.12915	0.0446358
Residuals	487	2.0729e+08	425648
1259_smo.g
	diff	lwr	upr	p adj
NS-ES	-213.684	-398.306	-29.0605	0.0184672
S-ES	-324.931	-544.302	-105.56	0.00156978
S-NS	-111.247	-284.258	61.7638	0.286303
1259_Gender
	diff	lwr	upr	p adj
M-F	-81.5832	-197.579	34.4128	0.167626
1281_aov.tab
	Df	Sum Sq	Mean Sq	F value	Pr(>F)
smo.g	2	8.99372e+06	4.49686e+06	2.04642	0.13009
Gender	1	1.3526e+08	1.3526e+08	61.5536	1.9602e-14
smo.g:Gender	2	1.42491e+07	7.12453e+06	3.24221	0.0397573
Residuals	605	1.32944e+09	2.19743e+06
1281_smo.g
	diff	lwr	upr	p adj
NS-ES	247.573	-132.771	627.918	0.277877
S-ES	-2.95491	-458.017	452.107	0.999872
S-NS	-250.528	-607.057	106.001	0.225212
1281_Gender
	diff	lwr	upr	p adj
M-F	-920.967	-1157.7	-684.233	4.11247e-10
1309_aov.tab
	Df	Sum Sq	Mean Sq	F value	Pr(>F)
smo.g	2	1.34504e+10	6.7252e+09	18.1346	2.07847e-08
Gender	1	5.71215e+09	5.71215e+09	15.4029	9.52563e-05
smo.g:Gender	2	7.38689e+08	3.69344e+08	0.995943	0.369887
Residuals	714	2.64786e+11	3.70849e+08
1309_smo.g
	diff	lwr	upr	p adj
NS-ES	3321.11	-1073.63	7715.86	0.178799
S-ES	-7786.3	-13145.3	-2427.31	0.0019644
S-NS	-11107.4	-15444.5	-6770.37	5.15307e-09
1309_Gender
	diff	lwr	upr	p adj
M-F	5549.48	2697.96	8400.99	0.000144567
1325_aov.tab
	Df	Sum Sq	Mean Sq	F value	Pr(>F)
smo.g	2	3.37903e+08	1.68951e+08	20.0266	3.23415e-09
Gender	1	4.47758e+07	4.47758e+07	5.30749	0.0214851
smo.g:Gender	2	3.49436e+07	1.74718e+07	2.07101	0.126722
Residuals	814	6.86718e+09	8.43634e+06
1325_smo.g
	diff	lwr	upr	p adj
NS-ES	500.748	-121.543	1123.04	0.142368
S-ES	-1133.04	-1885.45	-380.639	0.00124752
S-NS	-1633.79	-2240.68	-1026.9	1.28332e-09
1325_Gender
	diff	lwr	upr	p adj
M-F	457.665	56.7142	858.616	0.0253255
1403_aov.tab
	Df	Sum Sq	Mean Sq	F value	Pr(>F)
smo.g	2	4.89709e+09	2.44854e+09	8.73633	0.000177121
Gender	1	9.57637e+09	9.57637e+09	34.1682	7.46315e-09
smo.g:Gender	2	6.37685e+08	3.18842e+08	1.13762	0.321119
Residuals	770	2.15809e+11	2.80271e+08
1403_smo.g
	diff	lwr	upr	p adj
NS-ES	2807.34	-873.907	6488.58	0.173322
S-ES	-3503.46	-7970.58	963.659	0.15681
S-NS	-6310.8	-9921.42	-2700.18	0.000132682
1403_Gender
	diff	lwr	upr	p adj
M-F	6897.62	4514.05	9281.19	1.24072e-08
1610_aov.tab
	Df	Sum Sq	Mean Sq	F value	Pr(>F)
smo.g	2	1.29641e+09	6.48206e+08	27.4412	3.71185e-12
Gender	1	2.83754e+08	2.83754e+08	12.0124	0.0005641
smo.g:Gender	2	1.42332e+08	7.11661e+07	3.01274	0.0498598
Residuals	635	1.49998e+10	2.36217e+07
1610_smo.g
	diff	lwr	upr	p adj
NS-ES	985.67	-207.32	2178.66	0.128132
S-ES	-2622.84	-4057.85	-1187.84	6.02629e-05
S-NS	-3608.51	-4752.95	-2464.08	0
1610_Gender
	diff	lwr	upr	p adj
M-F	-1305.92	-2066.9	-544.948	0.000797358
1631_aov.tab
	Df	Sum Sq	Mean Sq	F value	Pr(>F)
smo.g	2	5.26975e+06	2.63487e+06	7.78705	0.000447577
Gender	1	1.76542e+06	1.76542e+06	5.2175	0.0226239
smo.g:Gender	2	338148	169074	0.499677	0.606917
Residuals	794	2.68663e+08	338366
1631_smo.g
	diff	lwr	upr	p adj
NS-ES	79.3209	-46.2193	204.861	0.299323
S-ES	-124.42	-275.357	26.5175	0.129415
S-NS	-203.741	-325.916	-81.565	0.000288132
1631_Gender
	diff	lwr	upr	p adj
M-F	-91.5201	-172.688	-10.3525	0.0271591
1796_aov.tab
	Df	Sum Sq	Mean Sq	F value	Pr(>F)
smo.g	2	1.12323e+08	5.61614e+07	13.9163	1.23282e-06
Gender	1	4.21321e+06	4.21321e+06	1.044	0.307301
smo.g:Gender	2	1.4677e+07	7.33852e+06	1.81842	0.163166
Residuals	606	2.4456e+09	4.03565e+06
1796_smo.g
	diff	lwr	upr	p adj
NS-ES	501.842	0.073316	1003.61	0.0499569
S-ES	-553.058	-1152.36	46.2486	0.0775461
S-NS	-1054.9	-1534.62	-575.176	9.7053e-07
1796_Gender
	diff	lwr	upr	p adj
M-F	164.265	-158.858	487.388	0.318497
2042_aov.tab
	Df	Sum Sq	Mean Sq	F value	Pr(>F)
smo.g	2	1.33166e+08	6.65831e+07	18.5019	1.63505e-08
Gender	1	3.69005e+07	3.69005e+07	10.2538	0.00143967
smo.g:Gender	2	2.33026e+06	1.16513e+06	0.323762	0.723555
Residuals	573	2.06206e+09	3.59872e+06
2042_smo.g
	diff	lwr	upr	p adj
NS-ES	-164.999	-638.018	308.02	0.690976
S-ES	-1371.56	-1974.23	-768.892	3.86284e-07
S-NS	-1206.56	-1706.72	-706.398	6.89433e-08
2042_Gender
	diff	lwr	upr	p adj
M-F	-492.532	-802.729	-182.335	0.00190819
2092_aov.tab
	Df	Sum Sq	Mean Sq	F value	Pr(>F)
smo.g	2	1.86459e+09	9.32297e+08	10.9223	2.09247e-05
Gender	1	5.41344e+08	5.41344e+08	6.3421	0.0119863
smo.g:Gender	2	4.27109e+08	2.13554e+08	2.50189	0.0825763
Residuals	793	6.76882e+10	8.53571e+07
2092_smo.g
	diff	lwr	upr	p adj
NS-ES	584.444	-1411.11	2579.99	0.770746
S-ES	-3301.2	-5723.45	-878.938	0.00407538
S-NS	-3885.64	-5848.87	-1922.41	1.17261e-05
2092_Gender
	diff	lwr	upr	p adj
M-F	1611.12	319.903	2902.34	0.0145292
2165_aov.tab
	Df	Sum Sq	Mean Sq	F value	Pr(>F)
smo.g	2	9.4698e+11	4.7349e+11	20.3892	2.30728e-09
Gender	1	1.79993e+11	1.79993e+11	7.75078	0.0054955
smo.g:Gender	2	1.86293e+11	9.31464e+10	4.01103	0.0184798
Residuals	801	1.86013e+13	2.32226e+10
2165_smo.g
	diff	lwr	upr	p adj
NS-ES	-4776.52	-37432.5	27879.5	0.937057
S-ES	-88208.6	-127851	-48566	6.66359e-07
S-NS	-83432	-115642	-51221.9	5.5051e-09
2165_Gender
	diff	lwr	upr	p adj
M-F	-29134.2	-50317.4	-7951.01	0.00708643
2205_aov.tab
	Df	Sum Sq	Mean Sq	F value	Pr(>F)
smo.g	2	2.13105e+08	1.06552e+08	27.2535	5.93889e-12
Gender	1	4.57664e+07	4.57664e+07	11.706	0.000674789
smo.g:Gender	2	1.36758e+07	6.83788e+06	1.74896	0.175032
Residuals	493	1.92747e+09	3.90967e+06
2205_smo.g
	diff	lwr	upr	p adj
NS-ES	-697.739	-1242.01	-153.466	0.00763462
S-ES	924.019	273.789	1574.25	0.00258471
S-NS	1621.76	1098.74	2144.78	1.05161e-10
2205_Gender
	diff	lwr	upr	p adj
M-F	594.014	245.327	942.702	0.000878847
2259_aov.tab
	Df	Sum Sq	Mean Sq	F value	Pr(>F)
smo.g	2	244458	122229	4.00244	0.0187878
Gender	1	62421.6	62421.6	2.04402	0.153354
smo.g:Gender	2	13391.6	6695.8	0.219257	0.803183
Residuals	569	1.73765e+07	30538.6
2259_smo.g
	diff	lwr	upr	p adj
NS-ES	-30.8601	-76.4475	14.7273	0.250451
S-ES	17.9593	-36.4632	72.3819	0.718267
S-NS	48.8194	5.71095	91.9278	0.0217978
2259_Gender
	diff	lwr	upr	p adj
M-F	-20.3943	-49.1544	8.3657	0.16422
2272_aov.tab
	Df	Sum Sq	Mean Sq	F value	Pr(>F)
smo.g	2	3.67201e+07	1.836e+07	3.33531	0.0362595
Gender	1	1.11444e+08	1.11444e+08	20.2451	8.1713e-06
smo.g:Gender	2	3.00404e+07	1.50202e+07	2.72859	0.0661154
Residuals	605	3.33037e+09	5.50475e+06
2272_smo.g
	diff	lwr	upr	p adj
NS-ES	-406.054	-987.174	175.067	0.228972
S-ES	-779.014	-1487.82	-70.2122	0.0271161
S-NS	-372.96	-946.891	200.971	0.279056
2272_Gender
	diff	lwr	upr	p adj
M-F	-841.582	-1216.94	-466.222	1.26142e-05
2300_aov.tab
	Df	Sum Sq	Mean Sq	F value	Pr(>F)
smo.g	2	259502	129751	0.265157	0.767161
Gender	1	1.80979e+07	1.80979e+07	36.9845	1.93588e-09
smo.g:Gender	2	111029	55514.3	0.113448	0.892767
Residuals	717	3.50855e+08	489337
2300_smo.g
	diff	lwr	upr	p adj
NS-ES	-3.97471	-161.838	153.889	0.998074
S-ES	-49.5361	-240.87	141.798	0.815772
S-NS	-45.5614	-201.447	110.325	0.771493
2300_Gender
	diff	lwr	upr	p adj
M-F	309.442	206.397	412.487	2.1038e-09
2393_aov.tab
	Df	Sum Sq	Mean Sq	F value	Pr(>F)
smo.g	2	3.67824e+08	1.83912e+08	20.3815	2.32566e-09
Gender	1	6.52048e+07	6.52048e+07	7.22615	0.00733429
smo.g:Gender	2	6.38587e+07	3.19293e+07	3.53848	0.029513
Residuals	800	7.21876e+09	9.02345e+06
2393_smo.g
	diff	lwr	upr	p adj
NS-ES	-259.842	-902.395	382.71	0.609053
S-ES	-1846.39	-2626.59	-1066.19	1.0468e-07
S-NS	-1586.54	-2221.81	-951.275	1.23489e-08
2393_Gender
	diff	lwr	upr	p adj
M-F	-556.517	-974.29	-138.743	0.00909528
2467_aov.tab
	Df	Sum Sq	Mean Sq	F value	Pr(>F)
smo.g	2	724943	362471	0.897629	0.407939
Gender	1	388068	388068	0.961017	0.327223
smo.g:Gender	2	675363	337682	0.836239	0.43371
Residuals	811	3.2749e+08	403810
2467_smo.g
	diff	lwr	upr	p adj
NS-ES	60.2722	-74.7796	195.324	0.546856
S-ES	-0.795069	-164.837	163.247	0.999929
S-NS	-61.0673	-194.606	72.4711	0.530663
2467_Gender
	diff	lwr	upr	p adj
M-F	-42.5264	-130.258	45.2054	0.341646
2478_aov.tab
	Df	Sum Sq	Mean Sq	F value	Pr(>F)
smo.g	2	7.8757e+07	3.93785e+07	25.0905	2.98648e-11
Gender	1	1.03764e+06	1.03764e+06	0.661149	0.41643
smo.g:Gender	2	1.3892e+07	6.94601e+06	4.42575	0.012301
Residuals	702	1.10176e+09	1.56946e+06
2478_smo.g
	diff	lwr	upr	p adj
NS-ES	162.105	-124.364	448.574	0.379474
S-ES	-684.377	-1030.64	-338.111	1.22701e-05
S-NS	-846.481	-1127.84	-565.127	0
2478_Gender
	diff	lwr	upr	p adj
M-F	-74.9233	-260.993	111.146	0.429464
2479_aov.tab
	Df	Sum Sq	Mean Sq	F value	Pr(>F)
smo.g	2	55062.5	27531.3	0.890486	0.410872
Gender	1	45920.2	45920.2	1.48527	0.22332
smo.g:Gender	2	102518	51258.9	1.65795	0.191199
Residuals	782	2.41772e+07	30917.1
2479_smo.g
	diff	lwr	upr	p adj
NS-ES	-5.88162	-44.5229	32.7596	0.932016
S-ES	15.5444	-31.3808	62.4696	0.716756
S-NS	21.426	-16.285	59.1369	0.376623
2479_Gender
	diff	lwr	upr	p adj
M-F	-14.9037	-39.6431	9.83568	0.23734
2605_aov.tab
	Df	Sum Sq	Mean Sq	F value	Pr(>F)
smo.g	2	2.21321e+06	1.10661e+06	4.685	0.00961851
Gender	1	638412	638412	2.70282	0.100764
smo.g:Gender	2	3.62995e+06	1.81498e+06	7.684	0.000513272
Residuals	530	1.25187e+08	236202
2605_smo.g
	diff	lwr	upr	p adj
NS-ES	-164.612	-292.634	-36.5904	0.00740988
S-ES	-97.8044	-250.289	54.6803	0.288181
S-NS	66.8077	-56.6946	190.31	0.412008
2605_Gender
	diff	lwr	upr	p adj
M-F	67.3115	-15.7975	150.421	0.112196
2792_aov.tab
	Df	Sum Sq	Mean Sq	F value	Pr(>F)
smo.g	2	2.99883e+07	1.49941e+07	7.31415	0.000714309
Gender	1	2.10807e+07	2.10807e+07	10.2832	0.00139905
smo.g:Gender	2	8.61217e+06	4.30609e+06	2.10051	0.123108
Residuals	755	1.54776e+09	2.05002e+06
2792_smo.g
	diff	lwr	upr	p adj
NS-ES	-178.025	-493.998	137.948	0.382726
S-ES	-584.609	-962.621	-206.597	0.000876289
S-NS	-406.584	-713.144	-100.024	0.00542375
2792_Gender
	diff	lwr	upr	p adj
M-F	-325.401	-530.653	-120.148	0.00192665
2872_aov.tab
	Df	Sum Sq	Mean Sq	F value	Pr(>F)
smo.g	2	2.25139e+06	1.1257e+06	2.32846	0.0982666
Gender	1	65730	65730	0.13596	0.712452
smo.g:Gender	2	228158	114079	0.235968	0.789874
Residuals	643	3.10859e+08	483451
2872_smo.g
	diff	lwr	upr	p adj
NS-ES	27.2808	-138.138	192.699	0.920614
S-ES	-124.73	-327.718	78.2582	0.31924
S-NS	-152.01	-317.909	13.8884	0.0803722
2872_Gender
	diff	lwr	upr	p adj
M-F	19.8616	-88.3497	128.073	0.718652
2934_aov.tab
	Df	Sum Sq	Mean Sq	F value	Pr(>F)
smo.g	2	2.46667e+08	1.23334e+08	17.3249	4.52302e-08
Gender	1	1.59859e+08	1.59859e+08	22.4557	2.60317e-06
smo.g:Gender	2	1.01159e+08	5.05797e+07	7.10502	0.00088125
Residuals	703	5.00456e+09	7.11886e+06
2934_smo.g
	diff	lwr	upr	p adj
NS-ES	137.589	-470.377	745.556	0.855869
S-ES	-1384.12	-2135.89	-632.356	5.19965e-05
S-NS	-1521.71	-2136.33	-907.093	2.47584e-08
2934_Gender
	diff	lwr	upr	p adj
M-F	-929.919	-1325.26	-534.576	4.60158e-06
2955_aov.tab
	Df	Sum Sq	Mean Sq	F value	Pr(>F)
smo.g	2	5.13324e+10	2.56662e+10	1.41584	0.243351
Gender	1	3.58834e+08	3.58834e+08	0.0197945	0.888149
smo.g:Gender	2	3.19589e+11	1.59795e+11	8.81482	0.000163973
Residuals	773	14012897421237	1.81279e+10
2955_smo.g
	diff	lwr	upr	p adj
NS-ES	-6050.21	-35574.6	23474.1	0.880222
S-ES	-23819.1	-59629.6	11991.4	0.262902
S-NS	-17768.9	-46731	11193.2	0.320532
2955_Gender
	diff	lwr	upr	p adj
M-F	1328.67	-17719.1	20376.4	0.891121
2975_aov.tab
	Df	Sum Sq	Mean Sq	F value	Pr(>F)
smo.g	2	2.38999e+07	1.19499e+07	1.21677	0.296786
Gender	1	2.96976e+06	2.96976e+06	0.302388	0.582558
smo.g:Gender	2	1.5899e+08	7.9495e+07	8.09436	0.000333525
Residuals	729	7.15953e+09	9.82103e+06
2975_smo.g
	diff	lwr	upr	p adj
NS-ES	-435.667	-1140.42	269.088	0.314998
S-ES	-491.392	-1348.53	365.748	0.369976
S-NS	-55.725	-751.589	640.139	0.98069
2975_Gender
	diff	lwr	upr	p adj
M-F	-125.05	-582.137	332.037	0.591362
3203_aov.tab
	Df	Sum Sq	Mean Sq	F value	Pr(>F)
smo.g	2	1.32101e+07	6.60505e+06	13.5077	1.85362e-06
Gender	1	1.40562e+06	1.40562e+06	2.87455	0.0905341
smo.g:Gender	2	1.07347e+06	536733	1.09765	0.334357
Residuals	572	2.797e+08	488986
3203_smo.g
	diff	lwr	upr	p adj
NS-ES	-353.321	-524.865	-181.777	4.99876e-06
S-ES	-119.763	-325.973	86.4478	0.360209
S-NS	233.558	61.041	406.076	0.00440275
3203_Gender
	diff	lwr	upr	p adj
M-F	97.1724	-18.2519	212.597	0.0987703
3274_aov.tab
	Df	Sum Sq	Mean Sq	F value	Pr(>F)
smo.g	2	1.54673e+11	7.73363e+10	4.59191	0.0104133
Gender	1	8.15956e+09	8.15956e+09	0.484481	0.48661
smo.g:Gender	2	3.22366e+11	1.61183e+11	9.57039	7.84478e-05
Residuals	768	1.29345e+13	1.68419e+10
3274_smo.g
	diff	lwr	upr	p adj
NS-ES	-15571	-43966.1	12824.1	0.402524
S-ES	19738.6	-14508	53985.1	0.366111
S-NS	35309.6	7506.98	63112.2	0.00828979
3274_Gender
	diff	lwr	upr	p adj
M-F	-6318.74	-24721.9	12084.4	0.500502
3322_aov.tab
	Df	Sum Sq	Mean Sq	F value	Pr(>F)
smo.g	2	1.36309e+09	6.81544e+08	11.7994	8.93142e-06
Gender	1	8.14131e+08	8.14131e+08	14.0948	0.000186618
smo.g:Gender	2	4.34293e+08	2.17146e+08	3.7594	0.0237172
Residuals	787	4.54579e+10	5.77609e+07
3322_smo.g
	diff	lwr	upr	p adj
NS-ES	1686.42	22.0778	3350.76	0.0462076
S-ES	-1515.64	-3510.59	479.301	0.175606
S-NS	-3202.06	-4801.83	-1602.29	9.15299e-06
3322_Gender
	diff	lwr	upr	p adj
M-F	1984	919.139	3048.86	0.000271801
3355_aov.tab
	Df	Sum Sq	Mean Sq	F value	Pr(>F)
smo.g	2	4.30462e+07	2.15231e+07	10.4941	3.17131e-05
Gender	1	1.07287e+08	1.07287e+08	52.31	1.10994e-12
smo.g:Gender	2	6.95875e+06	3.47938e+06	1.69645	0.183992
Residuals	800	1.64078e+09	2.05098e+06
3355_smo.g
	diff	lwr	upr	p adj
NS-ES	-600.311	-909.637	-290.986	1.78671e-05
S-ES	-393.693	-765.384	-22.0023	0.0348975
S-NS	206.618	-93.0241	506.261	0.238111
3355_Gender
	diff	lwr	upr	p adj
M-F	713.162	513.763	912.561	0
3373_aov.tab
	Df	Sum Sq	Mean Sq	F value	Pr(>F)
smo.g	2	9.10857e+06	4.55429e+06	2.88593	0.0564795
Gender	1	1.38216e+07	1.38216e+07	8.75841	0.00318781
smo.g:Gender	2	7.77019e+06	3.8851e+06	2.46189	0.086026
Residuals	687	1.08415e+09	1.5781e+06
3373_smo.g
	diff	lwr	upr	p adj
NS-ES	-7.9852	-300.32	284.349	0.997733
S-ES	-283.6	-632.416	65.2155	0.136684
S-NS	-275.615	-556.863	5.63276	0.056215
3373_Gender
	diff	lwr	upr	p adj
M-F	278.865	89.2875	468.443	0.00399695
3428_aov.tab
	Df	Sum Sq	Mean Sq	F value	Pr(>F)
smo.g	2	9.20649e+06	4.60325e+06	10.5129	3.23612e-05
Gender	1	1.98977e+07	1.98977e+07	45.4422	3.60208e-11
smo.g:Gender	2	1.62176e+06	810881	1.85189	0.157807
Residuals	620	2.71478e+08	437867
3428_smo.g
	diff	lwr	upr	p adj
NS-ES	-255.805	-417.064	-94.5455	0.00061927
S-ES	-18.0334	-212.813	176.746	0.974257
S-NS	237.771	79.7743	395.768	0.00126961
3428_Gender
	diff	lwr	upr	p adj
M-F	348.714	244.145	453.282	3.6045e-10
3574_aov.tab
	Df	Sum Sq	Mean Sq	F value	Pr(>F)
smo.g	2	6.00066e+08	3.00033e+08	8.45918	0.000238132
Gender	1	5.57052e+08	5.57052e+08	15.7056	8.28657e-05
smo.g:Gender	2	1.91452e+07	9.57258e+06	0.269891	0.763555
Residuals	603	2.13874e+10	3.54683e+07
3574_smo.g
	diff	lwr	upr	p adj
NS-ES	-2491.73	-3971.55	-1011.92	0.000251075
S-ES	-2566.78	-4373.46	-760.09	0.00257604
S-NS	-75.0418	-1536.36	1386.28	0.992007
3574_Gender
	diff	lwr	upr	p adj
M-F	1881.71	925.317	2838.11	0.000123637
3607_aov.tab
	Df	Sum Sq	Mean Sq	F value	Pr(>F)
smo.g	2	7.32751e+08	3.66375e+08	5.95058	0.00274107
Gender	1	1.94251e+08	1.94251e+08	3.15497	0.0761404
smo.g:Gender	2	8.13496e+06	4.06748e+06	0.066063	0.936078
Residuals	684	4.21137e+10	6.15697e+07
3607_smo.g
	diff	lwr	upr	p adj
NS-ES	-1581.18	-3425.03	262.674	0.109539
S-ES	-3240.05	-5450.04	-1030.06	0.00176128
S-NS	-1658.88	-3430.09	112.339	0.0719037
3607_Gender
	diff	lwr	upr	p adj
M-F	1040.25	-142.429	2222.93	0.0846221
3653_aov.tab
	Df	Sum Sq	Mean Sq	F value	Pr(>F)
smo.g	2	8.55281e+09	4.2764e+09	8.37167	0.000253921
Gender	1	7.71942e+09	7.71942e+09	15.1119	0.000110413
smo.g:Gender	2	8.23702e+09	4.11851e+09	8.06257	0.000343579
Residuals	741	3.78517e+11	5.10819e+08
3653_smo.g
	diff	lwr	upr	p adj
NS-ES	-6114.56	-11120.2	-1108.97	0.0117898
S-ES	-10636.9	-16786.5	-4487.4	0.000158985
S-NS	-4522.38	-9553.25	508.501	0.0882728
3653_Gender
	diff	lwr	upr	p adj
M-F	-6277.79	-9541.12	-3014.46	0.000171703
3696_aov.tab
	Df	Sum Sq	Mean Sq	F value	Pr(>F)
smo.g	2	4.02616e+08	2.01308e+08	7.84963	0.000420461
Gender	1	1.48857e+08	1.48857e+08	5.80438	0.0162096
smo.g:Gender	2	2.90123e+08	1.45061e+08	5.65639	0.0036353
Residuals	806	2.06703e+10	2.56456e+07
3696_smo.g
	diff	lwr	upr	p adj
NS-ES	-1433.67	-2525.24	-342.107	0.00598041
S-ES	5.38643	-1312.65	1323.43	0.999949
S-NS	1439.06	377.189	2500.93	0.00432712
3696_Gender
	diff	lwr	upr	p adj
M-F	838.513	136.883	1540.14	0.0192247
3719_aov.tab
	Df	Sum Sq	Mean Sq	F value	Pr(>F)
smo.g	2	7.01889e+08	3.50944e+08	32.2499	4.15978e-14
Gender	1	4.40241e+08	4.40241e+08	40.4558	3.69194e-10
smo.g:Gender	2	2.32299e+07	1.16149e+07	1.06735	0.344494
Residuals	680	7.39978e+09	1.0882e+07
3719_smo.g
	diff	lwr	upr	p adj
NS-ES	-2493.4	-3251.3	-1735.51	0
S-ES	-1166.49	-2089.31	-243.675	0.00867377
S-NS	1326.91	569.013	2084.8	0.000130009
3719_Gender
	diff	lwr	upr	p adj
M-F	1570.3	1070.15	2070.45	0
3760_aov.tab
	Df	Sum Sq	Mean Sq	F value	Pr(>F)
smo.g	2	1.11997e+10	5.59984e+09	11.0073	1.92137e-05
Gender	1	2.55806e+09	2.55806e+09	5.02827	0.0252076
smo.g:Gender	2	2.28705e+08	1.14353e+08	0.224778	0.798744
Residuals	807	4.1055e+11	5.08736e+08
3760_smo.g
	diff	lwr	upr	p adj
NS-ES	-2393.24	-7301.55	2515.06	0.486731
S-ES	-10615.5	-16493	-4737.99	7.36717e-05
S-NS	-8222.24	-12909.7	-3534.8	0.000124337
3760_Gender
	diff	lwr	upr	p adj
M-F	3474.84	344.119	6605.57	0.0296453
3777_aov.tab
	Df	Sum Sq	Mean Sq	F value	Pr(>F)
smo.g	2	1.17651e+09	5.88253e+08	3.04201	0.0483128
Gender	1	1.0261e+07	1.0261e+07	0.0530626	0.817878
smo.g:Gender	2	1.09416e+07	5.47082e+06	0.0282911	0.972106
Residuals	770	1.489e+11	1.93376e+08
3777_smo.g
	diff	lwr	upr	p adj
NS-ES	-663.539	-3710.27	2383.19	0.865807
S-ES	-3461.96	-7143.23	219.305	0.0703903
S-NS	-2798.43	-5780.93	184.083	0.071237
3777_Gender
	diff	lwr	upr	p adj
M-F	224.592	-1748.02	2197.21	0.823203
3786_aov.tab
	Df	Sum Sq	Mean Sq	F value	Pr(>F)
smo.g	2	1.0804e+08	5.40199e+07	16.136	1.34759e-07
Gender	1	4.22657e+08	4.22657e+08	126.249	2.62996e-27
smo.g:Gender	2	2.91459e+07	1.4573e+07	4.35301	0.0131734
Residuals	802	2.68493e+09	3.34779e+06
3786_smo.g
	diff	lwr	upr	p adj
NS-ES	-932.237	-1325.15	-539.324	1.0357e-07
S-ES	-524.347	-1000.39	-48.3092	0.026671
S-NS	407.89	22.1181	793.661	0.0353045
3786_Gender
	diff	lwr	upr	p adj
M-F	1418.82	1164.39	1673.25	0
3876_aov.tab
	Df	Sum Sq	Mean Sq	F value	Pr(>F)
smo.g	2	1.11941e+10	5.59707e+09	17.6839	3.53248e-08
Gender	1	4.3162e+09	4.3162e+09	13.6369	0.000243032
smo.g:Gender	2	6.81214e+08	3.40607e+08	1.07614	0.341597
Residuals	572	1.81042e+11	3.16507e+08
3876_smo.g
	diff	lwr	upr	p adj
NS-ES	954.725	-3752.28	5661.73	0.882361
S-ES	-9826.18	-15374.8	-4277.53	0.000108037
S-NS	-10780.9	-15102.4	-6459.38	2.36601e-08
3876_Gender
	diff	lwr	upr	p adj
M-F	-5398.55	-8332.26	-2464.84	0.00032767
3892_aov.tab
	Df	Sum Sq	Mean Sq	F value	Pr(>F)
smo.g	2	255186	127593	0.217479	0.80462
Gender	1	3.55192e+06	3.55192e+06	6.05416	0.0142079
smo.g:Gender	2	1.8122e+06	906099	1.54442	0.214444
Residuals	504	2.95692e+08	586691
3892_smo.g
	diff	lwr	upr	p adj
NS-ES	31.0388	-180.347	242.425	0.936452
S-ES	70.3576	-182.903	323.618	0.790736
S-NS	39.3188	-162.117	240.755	0.890483
3892_Gender
	diff	lwr	upr	p adj
M-F	166.694	31.9165	301.472	0.0154497
3992_aov.tab
	Df	Sum Sq	Mean Sq	F value	Pr(>F)
smo.g	2	7.80966e+07	3.90483e+07	1.38532	0.250836
Gender	1	3.7278e+08	3.7278e+08	13.2251	0.000293664
smo.g:Gender	2	7.70002e+07	3.85001e+07	1.36587	0.255745
Residuals	811	2.28599e+10	2.81872e+07
3992_smo.g
	diff	lwr	upr	p adj
NS-ES	-805.437	-1941.67	330.793	0.219607
S-ES	-613.723	-1984.87	757.423	0.544926
S-NS	191.714	-916.681	1300.11	0.913115
3992_Gender
	diff	lwr	upr	p adj
M-F	-1320.51	-2054.26	-586.747	0.000434885
4023_aov.tab
	Df	Sum Sq	Mean Sq	F value	Pr(>F)
smo.g	2	4.84782e+06	2.42391e+06	5.04625	0.0067334
Gender	1	1.30622e+07	1.30622e+07	27.1938	2.6066e-07
smo.g:Gender	2	7.30114e+06	3.65057e+06	7.59999	0.000554615
Residuals	552	2.65147e+08	480339
4023_smo.g
	diff	lwr	upr	p adj
NS-ES	-227.831	-402.416	-53.2462	0.00641258
S-ES	-226.765	-439.744	-13.786	0.0337346
S-NS	1.06637	-175.725	177.858	0.999889
4023_Gender
	diff	lwr	upr	p adj
M-F	306.567	188.637	424.496	4.53501e-07
4149_aov.tab
	Df	Sum Sq	Mean Sq	F value	Pr(>F)
smo.g	2	4.66396e+09	2.33198e+09	2.50624	0.0822086
Gender	1	3.32387e+10	3.32387e+10	35.7225	3.41103e-09
smo.g:Gender	2	3.0071e+10	1.50355e+10	16.159	1.31501e-07
Residuals	808	7.5182e+11	9.3047e+08
4149_smo.g
	diff	lwr	upr	p adj
NS-ES	-6092.82	-12597.4	411.742	0.0718692
S-ES	-5660.77	-13524.8	2203.22	0.20954
S-NS	432.044	-5956.94	6821.03	0.986197
4149_Gender
	diff	lwr	upr	p adj
M-F	12538.4	8311.64	16765.2	8.34757e-09
4350_aov.tab
	Df	Sum Sq	Mean Sq	F value	Pr(>F)
smo.g	2	1.78833e+08	8.94165e+07	1.6108	0.200449
Gender	1	7.26765e+07	7.26765e+07	1.30924	0.252914
smo.g:Gender	2	8.61839e+07	4.30919e+07	0.776283	0.460499
Residuals	718	3.98566e+10	5.55106e+07
4350_smo.g
	diff	lwr	upr	p adj
NS-ES	-606.658	-2294.39	1081.07	0.675625
S-ES	-1519.61	-3541.75	502.524	0.182228
S-NS	-912.954	-2551.51	725.605	0.390832
4350_Gender
	diff	lwr	upr	p adj
M-F	617.538	-474.54	1709.62	0.267296
4371_aov.tab
	Df	Sum Sq	Mean Sq	F value	Pr(>F)
smo.g	2	1.2397e+08	6.1985e+07	4.81301	0.00840179
Gender	1	1.14279e+08	1.14279e+08	8.87351	0.00299627
smo.g:Gender	2	2.97516e+07	1.48758e+07	1.15508	0.315649
Residuals	681	8.77035e+09	1.28786e+07
4371_smo.g
	diff	lwr	upr	p adj
NS-ES	-118.406	-960.311	723.499	0.941627
S-ES	-1119.17	-2127.92	-110.417	0.0253376
S-NS	-1000.76	-1811.89	-189.635	0.0108085
4371_Gender
	diff	lwr	upr	p adj
M-F	798.681	257.431	1339.93	0.00388453
4384_aov.tab
	Df	Sum Sq	Mean Sq	F value	Pr(>F)
smo.g	2	1.14724e+07	5.73621e+06	1.61427	0.19998
Gender	1	4.61745e+07	4.61745e+07	12.9943	0.00034088
smo.g:Gender	2	3.89137e+07	1.94569e+07	5.47549	0.00442008
Residuals	549	1.95084e+09	3.55344e+06
4384_smo.g
	diff	lwr	upr	p adj
NS-ES	-241.285	-738.33	255.761	0.489356
S-ES	-441.714	-1019.49	136.059	0.17163
S-NS	-200.429	-659.326	258.467	0.560476
4384_Gender
	diff	lwr	upr	p adj
M-F	570.007	251.721	888.293	0.000471204
4606_aov.tab
	Df	Sum Sq	Mean Sq	F value	Pr(>F)
smo.g	2	3.29304e+09	1.64652e+09	6.83745	0.001139
Gender	1	2.83197e+08	2.83197e+08	1.17603	0.278505
smo.g:Gender	2	1.83247e+09	9.16234e+08	3.80482	0.0226819
Residuals	772	1.85905e+11	2.40809e+08
4606_smo.g
	diff	lwr	upr	p adj
NS-ES	-962.558	-4429.48	2504.36	0.791309
S-ES	-5644.49	-9769.41	-1519.56	0.00390293
S-NS	-4681.93	-7955.92	-1407.93	0.00237124
4606_Gender
	diff	lwr	upr	p adj
M-F	1176	-1025.09	3377.09	0.29459
4686_aov.tab
	Df	Sum Sq	Mean Sq	F value	Pr(>F)
smo.g	2	1.0788e+12	5.39398e+11	25.4092	1.99187e-11
Gender	1	3.12581e+11	3.12581e+11	14.7246	0.000134154
smo.g:Gender	2	1.26632e+10	6.33162e+09	0.298261	0.74219
Residuals	805	1.70889e+13	2.12285e+10
4686_smo.g
	diff	lwr	upr	p adj
NS-ES	8265.93	-22989.8	39521.7	0.80867
S-ES	-83823.4	-121786	-45860.8	8.19931e-07
S-NS	-92089.4	-122845	-61334.2	1.31191e-11
4686_Gender
	diff	lwr	upr	p adj
M-F	-38392.6	-58589.2	-18195.9	0.000203812
4853_aov.tab
	Df	Sum Sq	Mean Sq	F value	Pr(>F)
smo.g	2	1.11003e+09	5.55015e+08	27.8211	2.13043e-12
Gender	1	9.14975e+08	9.14975e+08	45.8647	2.49205e-11
smo.g:Gender	2	4.87829e+07	2.43914e+07	1.22266	0.295009
Residuals	781	1.55805e+10	1.99495e+07
4853_smo.g
	diff	lwr	upr	p adj
NS-ES	-2224.88	-3191.42	-1258.35	2.50529e-07
S-ES	369.684	-810.346	1549.71	0.742365
S-NS	2594.57	1632.6	3556.53	0
4853_Gender
	diff	lwr	upr	p adj
M-F	2103.62	1475.04	2732.19	0
5071_aov.tab
	Df	Sum Sq	Mean Sq	F value	Pr(>F)
smo.g	2	1.54056e+08	7.7028e+07	8.07661	0.000337059
Gender	1	5.20126e+08	5.20126e+08	54.5367	3.8747e-13
smo.g:Gender	2	4.78775e+07	2.39388e+07	2.51005	0.0819114
Residuals	791	7.5439e+09	9.53717e+06
5071_smo.g
	diff	lwr	upr	p adj
NS-ES	-1155.27	-1830.52	-480.015	0.000190288
S-ES	-908.607	-1721.53	-95.6886	0.0239945
S-NS	246.66	-405.177	898.498	0.6477
5071_Gender
	diff	lwr	upr	p adj
M-F	1579.38	1146.83	2011.92	0
5131_aov.tab
	Df	Sum Sq	Mean Sq	F value	Pr(>F)
smo.g	2	2.10484e+11	1.05242e+11	15.5842	2.49328e-07
Gender	1	7.83556e+10	7.83556e+10	11.6028	0.000701168
smo.g:Gender	2	2.14345e+11	1.07172e+11	15.87	1.89951e-07
Residuals	619	4.1802e+12	6.75316e+09
5131_smo.g
	diff	lwr	upr	p adj
NS-ES	-48271.9	-68604.8	-27939	1.09531e-07
S-ES	-34627.8	-58946.4	-10309.3	0.0025073
S-NS	13644.1	-5807.45	33095.7	0.226415
5131_Gender
	diff	lwr	upr	p adj
M-F	-22054.9	-35040.2	-9069.6	0.000902611
5159_aov.tab
	Df	Sum Sq	Mean Sq	F value	Pr(>F)
smo.g	2	6.29662e+06	3.14831e+06	5.50958	0.00423534
Gender	1	321300	321300	0.562279	0.45361
smo.g:Gender	2	163372	81686	0.142951	0.866823
Residuals	663	3.78855e+08	571425
5159_smo.g
	diff	lwr	upr	p adj
NS-ES	42.8258	-130.969	216.621	0.83149
S-ES	276.035	58.3542	493.716	0.00842361
S-NS	233.209	51.9174	414.501	0.0073537
5159_Gender
	diff	lwr	upr	p adj
M-F	43.5112	-72.5391	159.562	0.461868
5246_aov.tab
	Df	Sum Sq	Mean Sq	F value	Pr(>F)
smo.g	2	6.59047e+07	3.29524e+07	1.57808	0.207257
Gender	1	4.59784e+07	4.59784e+07	2.20189	0.138385
smo.g:Gender	2	1.81224e+07	9.06121e+06	0.433939	0.648162
Residuals	579	1.20903e+10	2.08813e+07
5246_smo.g
	diff	lwr	upr	p adj
NS-ES	-858.649	-1994.51	277.212	0.178476
S-ES	-624.614	-2025.8	776.571	0.547227
S-NS	234.036	-920.067	1388.14	0.882416
5246_Gender
	diff	lwr	upr	p adj
M-F	-541.222	-1284.55	202.105	0.153241
5293_aov.tab
	Df	Sum Sq	Mean Sq	F value	Pr(>F)
smo.g	2	1.40151e+08	7.00757e+07	4.20177	0.0153484
Gender	1	3.06978e+07	3.06978e+07	1.84065	0.175312
smo.g:Gender	2	3.55065e+07	1.77533e+07	1.06449	0.345461
Residuals	700	1.16744e+10	1.66777e+07
5293_smo.g
	diff	lwr	upr	p adj
NS-ES	-701.113	-1640.81	238.587	0.18666
S-ES	340.065	-787.391	1467.52	0.758594
S-NS	1041.18	129.896	1952.46	0.0203626
5293_Gender
	diff	lwr	upr	p adj
M-F	407.752	-200.091	1015.59	0.188251
5372_aov.tab
	Df	Sum Sq	Mean Sq	F value	Pr(>F)
smo.g	2	7.88838e+08	3.94419e+08	20.1434	3.12604e-09
Gender	1	1.89288e+08	1.89288e+08	9.6671	0.00195224
smo.g:Gender	2	3.04499e+08	1.5225e+08	7.77553	0.000457296
Residuals	698	1.36673e+10	1.95806e+07
5372_smo.g
	diff	lwr	upr	p adj
NS-ES	-819.254	-1837.46	198.955	0.142366
S-ES	-3087.98	-4313.56	-1862.41	1.27787e-08
S-NS	-2268.73	-3261	-1276.46	3.18639e-07
5372_Gender
	diff	lwr	upr	p adj
M-F	-1008.95	-1667.67	-350.221	0.00273117
5599_aov.tab
	Df	Sum Sq	Mean Sq	F value	Pr(>F)
smo.g	2	4.96355e+07	2.48177e+07	2.8315	0.0595461
Gender	1	54166	54166	0.0061799	0.937362
smo.g:Gender	2	1.24593e+08	6.22967e+07	7.10755	0.000874464
Residuals	760	6.6613e+09	8.76486e+06
5599_smo.g
	diff	lwr	upr	p adj
NS-ES	-578.775	-1227.83	70.2776	0.0917231
S-ES	-135.081	-917.526	647.364	0.913407
S-NS	443.694	-193.307	1080.69	0.231267
5599_Gender
	diff	lwr	upr	p adj
M-F	16.4625	-406.58	439.505	0.939127
5808_aov.tab
	Df	Sum Sq	Mean Sq	F value	Pr(>F)
smo.g	2	9.57801e+08	4.789e+08	10.3798	3.54734e-05
Gender	1	249163	249163	0.00540041	0.941437
smo.g:Gender	2	1.74069e+08	8.70346e+07	1.8864	0.152293
Residuals	796	3.67257e+10	4.61379e+07
5808_smo.g
	diff	lwr	upr	p adj
NS-ES	-431.253	-1902.68	1040.17	0.770459
S-ES	-2968.01	-4736.35	-1199.66	0.000259963
S-NS	-2536.75	-3961.82	-1111.69	9.59665e-05
5808_Gender
	diff	lwr	upr	p adj
M-F	-34.5436	-983.284	914.197	0.943041
5928_aov.tab
	Df	Sum Sq	Mean Sq	F value	Pr(>F)
smo.g	2	2.10012e+10	1.05006e+10	8.0607	0.000346335
Gender	1	9.41174e+10	9.41174e+10	72.2483	1.16622e-16
smo.g:Gender	2	9.46406e+10	4.73203e+10	36.325	9.9926e-16
Residuals	691	9.00161e+11	1.30269e+09
5928_smo.g
	diff	lwr	upr	p adj
NS-ES	-11908.1	-20198.7	-3617.5	0.00225712
S-ES	-16245	-26306.8	-6183.21	0.000476278
S-NS	-4336.93	-12541.1	3867.21	0.429046
5928_Gender
	diff	lwr	upr	p adj
M-F	-22819.3	-28242.6	-17395.9	0
6003_aov.tab
	Df	Sum Sq	Mean Sq	F value	Pr(>F)
smo.g	2	5.89228e+07	2.94614e+07	4.67467	0.00959671
Gender	1	6.24364e+08	6.24364e+08	99.0685	4.97532e-22
smo.g:Gender	2	6.28086e+07	3.14043e+07	4.98296	0.0070779
Residuals	765	4.8213e+09	6.30235e+06
6003_smo.g
	diff	lwr	upr	p adj
NS-ES	145.786	-412.466	704.037	0.812923
S-ES	-554.198	-1225.73	117.329	0.12879
S-NS	-699.984	-1238.27	-161.696	0.0066062
6003_Gender
	diff	lwr	upr	p adj
M-F	-1759.11	-2117.42	-1400.81	0
6204_aov.tab
	Df	Sum Sq	Mean Sq	F value	Pr(>F)
smo.g	2	1.05156e+08	5.25778e+07	0.364023	0.695029
Gender	1	9.66574e+09	9.66574e+09	66.9209	1.7029e-15
smo.g:Gender	2	2.88179e+09	1.44089e+09	9.97606	5.47217e-05
Residuals	598	8.63722e+10	1.44435e+08
6204_smo.g
	diff	lwr	upr	p adj
NS-ES	-714.788	-3645.83	2216.26	0.83458
S-ES	263.28	-3426.37	3952.93	0.984624
S-NS	978.068	-2078.75	4034.88	0.732671
6204_Gender
	diff	lwr	upr	p adj
M-F	-7836.93	-9774.77	-5899.08	4.5983e-10
6236_aov.tab
	Df	Sum Sq	Mean Sq	F value	Pr(>F)
smo.g	2	2.45639e+07	1.22819e+07	7.43174	0.000634543
Gender	1	4.89217e+07	4.89217e+07	29.6023	7.08206e-08
smo.g:Gender	2	1.14844e+07	5.74219e+06	3.47457	0.0314499
Residuals	789	1.30393e+09	1.65263e+06
6236_smo.g
	diff	lwr	upr	p adj
NS-ES	-87.43	-366.062	191.202	0.741668
S-ES	-491.222	-828.323	-154.121	0.00189072
S-NS	-403.792	-676.647	-130.938	0.00156089
6236_Gender
	diff	lwr	upr	p adj
M-F	-483.466	-663.448	-303.484	1.66249e-07
6359_aov.tab
	Df	Sum Sq	Mean Sq	F value	Pr(>F)
smo.g	2	7.93556e+06	3.96778e+06	7.49699	0.00059637
Gender	1	5.35765e+06	5.35765e+06	10.1231	0.00152321
smo.g:Gender	2	440371	220186	0.416033	0.659807
Residuals	767	4.05935e+08	529250
6359_smo.g
	diff	lwr	upr	p adj
NS-ES	-260.555	-420.514	-100.597	0.000414999
S-ES	-234.069	-426.412	-41.725	0.0121803
S-NS	26.4868	-129.018	181.992	0.915612
6359_Gender
	diff	lwr	upr	p adj
M-F	164.362	60.4743	268.25	0.00196762
6392_aov.tab
	Df	Sum Sq	Mean Sq	F value	Pr(>F)
smo.g	2	2.15587e+09	1.07793e+09	8.88268	0.000153999
Gender	1	2.95663e+09	2.95663e+09	24.364	9.84291e-07
smo.g:Gender	2	8.73545e+08	4.36773e+08	3.59922	0.0278211
Residuals	746	9.05287e+10	1.21352e+08
6392_smo.g
	diff	lwr	upr	p adj
NS-ES	2834.15	374.489	5293.82	0.0190698
S-ES	-1053.83	-4018.38	1910.71	0.681497
S-NS	-3887.99	-6282.35	-1493.62	0.000435601
6392_Gender
	diff	lwr	upr	p adj
M-F	-3893.98	-5484.24	-2303.73	1.84725e-06
6400_aov.tab
	Df	Sum Sq	Mean Sq	F value	Pr(>F)
smo.g	2	2.19952e+08	1.09976e+08	10.0902	4.69708e-05
Gender	1	6.49147e+08	6.49147e+08	59.5589	3.50998e-14
smo.g:Gender	2	1.49248e+08	7.4624e+07	6.84671	0.00112587
Residuals	806	8.7848e+09	1.08993e+07
6400_smo.g
	diff	lwr	upr	p adj
NS-ES	609.582	-97.3298	1316.49	0.106934
S-ES	-688.786	-1545.09	167.517	0.142578
S-NS	-1298.37	-1992.52	-604.221	3.78537e-05
6400_Gender
	diff	lwr	upr	p adj
M-F	-1745.89	-2203.42	-1288.37	1.24678e-13
6408_aov.tab
	Df	Sum Sq	Mean Sq	F value	Pr(>F)
smo.g	2	3.39161e+09	1.69581e+09	6.98593	0.00100299
Gender	1	1.9126e+10	1.9126e+10	78.7902	8.18256e-18
smo.g:Gender	2	2.72674e+09	1.36337e+09	5.61644	0.0038341
Residuals	592	1.43706e+11	2.42746e+08
6408_smo.g
	diff	lwr	upr	p adj
NS-ES	815.808	-3046.24	4677.85	0.873093
S-ES	-5149.11	-9790.8	-507.426	0.0253742
S-NS	-5964.92	-9747.74	-2182.1	0.000675819
6408_Gender
	diff	lwr	upr	p adj
M-F	-11161.2	-13695.3	-8627.13	4.86685e-10
6500_aov.tab
	Df	Sum Sq	Mean Sq	F value	Pr(>F)
smo.g	2	2857348434467	1.42867e+12	8.60296	0.000202196
Gender	1	1.18146e+13	1.18146e+13	71.1431	1.68612e-16
smo.g:Gender	2	1.15105e+11	5.75524e+10	0.34656	0.707229
Residuals	754	125215072120112	1.66068e+11
6500_smo.g
	diff	lwr	upr	p adj
NS-ES	116952	24650.6	209254	0.0084737
S-ES	195321	84079	306563	0.000122772
S-NS	78369	-10012.3	166750	0.0941808
6500_Gender
	diff	lwr	upr	p adj
M-F	-243585	-301931	-185239	0
6625_aov.tab
	Df	Sum Sq	Mean Sq	F value	Pr(>F)
smo.g	2	5.38503e+07	2.69251e+07	0.915669	0.400687
Gender	1	3.65555e+07	3.65555e+07	1.24318	0.265209
smo.g:Gender	2	1.19927e+08	5.99636e+07	2.03924	0.130835
Residuals	765	2.24947e+10	2.94049e+07
6625_smo.g
	diff	lwr	upr	p adj
NS-ES	-152.01	-1358.48	1054.46	0.952894
S-ES	514.988	-931.314	1961.29	0.68065
S-NS	666.999	-491.114	1825.11	0.366655
6625_Gender
	diff	lwr	upr	p adj
M-F	427.141	-344.528	1198.81	0.277549
6637_aov.tab
	Df	Sum Sq	Mean Sq	F value	Pr(>F)
smo.g	2	6.83382e+10	3.41691e+10	15.5272	2.57571e-07
Gender	1	2.44607e+11	2.44607e+11	111.155	4.04175e-24
smo.g:Gender	2	4.40009e+10	2.20005e+10	9.99754	5.28187e-05
Residuals	658	1.44799e+12	2.20059e+09
6637_smo.g
	diff	lwr	upr	p adj
NS-ES	16347.6	5113.86	27581.4	0.00193176
S-ES	-7256.29	-20759.8	6247.23	0.417114
S-NS	-23603.9	-34435.3	-12772.5	1.20689e-06
6637_Gender
	diff	lwr	upr	p adj
M-F	-37837.9	-45076.6	-30599.3	0
6677_aov.tab
	Df	Sum Sq	Mean Sq	F value	Pr(>F)
smo.g	2	9.54752e+06	4.77376e+06	13.1354	2.62124e-06
Gender	1	3.31206e+06	3.31206e+06	9.11344	0.00264679
smo.g:Gender	2	1.30291e+06	651455	1.79254	0.167441
Residuals	591	2.14785e+08	363426
6677_smo.g
	diff	lwr	upr	p adj
NS-ES	-87.7796	-238.564	63.0044	0.358518
S-ES	-361.769	-542.204	-181.335	9.17586e-06
S-NS	-273.99	-419.887	-128.093	3.60985e-05
6677_Gender
	diff	lwr	upr	p adj
M-F	-145.097	-242.828	-47.3657	0.00368184
6772_aov.tab
	Df	Sum Sq	Mean Sq	F value	Pr(>F)
smo.g	2	8.71975e+08	4.35987e+08	3.64599	0.0266755
Gender	1	1.44337e+09	1.44337e+09	12.0704	0.000549233
smo.g:Gender	2	1.06803e+09	5.34014e+08	4.46575	0.0118807
Residuals	600	7.1748e+10	1.1958e+08
6772_smo.g
	diff	lwr	upr	p adj
NS-ES	702.207	-1961.34	3365.76	0.809539
S-ES	-2435.33	-5740.34	869.675	0.194369
S-NS	-3137.54	-5868.03	-407.043	0.0195058
6772_Gender
	diff	lwr	upr	p adj
M-F	-3017.33	-4769.63	-1265.02	0.000767197
6790_aov.tab
	Df	Sum Sq	Mean Sq	F value	Pr(>F)
smo.g	2	3.05227e+08	1.52613e+08	7.26013	0.000749477
Gender	1	1.29947e+08	1.29947e+08	6.18185	0.0131062
smo.g:Gender	2	8.09597e+07	4.04798e+07	1.92571	0.146436
Residuals	814	1.71109e+10	2.10207e+07
6790_smo.g
	diff	lwr	upr	p adj
NS-ES	-402.102	-1381.01	576.81	0.599575
S-ES	-1748.7	-2927.56	-569.848	0.00151361
S-NS	-1346.6	-2299.67	-393.531	0.00272581
6790_Gender
	diff	lwr	upr	p adj
M-F	-778.844	-1411.57	-146.121	0.015903
6794_aov.tab
	Df	Sum Sq	Mean Sq	F value	Pr(>F)
smo.g	2	7.16468e+07	3.58234e+07	8.04105	0.000348261
Gender	1	2.34658e+07	2.34658e+07	5.26721	0.0219847
smo.g:Gender	2	1.59637e+07	7.98187e+06	1.79164	0.167344
Residuals	813	3.62197e+09	4.45506e+06
6794_smo.g
	diff	lwr	upr	p adj
NS-ES	-220.868	-672.584	230.847	0.484785
S-ES	-860.44	-1404.02	-316.857	0.000631051
S-NS	-639.572	-1078.33	-200.811	0.00188172
6794_Gender
	diff	lwr	upr	p adj
M-F	-331.344	-623.112	-39.576	0.0260774
6812_aov.tab
	Df	Sum Sq	Mean Sq	F value	Pr(>F)
smo.g	2	8.08411e+07	4.04205e+07	2.9377	0.0537654
Gender	1	2.4347e+08	2.4347e+08	17.695	2.99782e-05
smo.g:Gender	2	2.81693e+08	1.40846e+08	10.2365	4.26566e-05
Residuals	588	8.09042e+09	1.37592e+07
6812_smo.g
	diff	lwr	upr	p adj
NS-ES	-240.345	-1200.31	719.621	0.826463
S-ES	-1055.58	-2197.24	86.0878	0.0767962
S-NS	-815.233	-1712.49	82.0188	0.0837752
6812_Gender
	diff	lwr	upr	p adj
M-F	-1255.56	-1858.34	-652.779	4.8964e-05
6839_aov.tab
	Df	Sum Sq	Mean Sq	F value	Pr(>F)
smo.g	2	3.34967e+10	1.67483e+10	11.7463	9.56444e-06
Gender	1	2.9088e+11	2.9088e+11	204.006	6.72037e-41
smo.g:Gender	2	2.38134e+10	1.19067e+10	8.35066	0.000260053
Residuals	715	1.01947e+12	1.42584e+09
6839_smo.g
	diff	lwr	upr	p adj
NS-ES	9255.97	743.54	17768.4	0.0292189
S-ES	-7321.97	-17598.7	2954.74	0.216175
S-NS	-16577.9	-24964.5	-8191.34	1.22055e-05
6839_Gender
	diff	lwr	upr	p adj
M-F	-39453	-45039	-33866.9	0
6859_aov.tab
	Df	Sum Sq	Mean Sq	F value	Pr(>F)
smo.g	2	1.0842e+09	5.42098e+08	6.57775	0.00147996
Gender	1	8.02589e+09	8.02589e+09	97.3852	1.41927e-21
smo.g:Gender	2	1.86233e+09	9.31164e+08	11.2986	1.4853e-05
Residuals	689	5.67832e+10	8.24139e+07
6859_smo.g
	diff	lwr	upr	p adj
NS-ES	2859.82	773.238	4946.39	0.00384395
S-ES	713.418	-1817.38	3244.22	0.785536
S-NS	-2146.4	-4211.24	-81.55	0.0394256
6859_Gender
	diff	lwr	upr	p adj
M-F	-6674.43	-8038.4	-5310.46	0
6968_aov.tab
	Df	Sum Sq	Mean Sq	F value	Pr(>F)
smo.g	2	1.37569e+08	6.87845e+07	13.843	1.30681e-06
Gender	1	2.03012e+06	2.03012e+06	0.408566	0.52293
smo.g:Gender	2	5.41772e+06	2.70886e+06	0.545163	0.58002
Residuals	631	3.13538e+09	4.9689e+06
6968_smo.g
	diff	lwr	upr	p adj
NS-ES	-72.3629	-601.798	457.072	0.944759
S-ES	-1214.64	-1865.55	-563.726	4.05835e-05
S-NS	-1142.27	-1679.38	-605.169	2.26583e-06
6968_Gender
	diff	lwr	upr	p adj
M-F	110.149	-238.779	459.076	0.535544
7200_aov.tab
	Df	Sum Sq	Mean Sq	F value	Pr(>F)
smo.g	2	4.75668e+08	2.37834e+08	11.6668	1.0269e-05
Gender	1	7.49e+08	7.49e+08	36.7417	2.14933e-09
smo.g:Gender	2	2.80988e+08	1.40494e+08	6.89184	0.00108264
Residuals	739	1.50649e+10	2.03856e+07
7200_smo.g
	diff	lwr	upr	p adj
NS-ES	1640.89	636.152	2645.64	0.000399628
S-ES	29.7802	-1186.74	1246.3	0.99818
S-NS	-1611.11	-2601.21	-621.014	0.000422224
7200_Gender
	diff	lwr	upr	p adj
M-F	-1966.47	-2621.3	-1311.63	7.15583e-10
7321_aov.tab
	Df	Sum Sq	Mean Sq	F value	Pr(>F)
smo.g	2	7.04581e+08	3.52291e+08	5.86421	0.00297762
Gender	1	6.62825e+09	6.62825e+09	110.333	4.23777e-24
smo.g:Gender	2	9.54549e+08	4.77275e+08	7.94468	0.000386766
Residuals	715	4.29534e+10	6.00747e+07
7321_smo.g
	diff	lwr	upr	p adj
NS-ES	2027.02	258.409	3795.63	0.0198794
S-ES	31.728	-2090.03	2153.49	0.99932
S-NS	-1995.29	-3706.9	-283.685	0.0174053
7321_Gender
	diff	lwr	upr	p adj
M-F	-5968.52	-7113.68	-4823.35	0
7679_aov.tab
	Df	Sum Sq	Mean Sq	F value	Pr(>F)
smo.g	2	3.8768e+07	1.9384e+07	7.42331	0.000651766
Gender	1	2.20768e+07	2.20768e+07	8.45455	0.00377153
smo.g:Gender	2	3.25402e+07	1.62701e+07	6.2308	0.0020933
Residuals	620	1.61896e+09	2.61123e+06
7679_smo.g
	diff	lwr	upr	p adj
NS-ES	451.173	49.9389	852.406	0.0229741
S-ES	-95.8462	-572.65	380.958	0.884369
S-NS	-547.019	-926.557	-167.481	0.00217334
7679_Gender
	diff	lwr	upr	p adj
M-F	-368.507	-624.488	-112.526	0.00484937
7853_aov.tab
	Df	Sum Sq	Mean Sq	F value	Pr(>F)
smo.g	2	3.3815e+07	1.69075e+07	3.97527	0.0192168
Gender	1	2.35622e+08	2.35622e+08	55.399	3.0164e-13
smo.g:Gender	2	7.01099e+07	3.50549e+07	8.24206	0.000290838
Residuals	673	2.86239e+09	4.25317e+06
7853_smo.g
	diff	lwr	upr	p adj
NS-ES	541.02	52.1389	1029.9	0.025806
S-ES	197.481	-394.745	789.707	0.713459
S-NS	-343.539	-818.847	131.769	0.206787
7853_Gender
	diff	lwr	upr	p adj
M-F	-1157.82	-1470.85	-844.779	0

## Sheet: GENDER UPLC-MS(+)
Two-way ANOVA and post-hoc test by TukeyHSD
2007_aov.tab
	Df	Sum Sq	Mean Sq	F value	Pr(>F)
Gender	1	2.11892e+09	2.11892e+09	123.627	4.72809e-27
age.g	3	2.12902e+08	7.09674e+07	4.14053	0.00628723
Gender:age.g	3	2.67778e+08	8.92593e+07	5.20775	0.00143437
Residuals	930	1.59399e+10	1.71397e+07
2007_Gender
	diff	lwr	upr	p adj
M-F	-3045.17	-3582.66	-2507.68	0
2007_age.g
	diff	lwr	upr	p adj
40-49-<40	-382.755	-1344.56	579.048	0.735292
50-64-<40	768.274	-170.081	1706.63	0.151513
65-81-<40	-191.688	-1336.14	952.761	0.973135
50-64-40-49	1151.03	258.609	2043.45	0.00517545
65-81-40-49	191.067	-916.031	1298.17	0.970735
65-81-50-64	-959.962	-2046.75	126.828	0.105031
2359_aov.tab
	Df	Sum Sq	Mean Sq	F value	Pr(>F)
Gender	1	1.76441e+09	1.76441e+09	61.5026	1.32013e-14
age.g	3	2.01913e+08	6.73042e+07	2.34604	0.0714742
Gender:age.g	3	4.7949e+08	1.5983e+08	5.57124	0.000869687
Residuals	852	2.44425e+10	2.86884e+07
2359_Gender
	diff	lwr	upr	p adj
M-F	-2915.61	-3645.32	-2185.91	1.71863e-13
2359_age.g
	diff	lwr	upr	p adj
40-49-<40	-597.695	-1904.48	709.093	0.641358
50-64-<40	547.377	-717.059	1811.81	0.680786
65-81-<40	-500.999	-2063.2	1061.2	0.842385
50-64-40-49	1145.07	-56.12	2346.26	0.068119
65-81-40-49	96.6953	-1414.77	1608.16	0.998411
65-81-50-64	-1048.38	-2523.38	426.627	0.260089
5506_aov.tab
	Df	Sum Sq	Mean Sq	F value	Pr(>F)
Gender	1	8.31091e+11	8.31091e+11	179.732	6.94036e-38
age.g	3	2.91485e+11	9.71617e+10	21.0123	3.24514e-13
Gender:age.g	3	3.65688e+11	1.21896e+11	26.3613	1.98073e-16
Residuals	1027	4.7489e+12	4.62405e+09
5506_Gender
	diff	lwr	upr	p adj
M-F	-57707.5	-66154	-49260.9	4.18887e-13
5506_age.g
	diff	lwr	upr	p adj
40-49-<40	3643.05	-11310.9	18597	0.923435
50-64-<40	32449.4	17567.6	47331.3	1.54947e-07
65-81-<40	40483.3	22683	58283.7	3.90311e-08
50-64-40-49	28806.4	14873.7	42739	7.60161e-07
65-81-40-49	36840.3	19825.5	53855	1.93e-07
65-81-50-64	8033.9	-8917.45	24985.2	0.614527
5514_aov.tab
	Df	Sum Sq	Mean Sq	F value	Pr(>F)
Gender	1	4.95289e+09	4.95289e+09	127.127	5.5657e-28
age.g	3	2.23726e+09	7.45753e+08	19.1415	4.19612e-12
Gender:age.g	3	1.48883e+09	4.96277e+08	12.7381	3.4634e-08
Residuals	1101	4.2895e+10	3.89601e+07
5514_Gender
	diff	lwr	upr	p adj
M-F	-4323.12	-5075.44	-3570.8	1.82077e-14
5514_age.g
	diff	lwr	upr	p adj
40-49-<40	82.2147	-1237.02	1401.45	0.998532
50-64-<40	2775.39	1470.74	4080.03	3.26838e-07
65-81-<40	3114.1	1520	4708.19	3.47751e-06
50-64-40-49	2693.17	1458.32	3928.03	1.51853e-07
65-81-40-49	3031.88	1494.38	4569.38	2.7295e-06
65-81-50-64	338.709	-1186.29	1863.71	0.940577
5695_aov.tab
	Df	Sum Sq	Mean Sq	F value	Pr(>F)
Gender	1	1.12913e+12	1.12913e+12	396.455	2.79578e-75
age.g	3	3.89643e+11	1.29881e+11	45.6032	9.82664e-28
Gender:age.g	3	2.24978e+11	7.49927e+10	26.3311	1.95866e-16
Residuals	1069	3.04458e+12	2.84807e+09
5695_Gender
	diff	lwr	upr	p adj
M-F	-65846.4	-72335.3	-59357.4	2.36811e-13
5695_age.g
	diff	lwr	upr	p adj
40-49-<40	-823.09	-12403.2	10757	0.997829
50-64-<40	33371.5	21983.1	44760	8.64642e-13
65-81-<40	44216	30560.4	57871.7	2.81219e-13
50-64-40-49	34194.6	23455.9	44933.4	2.87215e-13
65-81-40-49	45039.1	31920.4	58157.8	2.71783e-13
65-81-50-64	10844.5	-2105.4	23794.4	0.136774
5701_aov.tab
	Df	Sum Sq	Mean Sq	F value	Pr(>F)
Gender	1	6.95e+09	6.95e+09	318.999	7.24729e-63
age.g	3	1.80946e+09	6.03153e+08	27.6842	2.90625e-17
Gender:age.g	3	9.09353e+08	3.03118e+08	13.9128	6.58185e-09
Residuals	1103	2.4031e+10	2.17869e+07
5701_Gender
	diff	lwr	upr	p adj
M-F	-5081.13	-5639.33	-4522.93	4.4853e-14
5701_age.g
	diff	lwr	upr	p adj
40-49-<40	145.019	-855.253	1145.29	0.98229
50-64-<40	2431.92	1454.84	3409.01	1.34111e-09
65-81-<40	2958.22	1784.63	4131.81	7.98951e-10
50-64-40-49	2286.9	1360.39	3213.41	1.87397e-09
65-81-40-49	2813.2	1681.37	3945.04	1.41813e-09
65-81-50-64	526.297	-585.098	1637.69	0.615247
5721_aov.tab
	Df	Sum Sq	Mean Sq	F value	Pr(>F)
Gender	1	2.76127e+09	2.76127e+09	118.221	4.5038e-26
age.g	3	1.06879e+09	3.56262e+08	15.253	1.04954e-09
Gender:age.g	3	3.73354e+08	1.24451e+08	5.32825	0.00120944
Residuals	977	2.28197e+10	2.33569e+07
5721_Gender
	diff	lwr	upr	p adj
M-F	-3397.82	-4011.07	-2784.56	5.6577e-13
5721_age.g
	diff	lwr	upr	p adj
40-49-<40	349.867	-766.942	1466.68	0.851542
50-64-<40	1991.48	902.306	3080.65	1.72063e-05
65-81-<40	2642.19	1366.01	3918.36	7.36717e-07
50-64-40-49	1641.61	621.809	2661.41	0.000218119
65-81-40-49	2292.32	1074.82	3509.83	8.74196e-06
65-81-50-64	650.713	-541.491	1842.92	0.496715
5738_aov.tab
	Df	Sum Sq	Mean Sq	F value	Pr(>F)
Gender	1	5.57395e+12	5.57395e+12	130.338	1.19221e-28
age.g	3	2.59392e+12	8.6464e+11	20.2182	9.10002e-13
Gender:age.g	3	7.86075e+11	2.62025e+11	6.12704	0.000392174
Residuals	1132	4.84104e+13	4.27654e+10
5738_Gender
	diff	lwr	upr	p adj
M-F	-142097	-166518	-117676	1.1724e-13
5738_age.g
	diff	lwr	upr	p adj
40-49-<40	25208.9	-18503.5	68921.4	0.447658
50-64-<40	92394.8	49304.2	135485	2.56073e-07
65-81-<40	129041	77650.2	180431	9.28366e-10
50-64-40-49	67185.9	26799.4	107572	0.000119035
65-81-40-49	103832	54686.6	152977	3.99455e-07
65-81-50-64	36645.8	-11947	85238.5	0.211813
5746_aov.tab
	Df	Sum Sq	Mean Sq	F value	Pr(>F)
Gender	1	8.60883e+11	8.60883e+11	125.381	1.13059e-27
age.g	3	4.07483e+11	1.35828e+11	19.7823	1.67864e-12
Gender:age.g	3	8.13134e+10	2.71045e+10	3.94756	0.00815242
Residuals	1130	7.75873e+12	6.86614e+09
5746_Gender
	diff	lwr	upr	p adj
M-F	-55860.7	-65648.9	-46072.5	4.56413e-13
5746_age.g
	diff	lwr	upr	p adj
40-49-<40	10571.2	-6962.55	28105	0.407259
50-64-<40	38794	21498.9	56089.1	6.0896e-08
65-81-<40	49394.5	28787	70002	5.8034e-09
50-64-40-49	28222.7	12029.2	44416.2	4.76833e-05
65-81-40-49	38823.3	19131.2	58515.3	2.73696e-06
65-81-50-64	10600.6	-8879.29	30080.4	0.499506
5935_aov.tab
	Df	Sum Sq	Mean Sq	F value	Pr(>F)
Gender	1	3.5728e+12	3.5728e+12	115.974	7.85014e-26
age.g	3	1.1807e+12	3.93567e+11	12.7753	3.24473e-08
Gender:age.g	3	2.36912e+11	7.89705e+10	2.5634	0.0533972
Residuals	1149	3.53971e+13	3.08069e+10
5935_Gender
	diff	lwr	upr	p adj
M-F	-112926	-133500	-92351.9	0
5935_age.g
	diff	lwr	upr	p adj
40-49-<40	14892.6	-21923.3	51708.5	0.725499
50-64-<40	59131.8	22784.8	95478.9	0.000179285
65-81-<40	87523.8	44149.5	130898	1.47188e-06
50-64-40-49	44239.3	10257.9	78220.7	0.00463547
65-81-40-49	72631.2	31219.2	114043	4.18095e-05
65-81-50-64	28391.9	-12603.8	69387.7	0.282598
5944_aov.tab
	Df	Sum Sq	Mean Sq	F value	Pr(>F)
Gender	1	5.19768e+11	5.19768e+11	102.343	4.19925e-23
age.g	3	1.55473e+11	5.18243e+10	10.2043	1.23765e-06
Gender:age.g	3	2.97598e+10	9.91993e+09	1.95324	0.119277
Residuals	1148	5.83034e+12	5.07869e+09
5944_Gender
	diff	lwr	upr	p adj
M-F	-43085	-51441	-34728.9	3.36065e-13
5944_age.g
	diff	lwr	upr	p adj
40-49-<40	5640.66	-9280.26	20561.6	0.765094
50-64-<40	21140.3	6420.91	35859.6	0.00131426
65-81-<40	32217	14616.4	49817.6	1.65528e-05
50-64-40-49	15499.6	1672.29	29326.9	0.020835
65-81-40-49	26576.4	9714.69	43438	0.000311666
65-81-50-64	11076.8	-5606.79	27760.3	0.319813
6104_aov.tab
	Df	Sum Sq	Mean Sq	F value	Pr(>F)
Gender	1	7.86294e+11	7.86294e+11	170.075	9.868e-36
age.g	3	3.9881e+10	1.32937e+10	2.87542	0.0352702
Gender:age.g	3	2.44634e+10	8.15447e+09	1.76381	0.152479
Residuals	900	4.16089e+12	4.62321e+09
6104_Gender
	diff	lwr	upr	p adj
M-F	-59965.8	-68990.2	-50941.5	2.52243e-13
6104_age.g
	diff	lwr	upr	p adj
40-49-<40	2636.78	-13392.3	18665.8	0.974483
50-64-<40	-12884.3	-28875.5	3106.91	0.162498
65-81-<40	-8324.7	-27164.2	10514.8	0.666498
50-64-40-49	-15521.1	-30432.3	-609.856	0.0376421
65-81-40-49	-10961.5	-28893.4	6970.41	0.394424
65-81-50-64	4559.61	-13338.5	22457.7	0.913552
6118_aov.tab
	Df	Sum Sq	Mean Sq	F value	Pr(>F)
Gender	1	3.96331e+11	3.96331e+11	216.266	1.20641e-43
age.g	3	4.09922e+10	1.36641e+10	7.45606	6.26787e-05
Gender:age.g	3	1.69738e+10	5.65792e+09	3.08735	0.0265531
Residuals	824	1.51007e+12	1.83261e+09
6118_Gender
	diff	lwr	upr	p adj
M-F	-44211.3	-50112.3	-38310.3	0
6118_age.g
	diff	lwr	upr	p adj
40-49-<40	-7982.82	-18493.4	2527.78	0.206067
50-64-<40	-17314.5	-27834.3	-6794.8	0.000147807
65-81-<40	-17303.6	-29669.3	-4937.88	0.00189509
50-64-40-49	-9331.71	-19159.1	495.676	0.0697646
65-81-40-49	-9320.79	-21103.2	2461.57	0.175472
65-81-50-64	10.9256	-11779.6	11801.4	1
6126_aov.tab
	Df	Sum Sq	Mean Sq	F value	Pr(>F)
Gender	1	8.82497e+09	8.82497e+09	225.573	1.24678e-46
age.g	3	1.03455e+09	3.44849e+08	8.81463	8.86657e-06
Gender:age.g	3	8.0604e+08	2.6868e+08	6.86768	0.000138453
Residuals	1132	4.42865e+10	3.91224e+07
6126_Gender
	diff	lwr	upr	p adj
M-F	-5665.32	-6405.42	-4925.21	1.14797e-13
6126_age.g
	diff	lwr	upr	p adj
40-49-<40	-1081.68	-2398.3	234.936	0.149288
50-64-<40	-2514.91	-3811.86	-1217.95	4.18507e-06
65-81-<40	-1765.96	-3328.83	-203.084	0.0194399
50-64-40-49	-1433.23	-2653.93	-212.522	0.0137197
65-81-40-49	-684.276	-2184.48	815.924	0.643721
65-81-50-64	748.952	-734.024	2231.93	0.563492
6142_aov.tab
	Df	Sum Sq	Mean Sq	F value	Pr(>F)
Gender	1	2.58816e+08	2.58816e+08	31.233	2.84846e-08
age.g	3	2.08228e+07	6.94092e+06	0.837604	0.473274
Gender:age.g	3	1.18152e+07	3.93841e+06	0.475273	0.699555
Residuals	1164	9.64564e+09	8.28663e+06
6142_Gender
	diff	lwr	upr	p adj
M-F	-955.928	-1291.53	-620.331	2.84849e-08
6142_age.g
	diff	lwr	upr	p adj
40-49-<40	59.7349	-537.815	657.285	0.994036
50-64-<40	236.85	-352.467	826.167	0.729497
65-81-<40	374.131	-338.326	1086.59	0.53054
50-64-40-49	177.115	-375.565	729.795	0.84289
65-81-40-49	314.396	-368.067	996.859	0.636337
65-81-50-64	137.281	-537.986	812.547	0.953548
6194_aov.tab
	Df	Sum Sq	Mean Sq	F value	Pr(>F)
Gender	1	17918072472494	17918072472494	196.626	2.46722e-41
age.g	3	3.83689e+10	1.27896e+10	0.140349	0.935839
Gender:age.g	3	1.41658e+12	4.72194e+11	5.18169	0.00147192
Residuals	1142	104067687529863	9.11276e+10
6194_Gender
	diff	lwr	upr	p adj
M-F	-253126	-288544	-217708	1.34004e-13
6194_age.g
	diff	lwr	upr	p adj
40-49-<40	6410.29	-57016.7	69837.3	0.993839
50-64-<40	-2874.89	-65529	59779.2	0.999412
65-81-<40	-11048.3	-86075.5	63979	0.981476
50-64-40-49	-9285.19	-67852.2	49281.8	0.977078
65-81-40-49	-17458.6	-89108.1	54191	0.92343
65-81-50-64	-8173.37	-79139.6	62792.9	0.990951
6200_aov.tab
	Df	Sum Sq	Mean Sq	F value	Pr(>F)
Gender	1	2.63892e+12	2.63892e+12	153.648	6.1274e-33
age.g	3	2.74733e+10	9.15776e+09	0.533201	0.659588
Gender:age.g	3	1.18406e+11	3.94688e+10	2.29803	0.0760248
Residuals	1006	1.72781e+13	1.71751e+10
6200_Gender
	diff	lwr	upr	p adj
M-F	-103909	-120359	-87459.1	2.78111e-13
6200_age.g
	diff	lwr	upr	p adj
40-49-<40	3408.22	-25687.8	32504.2	0.990485
50-64-<40	646.622	-28141.5	29434.7	0.999931
65-81-<40	-12597.4	-47430.3	22235.5	0.788402
50-64-40-49	-2761.59	-29879.5	24356.4	0.993696
65-81-40-49	-16005.6	-49471.4	17460.2	0.607399
65-81-50-64	-13244	-46442.5	19954.5	0.733886
6238_aov.tab
	Df	Sum Sq	Mean Sq	F value	Pr(>F)
Gender	1	3.29023e+09	3.29023e+09	229.193	4.40371e-47
age.g	3	9.86303e+08	3.28768e+08	22.9015	2.24622e-14
Gender:age.g	3	4.43756e+08	1.47919e+08	10.3038	1.08853e-06
Residuals	1076	1.54468e+10	1.43557e+07
6238_Gender
	diff	lwr	upr	p adj
M-F	-3538.02	-3996.58	-3079.46	0
6238_age.g
	diff	lwr	upr	p adj
40-49-<40	71.0605	-756.466	898.587	0.996193
50-64-<40	1828.42	1020.64	2636.2	4.53776e-08
65-81-<40	2144.05	1179.91	3108.18	8.17131e-08
50-64-40-49	1757.36	997.784	2516.94	2.13294e-08
65-81-40-49	2072.99	1148.86	2997.12	6.13959e-08
65-81-50-64	315.626	-590.859	1222.11	0.806983
6246_aov.tab
	Df	Sum Sq	Mean Sq	F value	Pr(>F)
Gender	1	6.77274e+07	6.77274e+07	86.0287	1.30745e-19
age.g	3	7.61921e+06	2.53974e+06	3.22602	0.0219751
Gender:age.g	3	3.94069e+06	1.31356e+06	1.66851	0.172213
Residuals	891	7.01454e+08	787266
6246_Gender
	diff	lwr	upr	p adj
M-F	-554.69	-672.063	-437.317	4.11449e-13
6246_age.g
	diff	lwr	upr	p adj
40-49-<40	107.001	-108.587	322.59	0.577551
50-64-<40	206.918	-2.19051	416.026	0.0536654
65-81-<40	261.285	10.1465	512.423	0.0377754
50-64-40-49	99.9166	-93.7905	293.624	0.545493
65-81-40-49	154.283	-84.1836	392.75	0.342813
65-81-50-64	54.3668	-178.258	286.992	0.931575
6300_aov.tab
	Df	Sum Sq	Mean Sq	F value	Pr(>F)
Gender	1	1.21006e+10	1.21006e+10	270.947	7.67567e-55
age.g	3	7.23741e+07	2.41247e+07	0.54018	0.65484
Gender:age.g	3	1.71815e+08	5.72716e+07	1.28238	0.278994
Residuals	1153	5.14936e+10	4.46605e+07
6300_Gender
	diff	lwr	upr	p adj
M-F	-6561.95	-7344.11	-5779.79	6.33937e-14
6300_age.g
	diff	lwr	upr	p adj
40-49-<40	-631.308	-2031.28	768.66	0.652138
50-64-<40	-528.333	-1910.63	853.964	0.758988
65-81-<40	-232.854	-1884.31	1418.61	0.983667
50-64-40-49	102.974	-1187.2	1393.15	0.996937
65-81-40-49	398.454	-1176.71	1973.61	0.915279
65-81-50-64	295.48	-1264	1854.96	0.961892
6461_aov.tab
	Df	Sum Sq	Mean Sq	F value	Pr(>F)
Gender	1	1.08445e+10	1.08445e+10	276.531	1.25812e-53
age.g	3	1.16527e+08	3.88423e+07	0.99047	0.396617
Gender:age.g	3	2.4384e+08	8.128e+07	2.07262	0.10237
Residuals	808	3.16866e+10	3.9216e+07
6461_Gender
	diff	lwr	upr	p adj
M-F	-7333.8	-8199.48	-6468.12	4.41758e-13
6461_age.g
	diff	lwr	upr	p adj
40-49-<40	-13.5666	-1588.24	1561.1	0.999996
50-64-<40	699.294	-811.304	2209.89	0.632245
65-81-<40	824.919	-1018.59	2668.43	0.657343
50-64-40-49	712.861	-744.151	2169.87	0.589038
65-81-40-49	838.485	-961.377	2638.35	0.627451
65-81-50-64	125.624	-1618.46	1869.71	0.997737
6508_aov.tab
	Df	Sum Sq	Mean Sq	F value	Pr(>F)
Gender	1	4.28339e+11	4.28339e+11	206.132	5.2766e-42
age.g	3	3.61432e+10	1.20477e+10	5.79779	0.000634533
Gender:age.g	3	4.66836e+10	1.55612e+10	7.48859	5.96577e-05
Residuals	848	1.76213e+12	2.07799e+09
6508_Gender
	diff	lwr	upr	p adj
M-F	-45562.4	-51791.2	-39333.7	0
6508_age.g
	diff	lwr	upr	p adj
40-49-<40	6580.75	-4482.97	17644.5	0.419266
50-64-<40	-136.588	-11227.4	10954.2	0.999989
65-81-<40	18252.8	5128.6	31376.9	0.0020542
50-64-40-49	-6717.34	-16959.9	3525.25	0.330528
65-81-40-49	11672	-743.653	24087.7	0.0741091
65-81-50-64	18389.3	5949.57	30829.1	0.000872672
6993_aov.tab
	Df	Sum Sq	Mean Sq	F value	Pr(>F)
Gender	1	1.85089e+09	1.85089e+09	147.472	9.02912e-32
age.g	3	9.73216e+07	3.24405e+07	2.58473	0.0519717
Gender:age.g	3	1.24612e+08	4.15374e+07	3.30954	0.0195696
Residuals	1009	1.26638e+10	1.25508e+07
6993_Gender
	diff	lwr	upr	p adj
M-F	-2738.97	-3181.56	-2296.38	6.05183e-13
6993_age.g
	diff	lwr	upr	p adj
40-49-<40	667.13	-121.801	1456.06	0.130617
50-64-<40	-38.0693	-817.064	740.925	0.999289
65-81-<40	385.789	-549.981	1321.56	0.713426
50-64-40-49	-705.199	-1437.77	27.3663	0.0641181
65-81-40-49	-281.341	-1178.83	616.148	0.85132
65-81-50-64	423.858	-464.908	1312.62	0.609638
7065_aov.tab
	Df	Sum Sq	Mean Sq	F value	Pr(>F)
Gender	1	7.34293e+09	7.34293e+09	190.248	1.20001e-39
age.g	3	9.08536e+08	3.02845e+08	7.84644	3.54753e-05
Gender:age.g	3	7.89329e+08	2.6311e+08	6.81692	0.000150766
Residuals	969	3.74e+10	3.85965e+07
7065_Gender
	diff	lwr	upr	p adj
M-F	-5593.21	-6388.99	-4797.43	0
7065_age.g
	diff	lwr	upr	p adj
40-49-<40	-722.872	-2128.33	682.587	0.548032
50-64-<40	-2345.53	-3753	-938.047	0.000116196
65-81-<40	-2107.31	-3789.64	-424.989	0.00714946
50-64-40-49	-1622.65	-2928.09	-317.221	0.00776237
65-81-40-49	-1384.44	-2982.37	213.485	0.115975
65-81-50-64	238.212	-1361.49	1837.92	0.980851
7191_aov.tab
	Df	Sum Sq	Mean Sq	F value	Pr(>F)
Gender	1	2.50665e+10	2.50665e+10	362.308	4.18159e-70
age.g	3	1.18117e+09	3.93723e+08	5.69083	0.000723736
Gender:age.g	3	4.23197e+08	1.41066e+08	2.03895	0.106717
Residuals	1107	7.65883e+10	6.91855e+07
7191_Gender
	diff	lwr	upr	p adj
M-F	-9650.62	-10645.4	-8655.81	0
7191_age.g
	diff	lwr	upr	p adj
40-49-<40	-112.294	-1880.11	1655.53	0.998447
50-64-<40	1906.92	160.47	3653.36	0.0259631
65-81-<40	2157.08	54.7281	4259.44	0.0417872
50-64-40-49	2019.21	378.385	3660.04	0.00861149
65-81-40-49	2269.38	253.904	4284.85	0.020046
65-81-50-64	250.166	-1746.58	2246.92	0.98842

## Sheet: AGE UPLC-MS(+)
Two-way ANOVA and post-hoc test by TukeyHSD
214_aov.tab
	Df	Sum Sq	Mean Sq	F value	Pr(>F)
age.g2	1	6.52941e+07	6.52941e+07	10.6038	0.00118703
Gender	1	1.26226e+07	1.26226e+07	2.04991	0.152694
age.g2:Gender	1	9.65198e+06	9.65198e+06	1.56749	0.211021
Residuals	652	4.01477e+09	6.15762e+06
214_age.g2
	diff	lwr	upr	p adj
age+65-age-50	-754.79	-1209.94	-299.644	0.00118703
214_Gender
	diff	lwr	upr	p adj
M-F	282.096	-105.146	669.339	0.15307
403_aov.tab
	Df	Sum Sq	Mean Sq	F value	Pr(>F)
age.g2	1	1.17335e+09	1.17335e+09	32.4895	1.69799e-08
Gender	1	8.75006e+08	8.75006e+08	24.2285	1.04382e-06
age.g2:Gender	1	1.40555e+07	1.40555e+07	0.389192	0.532906
Residuals	782	2.82417e+10	3.61147e+07
403_age.g2
	diff	lwr	upr	p adj
age+65-age-50	-2942.89	-3956.39	-1929.39	9.91177e-09
403_Gender
	diff	lwr	upr	p adj
M-F	-2154.39	-3013.94	-1294.84	1.04788e-06
798_aov.tab
	Df	Sum Sq	Mean Sq	F value	Pr(>F)
age.g2	1	3.78599e+10	3.78599e+10	9.45621	0.00217711
Gender	1	2.41532e+11	2.41532e+11	60.3271	2.50402e-14
age.g2:Gender	1	2.46049e+10	2.46049e+10	6.14553	0.0133829
Residuals	787	3.15092e+12	4.00371e+09
798_age.g2
	diff	lwr	upr	p adj
age+65-age-50	-16701.7	-27363.2	-6040.19	0.0021771
798_Gender
	diff	lwr	upr	p adj
M-F	35884.1	26810.7	44957.4	0
2256_aov.tab
	Df	Sum Sq	Mean Sq	F value	Pr(>F)
age.g2	1	2.03603e+08	2.03603e+08	22.7635	2.28848e-06
Gender	1	1.13607e+08	1.13607e+08	12.7016	0.000393521
age.g2:Gender	1	35554.9	35554.9	0.00397516	0.949748
Residuals	618	5.52756e+09	8.94428e+06
2256_age.g2
	diff	lwr	upr	p adj
age+65-age-50	-1387.89	-1959.15	-816.629	2.28874e-06
2256_Gender
	diff	lwr	upr	p adj
M-F	878.996	394.474	1363.52	0.000395411
2681_aov.tab
	Df	Sum Sq	Mean Sq	F value	Pr(>F)
age.g2	1	7.20568e+07	7.20568e+07	9.22575	0.00246798
Gender	1	1.88651e+06	1.88651e+06	0.241539	0.623239
age.g2:Gender	1	3.97184e+06	3.97184e+06	0.508532	0.475994
Residuals	760	5.9359e+09	7.8104e+06
2681_age.g2
	diff	lwr	upr	p adj
age+65-age-50	-735.291	-1210.51	-260.067	0.00246798
2681_Gender
	diff	lwr	upr	p adj
M-F	-101.658	-507.868	304.551	0.623367
2980_aov.tab
	Df	Sum Sq	Mean Sq	F value	Pr(>F)
age.g2	1	1.33165e+08	1.33165e+08	8.1371	0.00444703
Gender	1	1.70728e+07	1.70728e+07	1.04324	0.307373
age.g2:Gender	1	6.22619e+07	6.22619e+07	3.80453	0.0514577
Residuals	812	1.32885e+10	1.63652e+07
2980_age.g2
	diff	lwr	upr	p adj
age+65-age-50	-970.421	-1638.18	-302.66	0.00444703
2980_Gender
	diff	lwr	upr	p adj
M-F	296.096	-273.263	865.454	0.307652
3058_aov.tab
	Df	Sum Sq	Mean Sq	F value	Pr(>F)
age.g2	1	1.36788e+09	1.36788e+09	24.863	7.86836e-07
Gender	1	6.07896e+08	6.07896e+08	11.0493	0.000936023
age.g2:Gender	1	7.37266e+06	7.37266e+06	0.134008	0.714429
Residuals	663	3.6476e+10	5.50165e+07
3058_age.g2
	diff	lwr	upr	p adj
age+65-age-50	-3463.31	-4827.12	-2099.49	7.85943e-07
3058_Gender
	diff	lwr	upr	p adj
M-F	1956.68	799.576	3113.78	0.000948182
3735_aov.tab
	Df	Sum Sq	Mean Sq	F value	Pr(>F)
age.g2	1	1.3112e+09	1.3112e+09	62.3241	1.58821e-14
Gender	1	1.75152e+08	1.75152e+08	8.32538	0.00406288
age.g2:Gender	1	4.96596e+06	4.96596e+06	0.236043	0.627272
Residuals	550	1.15711e+10	2.10384e+07
3735_age.g2
	diff	lwr	upr	p adj
age+65-age-50	-3769.25	-4707.1	-2831.41	4.15579e-10
3735_Gender
	diff	lwr	upr	p adj
M-F	1148.99	366.066	1931.92	0.00409686
3745_aov.tab
	Df	Sum Sq	Mean Sq	F value	Pr(>F)
age.g2	1	3.69254e+08	3.69254e+08	104.449	9.25181e-23
Gender	1	2.94275e+08	2.94275e+08	83.2401	1.01533e-18
age.g2:Gender	1	3.93364e+07	3.93364e+07	11.1269	0.000901834
Residuals	618	2.18479e+09	3.53526e+06
3745_age.g2
	diff	lwr	upr	p adj
age+65-age-50	-1965.18	-2342.79	-1587.56	2.67918e-10
3745_Gender
	diff	lwr	upr	p adj
M-F	1423.32	1116.91	1729.74	2.67918e-10
4063_aov.tab
	Df	Sum Sq	Mean Sq	F value	Pr(>F)
age.g2	1	1.54463e+12	1.54463e+12	52.1914	1.31325e-12
Gender	1	1.0887e+12	1.0887e+12	36.7862	2.15234e-09
age.g2:Gender	1	1.69224e+11	1.69224e+11	5.71793	0.0170545
Residuals	703	2.08056e+13	2.95954e+10
4063_age.g2
	diff	lwr	upr	p adj
age+65-age-50	-113240	-144014	-82464.8	0
4063_Gender
	diff	lwr	upr	p adj
M-F	80392.5	54353.5	106432	0
4151_aov.tab
	Df	Sum Sq	Mean Sq	F value	Pr(>F)
age.g2	1	1.55501e+08	1.55501e+08	70.8694	3.46161e-16
Gender	1	1.2972e+08	1.2972e+08	59.1197	7.08308e-14
age.g2:Gender	1	1.3992e+07	1.3992e+07	6.37685	0.0118475
Residuals	539	1.18267e+09	2.19419e+06
4151_age.g2
	diff	lwr	upr	p adj
age+65-age-50	-1340.63	-1653.46	-1027.81	3.54377e-10
4151_Gender
	diff	lwr	upr	p adj
M-F	1006.87	749.53	1264.22	3.54445e-10
4202_aov.tab
	Df	Sum Sq	Mean Sq	F value	Pr(>F)
age.g2	1	8.24356e+08	8.24356e+08	65.3552	2.87757e-15
Gender	1	1.52544e+09	1.52544e+09	120.938	5.34121e-26
age.g2:Gender	1	2.78661e+08	2.78661e+08	22.0923	3.14821e-06
Residuals	678	8.55193e+09	1.26135e+07
4202_age.g2
	diff	lwr	upr	p adj
age+65-age-50	-2660.68	-3306.9	-2014.47	0
4202_Gender
	diff	lwr	upr	p adj
M-F	3069.1	2520.51	3617.69	0
4244_aov.tab
	Df	Sum Sq	Mean Sq	F value	Pr(>F)
age.g2	1	3.89921e+08	3.89921e+08	174.872	6.38604e-35
Gender	1	2.23061e+08	2.23061e+08	100.039	8.95401e-22
age.g2:Gender	1	1.81549e+07	1.81549e+07	8.14211	0.00448541
Residuals	558	1.2442e+09	2.22975e+06
4244_age.g2
	diff	lwr	upr	p adj
age+65-age-50	-2008.67	-2307.03	-1710.31	4.53352e-10
4244_Gender
	diff	lwr	upr	p adj
M-F	1287.71	1034.82	1540.6	4.53372e-10
4338_aov.tab
	Df	Sum Sq	Mean Sq	F value	Pr(>F)
age.g2	1	7.16071e+08	7.16071e+08	122.05	6.62832e-26
Gender	1	5.50457e+08	5.50457e+08	93.8219	1.11063e-20
age.g2:Gender	1	6.67294e+07	6.67294e+07	11.3736	0.000794069
Residuals	586	3.43809e+09	5.86704e+06
4338_age.g2
	diff	lwr	upr	p adj
age+65-age-50	-2728.51	-3213.57	-2243.44	5.01994e-10
4338_Gender
	diff	lwr	upr	p adj
M-F	1994.36	1588.97	2399.75	5.02002e-10
4350_aov.tab
	Df	Sum Sq	Mean Sq	F value	Pr(>F)
age.g2	1	6.96211e+07	6.96211e+07	110.682	8.38886e-24
Gender	1	5.7954e+07	5.7954e+07	92.1338	2.41846e-20
age.g2:Gender	1	4.95125e+06	4.95125e+06	7.87137	0.00519147
Residuals	578	3.63574e+08	629020
4350_age.g2
	diff	lwr	upr	p adj
age+65-age-50	-871.478	-1034.17	-708.782	5.05585e-10
4350_Gender
	diff	lwr	upr	p adj
M-F	650.057	516.773	783.34	5.05586e-10
4482_aov.tab
	Df	Sum Sq	Mean Sq	F value	Pr(>F)
age.g2	1	1.45203e+07	1.45203e+07	82.8413	1.69291e-18
Gender	1	2.261e+07	2.261e+07	128.995	5.78656e-27
age.g2:Gender	1	1.31271e+06	1.31271e+06	7.48926	0.00641047
Residuals	542	9.50008e+07	175278
4482_age.g2
	diff	lwr	upr	p adj
age+65-age-50	-415.294	-504.924	-325.665	3.71738e-10
4482_Gender
	diff	lwr	upr	p adj
M-F	420.218	347.536	492.899	3.71724e-10
4777_aov.tab
	Df	Sum Sq	Mean Sq	F value	Pr(>F)
age.g2	1	4.96734e+09	4.96734e+09	43.8401	6.75705e-11
Gender	1	4.63346e+09	4.63346e+09	40.8934	2.81414e-10
age.g2:Gender	1	2.32086e+07	2.32086e+07	0.204831	0.650979
Residuals	756	8.56591e+10	1.13306e+08
4777_age.g2
	diff	lwr	upr	p adj
age+65-age-50	-6097.15	-7904.88	-4289.41	0
4777_Gender
	diff	lwr	upr	p adj
M-F	5039.13	3491.04	6587.22	0
5156_aov.tab
	Df	Sum Sq	Mean Sq	F value	Pr(>F)
age.g2	1	2.21703e+10	2.21703e+10	53.4249	6.95462e-13
Gender	1	6.99039e+09	6.99039e+09	16.8451	4.5049e-05
age.g2:Gender	1	3.45846e+07	3.45846e+07	0.0833404	0.772901
Residuals	743	3.0833e+11	4.1498e+08
5156_age.g2
	diff	lwr	upr	p adj
age+65-age-50	-13132.3	-16659.5	-9605.17	0
5156_Gender
	diff	lwr	upr	p adj
M-F	6264.7	3267.82	9261.57	4.51328e-05
5166_aov.tab
	Df	Sum Sq	Mean Sq	F value	Pr(>F)
age.g2	1	2.70706e+09	2.70706e+09	46.4893	1.93408e-11
Gender	1	1.27711e+09	1.27711e+09	21.9324	3.36882e-06
age.g2:Gender	1	539814	539814	0.00927043	0.923322
Residuals	729	4.24494e+10	5.82297e+07
5166_age.g2
	diff	lwr	upr	p adj
age+65-age-50	-4652.25	-5991.8	-3312.71	0
5166_Gender
	diff	lwr	upr	p adj
M-F	2709.41	1573.58	3845.23	3.3662e-06
5214_aov.tab
	Df	Sum Sq	Mean Sq	F value	Pr(>F)
age.g2	1	3.16672e+10	3.16672e+10	59.384	3.75576e-14
Gender	1	4.56815e+09	4.56815e+09	8.56643	0.00351905
age.g2:Gender	1	4.37704e+06	4.37704e+06	0.00820805	0.927834
Residuals	818	4.36209e+11	5.33262e+08
5214_age.g2
	diff	lwr	upr	p adj
age+65-age-50	-14949.1	-18756.9	-11141.3	5.1581e-13
5214_Gender
	diff	lwr	upr	p adj
M-F	4829.97	1589.37	8070.58	0.00353343
6640_aov.tab
	Df	Sum Sq	Mean Sq	F value	Pr(>F)
age.g2	1	2.38373e+11	2.38373e+11	56.2863	1.76427e-13
Gender	1	9.50546e+09	9.50546e+09	2.2445	0.134508
age.g2:Gender	1	1.9743e+08	1.9743e+08	0.0466187	0.829113
Residuals	755	3.19743e+12	4.235e+09
6640_age.g2
	diff	lwr	upr	p adj
age+65-age-50	-42687.5	-53857.3	-31517.7	0
6640_Gender
	diff	lwr	upr	p adj
M-F	7220.01	-2253.94	16694	0.135053
6656_aov.tab
	Df	Sum Sq	Mean Sq	F value	Pr(>F)
age.g2	1	1.97132e+11	1.97132e+11	33.9875	8.44358e-09
Gender	1	4.04105e+11	4.04105e+11	69.6717	3.69306e-16
age.g2:Gender	1	1.71357e+10	1.71357e+10	2.95435	0.0860855
Residuals	705	4.0891e+12	5.80014e+09
6656_age.g2
	diff	lwr	upr	p adj
age+65-age-50	-40533.9	-54184.6	-26883.2	5.50647e-09
6656_Gender
	diff	lwr	upr	p adj
M-F	-48774	-60254.5	-37293.5	0
6992_aov.tab
	Df	Sum Sq	Mean Sq	F value	Pr(>F)
age.g2	1	1.58671e+07	1.58671e+07	12.8369	0.000361782
Gender	1	7.39448e+07	7.39448e+07	59.8231	3.34262e-14
age.g2:Gender	1	6.01396e+06	6.01396e+06	4.86544	0.027702
Residuals	751	9.28279e+08	1.23606e+06
6992_age.g2
	diff	lwr	upr	p adj
age+65-age-50	-350.796	-543.004	-158.587	0.000361776
6992_Gender
	diff	lwr	upr	p adj
M-F	-640.989	-803.788	-478.19	0
7149_aov.tab
	Df	Sum Sq	Mean Sq	F value	Pr(>F)
age.g2	1	6.70549e+08	6.70549e+08	23.3528	1.67266e-06
Gender	1	1.78255e+09	1.78255e+09	62.0796	1.33353e-14
age.g2:Gender	1	1.02072e+09	1.02072e+09	35.548	4.02282e-09
Residuals	671	1.9267e+10	2.87139e+07
7149_age.g2
	diff	lwr	upr	p adj
age+65-age-50	-2359.13	-3317.68	-1400.58	1.67145e-06
7149_Gender
	diff	lwr	upr	p adj
M-F	-3328.93	-4158.79	-2499.06	0
7155_aov.tab
	Df	Sum Sq	Mean Sq	F value	Pr(>F)
age.g2	1	1.6755e+08	1.6755e+08	31.9289	2.23006e-08
Gender	1	2.82577e+08	2.82577e+08	53.849	5.36456e-13
age.g2:Gender	1	1.63647e+08	1.63647e+08	31.1851	3.22312e-08
Residuals	793	4.16134e+09	5.24759e+06
7155_age.g2
	diff	lwr	upr	p adj
age+65-age-50	-1109.9	-1495.47	-724.327	1.49546e-08
7155_Gender
	diff	lwr	upr	p adj
M-F	-1220.45	-1546.98	-893.916	0

## Sheet: BMI UPLC-MS(+)
Two-way ANOVA and post-hoc test by TukeyHSD
1697_aov.tab
	Df	Sum Sq	Mean Sq	F value	Pr(>F)
bmi.g2	1	3.05108e+06	3.05108e+06	29.6189	8.26575e-08
Gender	1	624556	624556	6.06298	0.014142
bmi.g2:Gender	1	584203	584203	5.67124	0.0176201
Residuals	498	5.12997e+07	103011
1697_bmi.g2
	diff	lwr	upr	p adj
bmi+30-bmi-25	-171.319	-233.167	-109.471	8.27813e-08
1697_Gender
	diff	lwr	upr	p adj
M-F	-69.151	-125.456	-12.8456	0.016183
1775_aov.tab
	Df	Sum Sq	Mean Sq	F value	Pr(>F)
bmi.g2	1	1.03064e+10	1.03064e+10	47.0543	2.23123e-11
Gender	1	2.76064e+08	2.76064e+08	1.26037	0.262165
bmi.g2:Gender	1	1.81518e+09	1.81518e+09	8.28725	0.00417809
Residuals	461	1.00974e+11	2.19033e+08
1775_bmi.g2
	diff	lwr	upr	p adj
bmi+30-bmi-25	-10222	-13150.4	-7293.62	2.52117e-11
1775_Gender
	diff	lwr	upr	p adj
M-F	-1514.85	-4214.52	1184.82	0.270743
3975_aov.tab
	Df	Sum Sq	Mean Sq	F value	Pr(>F)
bmi.g2	1	1.51112e+10	1.51112e+10	19.6565	1.07674e-05
Gender	1	5.41544e+08	5.41544e+08	0.704439	0.401584
bmi.g2:Gender	1	6.95184e+08	6.95184e+08	0.904293	0.341963
Residuals	696	5.35057e+11	7.6876e+08
3975_bmi.g2
	diff	lwr	upr	p adj
bmi+30-bmi-25	-10239.3	-14773.8	-5704.91	1.0765e-05
3975_Gender
	diff	lwr	upr	p adj
M-F	-1742.21	-5864.05	2379.62	0.406891
4069_aov.tab
	Df	Sum Sq	Mean Sq	F value	Pr(>F)
bmi.g2	1	3.69698e+13	3.69698e+13	58.4108	6.95624e-14
Gender	1	1.99381e+13	1.99381e+13	31.5013	2.86474e-08
bmi.g2:Gender	1	3.25806e+11	3.25806e+11	0.514759	0.473323
Residuals	706	446847377542210	6.32928e+11
4069_bmi.g2
	diff	lwr	upr	p adj
bmi+30-bmi-25	-503536	-632889	-374183	0
4069_Gender
	diff	lwr	upr	p adj
M-F	331115	213757	448473	3.98737e-08
4078_aov.tab
	Df	Sum Sq	Mean Sq	F value	Pr(>F)
bmi.g2	1	4.07162e+12	4.07162e+12	62.6581	9.45009e-15
Gender	1	2.20895e+12	2.20895e+12	33.9935	8.38953e-09
bmi.g2:Gender	1	3.07757e+10	3.07757e+10	0.473607	0.491557
Residuals	711	4.62019e+13	6.49815e+10
4078_bmi.g2
	diff	lwr	upr	p adj
bmi+30-bmi-25	-167113	-208562	-125665	0
4078_Gender
	diff	lwr	upr	p adj
M-F	109889	72405.1	147372	9.54429e-09
4086_aov.tab
	Df	Sum Sq	Mean Sq	F value	Pr(>F)
bmi.g2	1	4.12841e+12	4.12841e+12	31.7329	2.54807e-08
Gender	1	6.72892e+11	6.72892e+11	5.17216	0.0232484
bmi.g2:Gender	1	2.94984e+11	2.94984e+11	2.26738	0.132566
Residuals	712	9.26303e+13	1.30099e+11
4086_bmi.g2
	diff	lwr	upr	p adj
bmi+30-bmi-25	-167737	-226198	-109277	2.21363e-08
4086_Gender
	diff	lwr	upr	p adj
M-F	60577.7	7588.54	113567	0.0251089
4094_aov.tab
	Df	Sum Sq	Mean Sq	F value	Pr(>F)
bmi.g2	1	2.78343e+11	2.78343e+11	36.273	2.76616e-09
Gender	1	7.176e+10	7.176e+10	9.35159	0.0023126
bmi.g2:Gender	1	1.28766e+10	1.28766e+10	1.67805	0.19561
Residuals	702	5.38684e+12	7.67356e+09
4094_bmi.g2
	diff	lwr	upr	p adj
bmi+30-bmi-25	-43869.3	-58170.3	-29568.3	0
4094_Gender
	diff	lwr	upr	p adj
M-F	19900.8	6936.4	32865.3	0.00267284
4152_aov.tab
	Df	Sum Sq	Mean Sq	F value	Pr(>F)
bmi.g2	1	1.60217e+09	1.60217e+09	27.947	1.72914e-07
Gender	1	1.62897e+06	1.62897e+06	0.0284145	0.866193
bmi.g2:Gender	1	1.8543e+07	1.8543e+07	0.323449	0.569748
Residuals	621	3.56013e+10	5.73289e+07
4152_bmi.g2
	diff	lwr	upr	p adj
bmi+30-bmi-25	-3512.9	-4817.85	-2207.95	1.73138e-07
4152_Gender
	diff	lwr	upr	p adj
M-F	100.619	-1090.99	1292.23	0.868352
4170_aov.tab
	Df	Sum Sq	Mean Sq	F value	Pr(>F)
bmi.g2	1	1.63288e+11	1.63288e+11	23.6034	1.45876e-06
Gender	1	1.26089e+10	1.26089e+10	1.82262	0.177434
bmi.g2:Gender	1	3.79965e+07	3.79965e+07	0.00549241	0.940943
Residuals	707	4.89102e+12	6.91799e+09
4170_bmi.g2
	diff	lwr	upr	p adj
bmi+30-bmi-25	-33454.9	-46974.6	-19935.3	1.45571e-06
4170_Gender
	diff	lwr	upr	p adj
M-F	-8333.48	-20600.3	3933.33	0.182703
4430_aov.tab
	Df	Sum Sq	Mean Sq	F value	Pr(>F)
bmi.g2	1	3.93793e+08	3.93793e+08	29.1005	9.90096e-08
Gender	1	7.48224e+07	7.48224e+07	5.52923	0.0190238
bmi.g2:Gender	1	7.58479	7.58479	5.60501e-07	0.999403
Residuals	600	8.11929e+09	1.35322e+07
4430_bmi.g2
	diff	lwr	upr	p adj
bmi+30-bmi-25	-1782.97	-2432.08	-1133.86	9.94572e-08
4430_Gender
	diff	lwr	upr	p adj
M-F	695.515	106.96	1284.07	0.0206299
4789_aov.tab
	Df	Sum Sq	Mean Sq	F value	Pr(>F)
bmi.g2	1	1.66502e+08	1.66502e+08	58.758	6.77332e-14
Gender	1	3.22184e+07	3.22184e+07	11.3697	0.000792192
bmi.g2:Gender	1	864958	864958	0.30524	0.580812
Residuals	630	1.78523e+09	2.8337e+06
4789_bmi.g2
	diff	lwr	upr	p adj
bmi+30-bmi-25	-1159	-1455.92	-862.087	6.41023e-11
4789_Gender
	diff	lwr	upr	p adj
M-F	-446.593	-709.164	-184.021	0.000887217
5756_aov.tab
	Df	Sum Sq	Mean Sq	F value	Pr(>F)
bmi.g2	1	3.70582e+12	3.70582e+12	21.4427	4.3548e-06
Gender	1	3.61516e+12	3.61516e+12	20.9182	5.67919e-06
bmi.g2:Gender	1	1.55815e+11	1.55815e+11	0.901579	0.34269
Residuals	692	119594309521786	1.72824e+11
5756_bmi.g2
	diff	lwr	upr	p adj
bmi+30-bmi-25	-161981	-230661	-93300.4	4.35258e-06
5756_Gender
	diff	lwr	upr	p adj
M-F	-142437	-204475	-80398.3	7.6867e-06
5761_aov.tab
	Df	Sum Sq	Mean Sq	F value	Pr(>F)
bmi.g2	1	4.55836e+11	4.55836e+11	18.1268	2.35084e-05
Gender	1	7.06287e+11	7.06287e+11	28.0862	1.55976e-07
bmi.g2:Gender	1	2.16875e+10	2.16875e+10	0.862424	0.353384
Residuals	695	1.74772e+13	2.51471e+10
5761_bmi.g2
	diff	lwr	upr	p adj
bmi+30-bmi-25	-56675	-82810.8	-30539.2	2.3506e-05
5761_Gender
	diff	lwr	upr	p adj
M-F	-62853.8	-86455.4	-39252.1	2.23711e-07
5909_aov.tab
	Df	Sum Sq	Mean Sq	F value	Pr(>F)
bmi.g2	1	6.29948e+09	6.29948e+09	35.9795	3.46286e-09
Gender	1	1.04063e+10	1.04063e+10	59.4354	5.3313e-14
bmi.g2:Gender	1	1.05061e+07	1.05061e+07	0.0600055	0.806572
Residuals	595	1.04176e+11	1.75085e+08
5909_bmi.g2
	diff	lwr	upr	p adj
bmi+30-bmi-25	-7051.18	-9359.88	-4742.49	3.93751e-09
5909_Gender
	diff	lwr	upr	p adj
M-F	-8277.61	-10411.6	-6143.63	4.74747e-10
6080_aov.tab
	Df	Sum Sq	Mean Sq	F value	Pr(>F)
bmi.g2	1	7.88339e+07	7.88339e+07	25.6727	5.26578e-07
Gender	1	8.54952e+07	8.54952e+07	27.842	1.79085e-07
bmi.g2:Gender	1	1.28492e+06	1.28492e+06	0.418443	0.517941
Residuals	656	2.0144e+09	3.07073e+06
6080_bmi.g2
	diff	lwr	upr	p adj
bmi+30-bmi-25	-769.477	-1067.68	-471.275	5.25938e-07
6080_Gender
	diff	lwr	upr	p adj
M-F	-712.556	-980.828	-444.283	2.45493e-07
6273_aov.tab
	Df	Sum Sq	Mean Sq	F value	Pr(>F)
bmi.g2	1	1.75413e+10	1.75413e+10	44.101	7.33638e-11
Gender	1	5.23119e+09	5.23119e+09	13.1518	0.000313222
bmi.g2:Gender	1	1.65986e+09	1.65986e+09	4.17309	0.0415344
Residuals	565	2.24731e+11	3.97753e+08
6273_bmi.g2
	diff	lwr	upr	p adj
bmi+30-bmi-25	-12110.1	-15691.9	-8528.29	5.53158e-10
6273_Gender
	diff	lwr	upr	p adj
M-F	-6006.36	-9305.14	-2707.59	0.000378307
6300_aov.tab
	Df	Sum Sq	Mean Sq	F value	Pr(>F)
bmi.g2	1	3.03183e+09	3.03183e+09	71.2279	1.82808e-16
Gender	1	5.7432e+09	5.7432e+09	134.927	1.20896e-28
bmi.g2:Gender	1	5.58352e+07	5.58352e+07	1.31176	0.252469
Residuals	699	2.97531e+10	4.25652e+07
6300_bmi.g2
	diff	lwr	upr	p adj
bmi+30-bmi-25	-4575.78	-5640.26	-3511.29	0
6300_Gender
	diff	lwr	upr	p adj
M-F	-5653.14	-6620.56	-4685.71	0
6305_aov.tab
	Df	Sum Sq	Mean Sq	F value	Pr(>F)
bmi.g2	1	7.15579e+11	7.15579e+11	53.4621	7.86359e-13
Gender	1	1.73518e+11	1.73518e+11	12.9639	0.00034203
bmi.g2:Gender	1	8.16125e+09	8.16125e+09	0.609741	0.435173
Residuals	643	8.60642e+12	1.33848e+10
6305_bmi.g2
	diff	lwr	upr	p adj
bmi+30-bmi-25	-72689.9	-92211.6	-53168.2	0
6305_Gender
	diff	lwr	upr	p adj
M-F	-32497.6	-50435.1	-14560	0.00040183
6314_aov.tab
	Df	Sum Sq	Mean Sq	F value	Pr(>F)
bmi.g2	1	6.57669e+09	6.57669e+09	92.0829	1.47246e-20
Gender	1	1.94368e+09	1.94368e+09	27.2143	2.40802e-07
bmi.g2:Gender	1	1.46773e+08	1.46773e+08	2.05502	0.152156
Residuals	693	4.94951e+10	7.14215e+07
6314_bmi.g2
	diff	lwr	upr	p adj
bmi+30-bmi-25	-6811.41	-8205.07	-5417.76	0
6314_Gender
	diff	lwr	upr	p adj
M-F	-3299.67	-4560.05	-2039.29	3.55176e-07
6461_aov.tab
	Df	Sum Sq	Mean Sq	F value	Pr(>F)
bmi.g2	1	2.27253e+09	2.27253e+09	57.0161	2.13636e-13
Gender	1	5.71845e+09	5.71845e+09	143.472	3.61158e-29
bmi.g2:Gender	1	5.32258e+07	5.32258e+07	1.3354	0.248412
Residuals	489	1.94904e+10	3.98577e+07
6461_bmi.g2
	diff	lwr	upr	p adj
bmi+30-bmi-25	-4922.21	-6203.02	-3641.4	8.49919e-11
6461_Gender
	diff	lwr	upr	p adj
M-F	-6716.8	-7834.15	-5599.46	8.47645e-11
6493_aov.tab
	Df	Sum Sq	Mean Sq	F value	Pr(>F)
bmi.g2	1	1.37398e+10	1.37398e+10	57.8626	9.20208e-14
Gender	1	1.2552e+10	1.2552e+10	52.8603	9.70938e-13
bmi.g2:Gender	1	82120.4	82120.4	0.000345835	0.985168
Residuals	692	1.64319e+11	2.37456e+08
6493_bmi.g2
	diff	lwr	upr	p adj
bmi+30-bmi-25	-9789.39	-12316.2	-7262.62	0
6493_Gender
	diff	lwr	upr	p adj
M-F	-8402.94	-10700	-6105.87	0
6612_aov.tab
	Df	Sum Sq	Mean Sq	F value	Pr(>F)
bmi.g2	1	7.99662e+12	7.99662e+12	35.9665	3.76916e-09
Gender	1	1.96844e+13	1.96844e+13	88.5349	1.61974e-19
bmi.g2:Gender	1	7.41519e+10	7.41519e+10	0.333514	0.563848
Residuals	518	115169636730238	2.22335e+11
6612_bmi.g2
	diff	lwr	upr	p adj
bmi+30-bmi-25	-273509	-363104	-183913	3.99908e-09
6612_Gender
	diff	lwr	upr	p adj
M-F	-384105	-465328	-302881	2.2993e-10
6839_aov.tab
	Df	Sum Sq	Mean Sq	F value	Pr(>F)
bmi.g2	1	1.46306e+08	1.46306e+08	17.4888	3.28336e-05
Gender	1	2.40624e+07	2.40624e+07	2.87632	0.0903663
bmi.g2:Gender	1	1.18403e+07	1.18403e+07	1.41534	0.234602
Residuals	655	5.47953e+09	8.36569e+06
6839_bmi.g2
	diff	lwr	upr	p adj
bmi+30-bmi-25	-1045.16	-1535.9	-554.417	3.2833e-05
6839_Gender
	diff	lwr	upr	p adj
M-F	378.47	-64.2751	821.216	0.0937206
7694_aov.tab
	Df	Sum Sq	Mean Sq	F value	Pr(>F)
bmi.g2	1	5.21533e+07	5.21533e+07	18.6397	1.83929e-05
Gender	1	1.16395e+08	1.16395e+08	41.5998	2.26338e-10
bmi.g2:Gender	1	297271	297271	0.106245	0.74457
Residuals	617	1.72634e+09	2.79797e+06
7694_bmi.g2
	diff	lwr	upr	p adj
bmi+30-bmi-25	-643.058	-935.562	-350.554	1.83932e-05
7694_Gender
	diff	lwr	upr	p adj
M-F	-854.926	-1118.74	-591.108	6.64757e-10

## Sheet: BLOOD PRESSURE UPLC-MS(+)
Two-way ANOVA and post-hoc test by TukeyHSD
1586_aov.tab
	Df	Sum Sq	Mean Sq	F value	Pr(>F)
bp.g2	1	175771	175771	0.0683332	0.793888
Gender	1	997030	997030	0.387609	0.533845
bp.g2:Gender	1	887135	887135	0.344886	0.55729
Residuals	496	1.27584e+09	2.57226e+06
1586_bp.g2
	diff	lwr	upr	p adj
bp-normal-bp-high	38.3044	-249.596	326.204	0.793888
1586_Gender
	diff	lwr	upr	p adj
M-F	-84.8924	-367.392	197.607	0.555179
1935_aov.tab
	Df	Sum Sq	Mean Sq	F value	Pr(>F)
bp.g2	1	2.78328e+06	2.78328e+06	2.01223	0.156769
Gender	1	5.76642e+06	5.76642e+06	4.16895	0.0417883
bp.g2:Gender	1	1.78429e+06	1.78429e+06	1.28999	0.256691
Residuals	425	5.87854e+08	1.38318e+06
1935_bp.g2
	diff	lwr	upr	p adj
bp-normal-bp-high	163.614	-63.0949	390.323	0.156769
1935_Gender
	diff	lwr	upr	p adj
M-F	-217.172	-440.901	6.55695	0.0570705
2223_aov.tab
	Df	Sum Sq	Mean Sq	F value	Pr(>F)
bp.g2	1	1.09689e+06	1.09689e+06	1.29171	0.25621
Gender	1	7.34418e+06	7.34418e+06	8.64856	0.00340584
bp.g2:Gender	1	69278.4	69278.4	0.0815827	0.775267
Residuals	571	4.84882e+08	849180
2223_bp.g2
	diff	lwr	upr	p adj
bp-normal-bp-high	89.0276	-64.8277	242.883	0.25621
2223_Gender
	diff	lwr	upr	p adj
M-F	-216.693	-368.252	-65.1343	0.00515174
2707_aov.tab
	Df	Sum Sq	Mean Sq	F value	Pr(>F)
bp.g2	1	120293	120293	0.0586173	0.808779
Gender	1	3.25515e+06	3.25515e+06	1.58619	0.208371
bp.g2:Gender	1	5.3079e+06	5.3079e+06	2.58646	0.108317
Residuals	588	1.20668e+09	2.05218e+06
2707_bp.g2
	diff	lwr	upr	p adj
bp-normal-bp-high	-29.1781	-265.872	207.516	0.808779
2707_Gender
	diff	lwr	upr	p adj
M-F	140.851	-90.8969	372.6	0.233085
3279_aov.tab
	Df	Sum Sq	Mean Sq	F value	Pr(>F)
bp.g2	1	8.28737e+09	8.28737e+09	42.157	2.55947e-10
Gender	1	4.75149e+09	4.75149e+09	24.1703	1.30024e-06
bp.g2:Gender	1	6.46181e+08	6.46181e+08	3.28705	0.070595
Residuals	391	7.68642e+10	1.96584e+08
3279_bp.g2
	diff	lwr	upr	p adj
bp-normal-bp-high	-9475.94	-12345.3	-6606.6	2.39574e-10
3279_Gender
	diff	lwr	upr	p adj
M-F	6667.06	3878.03	9456.08	3.6144e-06
3286_aov.tab
	Df	Sum Sq	Mean Sq	F value	Pr(>F)
bp.g2	1	555099	555099	1.6347	0.201747
Gender	1	13124.3	13124.3	0.0386494	0.844238
bp.g2:Gender	1	446589	446589	1.31515	0.252105
Residuals	428	1.45337e+08	339572
3286_bp.g2
	diff	lwr	upr	p adj
bp-normal-bp-high	-73.8648	-187.417	39.6876	0.201747
3286_Gender
	diff	lwr	upr	p adj
M-F	10.4857	-99.8229	120.794	0.851876
3323_aov.tab
	Df	Sum Sq	Mean Sq	F value	Pr(>F)
bp.g2	1	539496	539496	0.73963	0.390151
Gender	1	7.34173e+06	7.34173e+06	10.0652	0.00159449
bp.g2:Gender	1	5734.72	5734.72	0.0078621	0.929377
Residuals	555	4.04825e+08	729414
3323_bp.g2
	diff	lwr	upr	p adj
bp-normal-bp-high	63.5398	-81.5827	208.662	0.390151
3323_Gender
	diff	lwr	upr	p adj
M-F	-219.231	-361.56	-76.9007	0.00259696
3525_aov.tab
	Df	Sum Sq	Mean Sq	F value	Pr(>F)
bp.g2	1	9.65069e+08	9.65069e+08	7.70158	0.00571665
Gender	1	3.43911e+08	3.43911e+08	2.74453	0.0981933
bp.g2:Gender	1	4.94639e+08	4.94639e+08	3.94739	0.0474705
Residuals	518	6.49095e+10	1.25308e+08
3525_bp.g2
	diff	lwr	upr	p adj
bp-normal-bp-high	-2789.14	-4763.59	-814.699	0.00571665
3525_Gender
	diff	lwr	upr	p adj
M-F	1554.5	-377.457	3486.45	0.114551
3650_aov.tab
	Df	Sum Sq	Mean Sq	F value	Pr(>F)
bp.g2	1	9.14963e+08	9.14963e+08	7.19479	0.0075843
Gender	1	2.44702e+09	2.44702e+09	19.2421	1.43982e-05
bp.g2:Gender	1	4.34779e+08	4.34779e+08	3.41887	0.0651195
Residuals	444	5.64636e+10	1.2717e+08
3650_bp.g2
	diff	lwr	upr	p adj
bp-normal-bp-high	-2893.74	-5013.98	-773.506	0.0075843
3650_Gender
	diff	lwr	upr	p adj
M-F	4562.05	2448.81	6675.28	2.68934e-05
3748_aov.tab
	Df	Sum Sq	Mean Sq	F value	Pr(>F)
bp.g2	1	4.9752e+08	4.9752e+08	1.81734	0.178288
Gender	1	1.30399e+09	1.30399e+09	4.76321	0.0295749
bp.g2:Gender	1	2.70972e+08	2.70972e+08	0.989803	0.320309
Residuals	464	1.27026e+11	2.73763e+08
3748_bp.g2
	diff	lwr	upr	p adj
bp-normal-bp-high	-2101.34	-5164.43	961.755	0.178288
3748_Gender
	diff	lwr	upr	p adj
M-F	3200.79	180.243	6221.33	0.0378576
4132_aov.tab
	Df	Sum Sq	Mean Sq	F value	Pr(>F)
bp.g2	1	9210.58	9210.58	0.0868452	0.768344
Gender	1	7703.16	7703.16	0.0726319	0.787649
bp.g2:Gender	1	11265.1	11265.1	0.106217	0.744623
Residuals	522	5.5362e+07	106057
4132_bp.g2
	diff	lwr	upr	p adj
bp-normal-bp-high	-8.58039	-65.7796	48.6189	0.768344
4132_Gender
	diff	lwr	upr	p adj
M-F	7.33514	-48.587	63.2573	0.796755
4601_aov.tab
	Df	Sum Sq	Mean Sq	F value	Pr(>F)
bp.g2	1	4.40001e+06	4.40001e+06	0.214652	0.643389
Gender	1	4.95362e+07	4.95362e+07	2.41659	0.12082
bp.g2:Gender	1	3.42212e+06	3.42212e+06	0.166946	0.683052
Residuals	414	8.48631e+09	2.04983e+07
4601_bp.g2
	diff	lwr	upr	p adj
bp-normal-bp-high	-212.13	-1112.15	687.894	0.643389
4601_Gender
	diff	lwr	upr	p adj
M-F	659.292	-213.272	1531.86	0.138238
4648_aov.tab
	Df	Sum Sq	Mean Sq	F value	Pr(>F)
bp.g2	1	408346	408346	2.70304	0.100972
Gender	1	366279	366279	2.42457	0.120265
bp.g2:Gender	1	29736.1	29736.1	0.196837	0.657534
Residuals	386	5.83128e+07	151069
4648_bp.g2
	diff	lwr	upr	p adj
bp-normal-bp-high	-66.7705	-146.62	13.0787	0.100972
4648_Gender
	diff	lwr	upr	p adj
M-F	-58.9871	-136.429	18.4552	0.135059
4746_aov.tab
	Df	Sum Sq	Mean Sq	F value	Pr(>F)
bp.g2	1	7.70362e+06	7.70362e+06	23.8761	1.57789e-06
Gender	1	1.37541e+06	1.37541e+06	4.26287	0.0397032
bp.g2:Gender	1	7009.35	7009.35	0.0217244	0.882909
Residuals	344	1.10991e+08	322650
4746_bp.g2
	diff	lwr	upr	p adj
bp-normal-bp-high	-302.093	-423.694	-180.492	1.57789e-06
4746_Gender
	diff	lwr	upr	p adj
M-F	123.232	2.48263	243.981	0.045497
5492_aov.tab
	Df	Sum Sq	Mean Sq	F value	Pr(>F)
bp.g2	1	1561.02	1561.02	0.000294496	0.986317
Gender	1	3.41183e+07	3.41183e+07	6.43665	0.0115878
bp.g2:Gender	1	1.22189e+06	1.22189e+06	0.230518	0.631423
Residuals	371	1.96653e+09	5.30063e+06
5492_bp.g2
	diff	lwr	upr	p adj
bp-normal-bp-high	-4.21814	-487.554	479.117	0.986317
5492_Gender
	diff	lwr	upr	p adj
M-F	586.41	115.438	1057.38	0.0148135
6254_aov.tab
	Df	Sum Sq	Mean Sq	F value	Pr(>F)
bp.g2	1	656329	656329	0.411003	0.521779
Gender	1	1.24928e+07	1.24928e+07	7.82321	0.00537325
bp.g2:Gender	1	2.7102e+06	2.7102e+06	1.69717	0.193308
Residuals	462	7.37766e+08	1.5969e+06
6254_bp.g2
	diff	lwr	upr	p adj
bp-normal-bp-high	-77.4102	-314.691	159.871	0.521779
6254_Gender
	diff	lwr	upr	p adj
M-F	313.746	83.5025	543.989	0.00767471
6992_aov.tab
	Df	Sum Sq	Mean Sq	F value	Pr(>F)
bp.g2	1	3.43938e+07	3.43938e+07	28.2639	1.53943e-07
Gender	1	3.86149e+07	3.86149e+07	31.7327	2.8219e-08
bp.g2:Gender	1	4.80007e+06	4.80007e+06	3.94457	0.0475171
Residuals	552	6.71719e+08	1.21688e+06
6992_bp.g2
	diff	lwr	upr	p adj
bp-normal-bp-high	507.841	320.206	695.476	1.54368e-07
6992_Gender
	diff	lwr	upr	p adj
M-F	-504.382	-688.602	-320.163	1.11773e-07
7495_aov.tab
	Df	Sum Sq	Mean Sq	F value	Pr(>F)
bp.g2	1	278454	278454	0.777893	0.378192
Gender	1	1.09625e+06	1.09625e+06	3.0625	0.0807049
bp.g2:Gender	1	1.9734e+06	1.9734e+06	5.51292	0.0192482
Residuals	523	1.87213e+08	357959
7495_bp.g2
	diff	lwr	upr	p adj
bp-normal-bp-high	47.1081	-57.8196	152.036	0.378192
7495_Gender
	diff	lwr	upr	p adj
M-F	-87.8581	-190.861	15.1451	0.0944029

## Sheet: SMOKING UPLC-MS(+)
Two-way ANOVA and post-hoc test by TukeyHSD
172_aov.tab
	Df	Sum Sq	Mean Sq	F value	Pr(>F)
smo.g	2	1.50242e+08	7.51211e+07	1.09001	0.336782
Gender	1	1.56264e+08	1.56264e+08	2.26741	0.132572
smo.g:Gender	2	1.22102e+09	6.1051e+08	8.85856	0.000158729
Residuals	700	4.82423e+10	6.89175e+07
172_smo.g
	diff	lwr	upr	p adj
NS-ES	-469.81	-2382.95	1443.33	0.832575
S-ES	-1396.89	-3704.2	910.423	0.330102
S-NS	-927.077	-2790.93	936.777	0.472599
172_Gender
	diff	lwr	upr	p adj
M-F	-920.461	-2157.86	316.943	0.144609
226_aov.tab
	Df	Sum Sq	Mean Sq	F value	Pr(>F)
smo.g	2	3.46696e+06	1.73348e+06	2.77187	0.063297
Gender	1	8.58923e+06	8.58923e+06	13.7343	0.000228825
smo.g:Gender	2	1.54979e+06	774895	1.23907	0.290348
Residuals	639	3.9962e+08	625383
226_smo.g
	diff	lwr	upr	p adj
NS-ES	-197.105	-394.352	0.141425	0.050212
S-ES	-165.691	-398.748	67.3673	0.217519
S-NS	31.4146	-150.794	213.623	0.913567
226_Gender
	diff	lwr	upr	p adj
M-F	226.951	103.825	350.077	0.00031849
450_aov.tab
	Df	Sum Sq	Mean Sq	F value	Pr(>F)
smo.g	2	3.72721e+07	1.8636e+07	4.75408	0.00886932
Gender	1	2.48139e+07	2.48139e+07	6.33008	0.0120717
smo.g:Gender	2	2.29272e+07	1.14636e+07	2.92438	0.0542907
Residuals	775	3.038e+09	3.92001e+06
450_smo.g
	diff	lwr	upr	p adj
NS-ES	327.174	-104.266	758.614	0.176726
S-ES	-193.747	-715.345	327.851	0.657993
S-NS	-520.921	-944.354	-97.4877	0.0110755
450_Gender
	diff	lwr	upr	p adj
M-F	-349.181	-629.779	-68.5826	0.0147951
591_aov.tab
	Df	Sum Sq	Mean Sq	F value	Pr(>F)
smo.g	2	3.21119e+10	1.60559e+10	29.4385	5.21812e-13
Gender	1	3.59989e+08	3.59989e+08	0.660039	0.416819
smo.g:Gender	2	1.10428e+09	5.52142e+08	1.01235	0.363887
Residuals	710	3.87238e+11	5.45406e+08
591_smo.g
	diff	lwr	upr	p adj
NS-ES	7270.41	1918.73	12622.1	0.00422493
S-ES	-9583.91	-16073.1	-3094.69	0.00160577
S-NS	-16854.3	-22094.8	-11613.8	0
591_Gender
	diff	lwr	upr	p adj
M-F	-1381.53	-4830.19	2067.13	0.431837
600_aov.tab
	Df	Sum Sq	Mean Sq	F value	Pr(>F)
smo.g	2	1.931e+08	9.65501e+07	1.36444	0.25624
Gender	1	2.28742e+06	2.28742e+06	0.0323258	0.85737
smo.g:Gender	2	3.22426e+08	1.61213e+08	2.27826	0.103265
Residuals	662	4.68441e+10	7.07614e+07
600_smo.g
	diff	lwr	upr	p adj
NS-ES	-1299.98	-3380.27	780.304	0.307096
S-ES	-1607.85	-4065.53	849.832	0.274397
S-NS	-307.865	-2214.69	1598.96	0.923794
600_Gender
	diff	lwr	upr	p adj
M-F	114.983	-1169.45	1399.42	0.860523
745_aov.tab
	Df	Sum Sq	Mean Sq	F value	Pr(>F)
smo.g	2	6.30416e+08	3.15208e+08	20.0425	3.5369e-09
Gender	1	1.01064e+08	1.01064e+08	6.42617	0.0114739
smo.g:Gender	2	3.06818e+07	1.53409e+07	0.975453	0.377562
Residuals	663	1.0427e+10	1.5727e+07
745_smo.g
	diff	lwr	upr	p adj
NS-ES	-1312.46	-2261.55	-363.368	0.00348905
S-ES	1036.94	-98.8981	2172.77	0.081853
S-NS	2349.39	1441.47	3257.31	5.24893e-09
745_Gender
	diff	lwr	upr	p adj
M-F	766.561	159.524	1373.6	0.0134022
1026_aov.tab
	Df	Sum Sq	Mean Sq	F value	Pr(>F)
smo.g	2	2.70898e+07	1.35449e+07	1.18807	0.305367
Gender	1	8.26758e+06	8.26758e+06	0.725178	0.394715
smo.g:Gender	2	1.88835e+08	9.44176e+07	8.2817	0.00027634
Residuals	770	8.77858e+09	1.14008e+07
1026_smo.g
	diff	lwr	upr	p adj
NS-ES	41.9295	-694.656	778.515	0.990198
S-ES	-426.642	-1317.52	464.234	0.499177
S-NS	-468.572	-1193.16	256.019	0.282729
1026_Gender
	diff	lwr	upr	p adj
M-F	-203.267	-684.367	277.833	0.407136
1028_aov.tab
	Df	Sum Sq	Mean Sq	F value	Pr(>F)
smo.g	2	1.61694e+06	808471	0.160606	0.851655
Gender	1	1.38877e+08	1.38877e+08	27.5884	1.92967e-07
smo.g:Gender	2	5.11669e+06	2.55835e+06	0.508226	0.601757
Residuals	793	3.99186e+09	5.03387e+06
1028_smo.g
	diff	lwr	upr	p adj
NS-ES	-81.2408	-567.583	405.101	0.918708
S-ES	-142.455	-735.293	450.382	0.839148
S-NS	-61.2147	-540.647	418.218	0.951663
1028_Gender
	diff	lwr	upr	p adj
M-F	816.229	502.835	1129.62	3.91497e-07
1042_aov.tab
	Df	Sum Sq	Mean Sq	F value	Pr(>F)
smo.g	2	2.43488e+06	1.21744e+06	1.71864	0.17996
Gender	1	1.33873e+07	1.33873e+07	18.8986	1.553e-05
smo.g:Gender	2	1.30832e+06	654161	0.923467	0.397555
Residuals	815	5.77325e+08	708374
1042_smo.g
	diff	lwr	upr	p adj
NS-ES	-90.4537	-270.304	89.3963	0.464917
S-ES	-172.091	-390.075	45.8923	0.153054
S-NS	-81.6376	-257.837	94.5616	0.521853
1042_Gender
	diff	lwr	upr	p adj
M-F	-250.08	-366.142	-134.019	2.60806e-05
1069_aov.tab
	Df	Sum Sq	Mean Sq	F value	Pr(>F)
smo.g	2	6.06738e+07	3.03369e+07	2.43822	0.0880705
Gender	1	5.28155e+07	5.28155e+07	4.24485	0.039745
smo.g:Gender	2	3.3233e+08	1.66165e+08	13.3549	2.04077e-06
Residuals	688	8.56026e+09	1.24422e+07
1069_smo.g
	diff	lwr	upr	p adj
NS-ES	771.91	-56.7151	1600.53	0.0739305
S-ES	487.582	-501.166	1476.33	0.478646
S-NS	-284.327	-1074.4	505.747	0.674962
1069_Gender
	diff	lwr	upr	p adj
M-F	-541.594	-1071.86	-11.326	0.0453163
1102_aov.tab
	Df	Sum Sq	Mean Sq	F value	Pr(>F)
smo.g	2	8.55495e+06	4.27747e+06	6.6262	0.00140456
Gender	1	1.14472e+07	1.14472e+07	17.7328	2.85265e-05
smo.g:Gender	2	6.40018e+06	3.20009e+06	4.95724	0.00726573
Residuals	746	4.81572e+08	645539
1102_smo.g
	diff	lwr	upr	p adj
NS-ES	-97.4033	-277.016	82.2096	0.410608
S-ES	-321.227	-539.177	-103.278	0.00164531
S-NS	-223.824	-399.875	-47.7727	0.00821027
1102_Gender
	diff	lwr	upr	p adj
M-F	-240.918	-356.428	-125.408	4.69188e-05
1150_aov.tab
	Df	Sum Sq	Mean Sq	F value	Pr(>F)
smo.g	2	2.58353e+07	1.29177e+07	1.83212	0.161056
Gender	1	5.85491e+06	5.85491e+06	0.830407	0.362557
smo.g:Gender	2	2.13549e+07	1.06774e+07	1.51439	0.220865
Residuals	546	3.84966e+09	7.05065e+06
1150_smo.g
	diff	lwr	upr	p adj
NS-ES	-229.551	-938.92	479.817	0.72739
S-ES	-657.212	-1499.87	185.443	0.159847
S-NS	-427.66	-1092.61	237.289	0.286284
1150_Gender
	diff	lwr	upr	p adj
M-F	-202.678	-651.42	246.064	0.375361
1172_aov.tab
	Df	Sum Sq	Mean Sq	F value	Pr(>F)
smo.g	2	3.65829e+06	1.82914e+06	8.25268	0.000293263
Gender	1	843502	843502	3.80569	0.0515726
smo.g:Gender	2	107803	53901.5	0.243192	0.784203
Residuals	565	1.25228e+08	221642
1172_smo.g
	diff	lwr	upr	p adj
NS-ES	202.537	85.1045	319.97	0.000170291
S-ES	162.31	18.8672	305.753	0.021936
S-NS	-40.2272	-159.123	78.6689	0.706217
1172_Gender
	diff	lwr	upr	p adj
M-F	-74.4459	-152.348	3.45632	0.0610295
1363_aov.tab
	Df	Sum Sq	Mean Sq	F value	Pr(>F)
smo.g	2	4.03976e+09	2.01988e+09	14.1727	9.40145e-07
Gender	1	2.18388e+08	2.18388e+08	1.53234	0.216201
smo.g:Gender	2	9.95045e+08	4.97523e+08	3.49092	0.0310359
Residuals	661	9.42051e+10	1.42519e+08
1363_smo.g
	diff	lwr	upr	p adj
NS-ES	670.642	-2122.38	3463.67	0.839266
S-ES	-5606.87	-9026.48	-2187.26	0.000378467
S-NS	-6277.51	-9078.3	-3476.71	5.67659e-07
1363_Gender
	diff	lwr	upr	p adj
M-F	-1127.11	-2953.99	699.776	0.226163
1388_aov.tab
	Df	Sum Sq	Mean Sq	F value	Pr(>F)
smo.g	2	3.30804e+07	1.65402e+07	12.9858	3.07987e-06
Gender	1	236745	236745	0.18587	0.666544
smo.g:Gender	2	5.87389e+06	2.93695e+06	2.30582	0.100633
Residuals	554	7.05636e+08	1.27371e+06
1388_smo.g
	diff	lwr	upr	p adj
NS-ES	-290.903	-580.014	-1.79313	0.0481983
S-ES	339.42	-25.2959	704.135	0.0742777
S-NS	630.323	330.558	930.088	3.07406e-06
1388_Gender
	diff	lwr	upr	p adj
M-F	-40.0276	-227.965	147.91	0.675851
1503_aov.tab
	Df	Sum Sq	Mean Sq	F value	Pr(>F)
smo.g	2	3.55279e+09	1.7764e+09	21.3863	1.04327e-09
Gender	1	2.72094e+08	2.72094e+08	3.27579	0.0707933
smo.g:Gender	2	2.49885e+08	1.24942e+08	1.5042	0.223004
Residuals	620	5.14985e+10	8.30622e+07
1503_smo.g
	diff	lwr	upr	p adj
NS-ES	225.876	-1980.8	2432.55	0.968625
S-ES	-5621.11	-8267.97	-2974.25	2.35605e-06
S-NS	-5846.99	-8004.64	-3689.33	1.36815e-09
1503_Gender
	diff	lwr	upr	p adj
M-F	-1293.01	-2736.12	150.095	0.0789778
1521_aov.tab
	Df	Sum Sq	Mean Sq	F value	Pr(>F)
smo.g	2	2.16739e+07	1.0837e+07	0.598305	0.550008
Gender	1	2.15723e+08	2.15723e+08	11.91	0.000589977
smo.g:Gender	2	1.00325e+08	5.01627e+07	2.76946	0.0633446
Residuals	741	1.34216e+10	1.81128e+07
1521_smo.g
	diff	lwr	upr	p adj
NS-ES	450.989	-517.26	1419.24	0.518178
S-ES	347.237	-807.747	1502.22	0.759998
S-NS	-103.752	-1022.68	815.18	0.961988
1521_Gender
	diff	lwr	upr	p adj
M-F	-1054.22	-1669.8	-438.637	0.00081339
1746_aov.tab
	Df	Sum Sq	Mean Sq	F value	Pr(>F)
smo.g	2	3.1283e+08	1.56415e+08	17.0384	5.92451e-08
Gender	1	3.96538e+06	3.96538e+06	0.431951	0.511246
smo.g:Gender	2	7.03738e+07	3.51869e+07	3.83293	0.022096
Residuals	709	6.50873e+09	9.18015e+06
1746_smo.g
	diff	lwr	upr	p adj
NS-ES	473.708	-207.321	1154.74	0.232145
S-ES	-1299.74	-2162.78	-436.692	0.00125189
S-NS	-1773.45	-2487.72	-1059.18	2.18673e-08
1746_Gender
	diff	lwr	upr	p adj
M-F	-145.697	-592.837	301.444	0.522556
2037_aov.tab
	Df	Sum Sq	Mean Sq	F value	Pr(>F)
smo.g	2	7.60354e+07	3.80177e+07	4.8601	0.00800332
Gender	1	7.93164e+07	7.93164e+07	10.1397	0.00151303
smo.g:Gender	2	4.8666e+07	2.4333e+07	3.11068	0.0451644
Residuals	727	5.68689e+09	7.8224e+06
2037_smo.g
	diff	lwr	upr	p adj
NS-ES	-512.653	-1149.5	124.19	0.142117
S-ES	-1024.35	-1796.24	-252.466	0.00539373
S-NS	-511.699	-1132.2	108.804	0.129172
2037_Gender
	diff	lwr	upr	p adj
M-F	645.001	236.219	1053.78	0.00202532
2136_aov.tab
	Df	Sum Sq	Mean Sq	F value	Pr(>F)
smo.g	2	2.11345e+09	1.05672e+09	15.5894	2.30288e-07
Gender	1	2.41072e+08	2.41072e+08	3.55643	0.059689
smo.g:Gender	2	2.28042e+08	1.14021e+08	1.6821	0.186661
Residuals	775	5.25333e+10	6.77849e+07
2136_smo.g
	diff	lwr	upr	p adj
NS-ES	-837.013	-2639.38	965.353	0.52024
S-ES	-4590.52	-6763.56	-2417.48	2.57608e-06
S-NS	-3753.51	-5509.83	-1997.19	1.92598e-06
2136_Gender
	diff	lwr	upr	p adj
M-F	1088.05	-76.5176	2252.62	0.0670299
2145_aov.tab
	Df	Sum Sq	Mean Sq	F value	Pr(>F)
smo.g	2	3.47896e+07	1.73948e+07	1.70251	0.182924
Gender	1	3.78764e+08	3.78764e+08	37.0713	1.81092e-09
smo.g:Gender	2	9.77038e+06	4.88519e+06	0.478135	0.620126
Residuals	756	7.72419e+09	1.02172e+07
2145_smo.g
	diff	lwr	upr	p adj
NS-ES	532.233	-167.053	1231.52	0.174499
S-ES	264.624	-583.976	1113.22	0.744379
S-NS	-267.609	-961.942	426.725	0.637247
2145_Gender
	diff	lwr	upr	p adj
M-F	-1377.7	-1835.83	-919.567	0
2152_aov.tab
	Df	Sum Sq	Mean Sq	F value	Pr(>F)
smo.g	2	3.02433e+08	1.51217e+08	5.24611	0.00545568
Gender	1	6.31647e+07	6.31647e+07	2.19135	0.139192
smo.g:Gender	2	1.68353e+08	8.41765e+07	2.92031	0.0545074
Residuals	779	2.24543e+10	2.88245e+07
2152_smo.g
	diff	lwr	upr	p adj
NS-ES	-321.453	-1492	849.095	0.795332
S-ES	1239.34	-162.76	2641.44	0.0955835
S-NS	1560.79	427.108	2694.47	0.00365167
2152_Gender
	diff	lwr	upr	p adj
M-F	-553.106	-1310.76	204.544	0.152243
2259_aov.tab
	Df	Sum Sq	Mean Sq	F value	Pr(>F)
smo.g	2	9.63443e+11	4.81721e+11	17.1642	5.05447e-08
Gender	1	1.91653e+11	1.91653e+11	6.82879	0.00914126
smo.g:Gender	2	9.78144e+10	4.89072e+10	1.74261	0.175737
Residuals	787	2.20875e+13	2.80654e+10
2259_smo.g
	diff	lwr	upr	p adj
NS-ES	-14797.6	-50973.1	21377.9	0.602096
S-ES	-95780.2	-139567	-51993.4	1.05001e-06
S-NS	-80982.6	-116579	-45386.1	3.53287e-07
2259_Gender
	diff	lwr	upr	p adj
M-F	-30373.8	-53858.7	-6888.98	0.0113149
2269_aov.tab
	Df	Sum Sq	Mean Sq	F value	Pr(>F)
smo.g	2	6.2003e+09	3.10015e+09	10.7979	2.37405e-05
Gender	1	1.58387e+09	1.58387e+09	5.51668	0.0190895
smo.g:Gender	2	5.00611e+08	2.50306e+08	0.871824	0.418603
Residuals	765	2.19636e+11	2.87106e+08
2269_smo.g
	diff	lwr	upr	p adj
NS-ES	-2121.31	-5848.98	1606.36	0.375434
S-ES	-8227.16	-12707.1	-3747.23	5.41877e-05
S-NS	-6105.85	-9729.85	-2481.85	0.000244999
2269_Gender
	diff	lwr	upr	p adj
M-F	-2807.13	-5220.6	-393.657	0.0226883
2415_aov.tab
	Df	Sum Sq	Mean Sq	F value	Pr(>F)
smo.g	2	1.27925e+07	6.39625e+06	5.6609	0.00363219
Gender	1	2.64492e+07	2.64492e+07	23.4085	1.59549e-06
smo.g:Gender	2	2.05458e+06	1.02729e+06	0.909188	0.403302
Residuals	738	8.33866e+08	1.1299e+06
2415_smo.g
	diff	lwr	upr	p adj
NS-ES	259.633	16.942	502.323	0.0326557
S-ES	-13.7217	-302.337	274.893	0.993151
S-NS	-273.354	-502.557	-44.1519	0.014456
2415_Gender
	diff	lwr	upr	p adj
M-F	-369.885	-523.881	-215.889	2.87986e-06
2521_aov.tab
	Df	Sum Sq	Mean Sq	F value	Pr(>F)
smo.g	2	8.30388e+06	4.15194e+06	3.7087	0.0250443
Gender	1	199713	199713	0.178393	0.672902
smo.g:Gender	2	3.01912e+06	1.50956e+06	1.34841	0.260399
Residuals	632	7.07532e+08	1.11951e+06
2521_smo.g
	diff	lwr	upr	p adj
NS-ES	-248.907	-509.615	11.8012	0.0649447
S-ES	-349.015	-662.111	-35.9194	0.024489
S-NS	-100.108	-349.421	149.204	0.613055
2521_Gender
	diff	lwr	upr	p adj
M-F	-34.5276	-200.045	130.99	0.682209
2531_aov.tab
	Df	Sum Sq	Mean Sq	F value	Pr(>F)
smo.g	2	1.51732e+07	7.5866e+06	4.44645	0.0120613
Gender	1	2.51077e+06	2.51077e+06	1.47154	0.225522
smo.g:Gender	2	6.55409e+06	3.27705e+06	1.92065	0.147302
Residuals	683	1.16534e+09	1.70621e+06
2531_smo.g
	diff	lwr	upr	p adj
NS-ES	-72.8491	-375.341	229.643	0.838409
S-ES	-417.783	-787.147	-48.4183	0.0219804
S-NS	-344.934	-645.788	-44.0799	0.0198296
2531_Gender
	diff	lwr	upr	p adj
M-F	-118.484	-315.196	78.227	0.237366
2537_aov.tab
	Df	Sum Sq	Mean Sq	F value	Pr(>F)
smo.g	2	3.9261e+06	1.96305e+06	2.31221	0.0997157
Gender	1	2.96449e+06	2.96449e+06	3.49177	0.0620465
smo.g:Gender	2	5.3193e+06	2.65965e+06	3.13271	0.0441444
Residuals	786	6.6731e+08	848994
2537_smo.g
	diff	lwr	upr	p adj
NS-ES	86.3759	-113.012	285.764	0.566176
S-ES	-88.3055	-329.885	153.274	0.666747
S-NS	-174.681	-370.852	21.4893	0.0923459
2537_Gender
	diff	lwr	upr	p adj
M-F	-120.221	-249.883	9.44188	0.0691325
2582_aov.tab
	Df	Sum Sq	Mean Sq	F value	Pr(>F)
smo.g	2	5.8341e+10	2.91705e+10	2.01079	0.134594
Gender	1	6.93426e+10	6.93426e+10	4.77995	0.0290972
smo.g:Gender	2	1.04593e+10	5.22964e+09	0.360492	0.697453
Residuals	760	11025284963359	1.4507e+10
2582_smo.g
	diff	lwr	upr	p adj
NS-ES	-10404.5	-36758.5	15949.4	0.623291
S-ES	11479.8	-20700.9	43660.6	0.679679
S-NS	21884.4	-4405.91	48174.7	0.12433
2582_Gender
	diff	lwr	upr	p adj
M-F	18675.3	1396.74	35953.9	0.0341792
2599_aov.tab
	Df	Sum Sq	Mean Sq	F value	Pr(>F)
smo.g	2	1.07284e+07	5.36419e+06	6.77279	0.00121418
Gender	1	2.76997e+06	2.76997e+06	3.49734	0.0618481
smo.g:Gender	2	3.32558e+06	1.66279e+06	2.09943	0.12323
Residuals	767	6.0748e+08	792021
2599_smo.g
	diff	lwr	upr	p adj
NS-ES	-180.904	-379.062	17.2535	0.0818725
S-ES	-374.177	-613.365	-134.988	0.000747307
S-NS	-193.272	-384.712	-1.8329	0.0472379
2599_Gender
	diff	lwr	upr	p adj
M-F	116.954	-9.72061	243.628	0.0703118
2683_aov.tab
	Df	Sum Sq	Mean Sq	F value	Pr(>F)
smo.g	2	528378	264189	0.198468	0.82003
Gender	1	3.64033e+06	3.64033e+06	2.73474	0.0986113
smo.g:Gender	2	822627	411313	0.308993	0.73428
Residuals	740	9.85044e+08	1.33114e+06
2683_smo.g
	diff	lwr	upr	p adj
NS-ES	-52.284	-314.423	209.855	0.886137
S-ES	3.97157	-311.944	319.887	0.99952
S-NS	56.2555	-196.019	308.53	0.859777
2683_Gender
	diff	lwr	upr	p adj
M-F	136.846	-29.7883	303.48	0.107339
2708_aov.tab
	Df	Sum Sq	Mean Sq	F value	Pr(>F)
smo.g	2	2.43314e+06	1.21657e+06	7.32738	0.000704714
Gender	1	145164	145164	0.87432	0.350059
smo.g:Gender	2	104256	52127.8	0.313964	0.73064
Residuals	761	1.26349e+08	166031
2708_smo.g
	diff	lwr	upr	p adj
NS-ES	-1.51086	-90.1161	87.0944	0.999116
S-ES	-143.484	-253.092	-33.8754	0.00618653
S-NS	-141.973	-232.121	-51.825	0.000680126
2708_Gender
	diff	lwr	upr	p adj
M-F	-26.8874	-84.9938	31.219	0.363969
2992_aov.tab
	Df	Sum Sq	Mean Sq	F value	Pr(>F)
smo.g	2	4.78566e+08	2.39283e+08	19.0259	9.10143e-09
Gender	1	3.46534e+07	3.46534e+07	2.75537	0.0973875
smo.g:Gender	2	1.55893e+07	7.79466e+06	0.61977	0.53837
Residuals	683	8.58988e+09	1.25767e+07
2992_smo.g
	diff	lwr	upr	p adj
NS-ES	182.019	-658.746	1022.78	0.867229
S-ES	-1924.61	-2943.28	-905.941	3.15115e-05
S-NS	-2106.63	-2919.29	-1293.96	3.92694e-09
2992_Gender
	diff	lwr	upr	p adj
M-F	-441.4	-974.322	91.521	0.104357
3125_aov.tab
	Df	Sum Sq	Mean Sq	F value	Pr(>F)
smo.g	2	2.25357e+08	1.12678e+08	0.943506	0.389706
Gender	1	1.41381e+09	1.41381e+09	11.8384	0.000611138
smo.g:Gender	2	3.99275e+06	1.99638e+06	0.0167165	0.983423
Residuals	778	9.29128e+10	1.19425e+08
3125_smo.g
	diff	lwr	upr	p adj
NS-ES	403.12	-2018.15	2824.39	0.919218
S-ES	-941.269	-3826.24	1943.7	0.723916
S-NS	-1344.39	-3643.68	954.907	0.355623
3125_Gender
	diff	lwr	upr	p adj
M-F	-2639.83	-4185.8	-1093.87	0.000841103
3442_aov.tab
	Df	Sum Sq	Mean Sq	F value	Pr(>F)
smo.g	2	2.75799e+07	1.379e+07	16.7692	7.36891e-08
Gender	1	9.15408e+06	9.15408e+06	11.1317	0.000888229
smo.g:Gender	2	682070	341035	0.414713	0.660673
Residuals	791	6.50471e+08	822340
3442_smo.g
	diff	lwr	upr	p adj
NS-ES	32.8281	-163.668	229.324	0.918686
S-ES	-432.332	-669.775	-194.889	6.35039e-05
S-NS	-465.16	-657.149	-273.172	4.65608e-08
3442_Gender
	diff	lwr	upr	p adj
M-F	-210.209	-337.341	-83.0766	0.00122089
3518_aov.tab
	Df	Sum Sq	Mean Sq	F value	Pr(>F)
smo.g	2	3.04623e+06	1.52312e+06	1.38853	0.250214
Gender	1	1.01095e+06	1.01095e+06	0.921627	0.337422
smo.g:Gender	2	9.12334e+06	4.56167e+06	4.1586	0.0160668
Residuals	621	6.8119e+08	1.09692e+06
3518_smo.g
	diff	lwr	upr	p adj
NS-ES	-58.394	-310.885	194.097	0.849918
S-ES	-205.406	-511.211	100.398	0.25591
S-NS	-147.012	-397.349	103.325	0.352195
3518_Gender
	diff	lwr	upr	p adj
M-F	-78.2154	-243.129	86.6985	0.352015
3602_aov.tab
	Df	Sum Sq	Mean Sq	F value	Pr(>F)
smo.g	2	1.95667e+08	9.78336e+07	1.65139	0.192681
Gender	1	1.25901e+08	1.25901e+08	2.12515	0.145438
smo.g:Gender	2	9.03845e+08	4.51922e+08	7.62826	0.000536745
Residuals	582	3.44795e+10	5.92432e+07
3602_smo.g
	diff	lwr	upr	p adj
NS-ES	778.592	-1156.29	2713.47	0.611672
S-ES	-643.599	-3008.29	1721.09	0.79835
S-NS	-1422.19	-3344.68	500.299	0.191871
3602_Gender
	diff	lwr	upr	p adj
M-F	-911.205	-2166.98	344.571	0.154654
3702_aov.tab
	Df	Sum Sq	Mean Sq	F value	Pr(>F)
smo.g	2	2.01776e+08	1.00888e+08	6.28128	0.00196893
Gender	1	1.32857e+07	1.32857e+07	0.82717	0.363379
smo.g:Gender	2	9.76121e+07	4.8806e+07	3.03867	0.0484773
Residuals	765	1.22872e+10	1.60617e+07
3702_smo.g
	diff	lwr	upr	p adj
NS-ES	138.093	-743.347	1019.53	0.92812
S-ES	-1142.56	-2203.73	-81.3919	0.0312626
S-NS	-1280.65	-2139.5	-421.811	0.00141908
3702_Gender
	diff	lwr	upr	p adj
M-F	257.785	-313.816	829.385	0.376262
3711_aov.tab
	Df	Sum Sq	Mean Sq	F value	Pr(>F)
smo.g	2	2.91804e+07	1.45902e+07	5.64963	0.00367423
Gender	1	3.21875e+07	3.21875e+07	12.4637	0.000440949
smo.g:Gender	2	9.49344e+06	4.74672e+06	1.83803	0.159866
Residuals	731	1.88781e+09	2.58251e+06
3711_smo.g
	diff	lwr	upr	p adj
NS-ES	-225.665	-582.243	130.913	0.298091
S-ES	-608.522	-1042.15	-174.89	0.00295357
S-NS	-382.857	-738.564	-27.1507	0.0313392
3711_Gender
	diff	lwr	upr	p adj
M-F	409.231	175.719	642.743	0.000613523
3722_aov.tab
	Df	Sum Sq	Mean Sq	F value	Pr(>F)
smo.g	2	472517	236259	4.15116	0.0160927
Gender	1	45410.5	45410.5	0.79788	0.372001
smo.g:Gender	2	19411	9705.48	0.170529	0.84325
Residuals	786	4.47343e+07	56913.9
3722_smo.g
	diff	lwr	upr	p adj
NS-ES	-53.4135	-104.715	-2.1116	0.0390196
S-ES	-7.90404	-70.1523	54.3442	0.952181
S-NS	45.5094	-5.32406	96.3429	0.0900203
3722_Gender
	diff	lwr	upr	p adj
M-F	-14.8435	-48.3716	18.6845	0.385083
3733_aov.tab
	Df	Sum Sq	Mean Sq	F value	Pr(>F)
smo.g	2	1.37729e+07	6.88644e+06	3.56082	0.0289522
Gender	1	1.25784e+06	1.25784e+06	0.6504	0.420254
smo.g:Gender	2	3.38067e+07	1.69034e+07	8.74033	0.000178889
Residuals	673	1.30155e+09	1.93395e+06
3733_smo.g
	diff	lwr	upr	p adj
NS-ES	-249.731	-586.328	86.8662	0.190137
S-ES	71.0763	-330.87	473.023	0.909311
S-NS	320.807	4.68149	636.933	0.045785
3733_Gender
	diff	lwr	upr	p adj
M-F	-83.9216	-294.722	126.879	0.434675
3923_aov.tab
	Df	Sum Sq	Mean Sq	F value	Pr(>F)
smo.g	2	2.49347e+07	1.24674e+07	2.69399	0.0682783
Gender	1	1.34109e+07	1.34109e+07	2.89787	0.0891194
smo.g:Gender	2	2.63876e+07	1.31938e+07	2.85096	0.0584283
Residuals	735	3.40147e+09	4.62785e+06
3923_smo.g
	diff	lwr	upr	p adj
NS-ES	-341.49	-826.735	143.754	0.224352
S-ES	61.6986	-528.766	652.163	0.96735
S-NS	403.189	-73.3954	879.773	0.11616
3923_Gender
	diff	lwr	upr	p adj
M-F	-263.595	-575.854	48.6651	0.0978984
3927_aov.tab
	Df	Sum Sq	Mean Sq	F value	Pr(>F)
smo.g	2	3.32798e+09	1.66399e+09	6.7825	0.00124428
Gender	1	3.89174e+08	3.89174e+08	1.58629	0.208464
smo.g:Gender	2	2.856e+09	1.428e+09	5.82059	0.00317739
Residuals	484	1.18742e+11	2.45336e+08
3927_smo.g
	diff	lwr	upr	p adj
NS-ES	2109.14	-2188.65	6406.93	0.481557
S-ES	-4426.63	-9561.71	708.442	0.10694
S-NS	-6535.78	-10712.7	-2358.82	0.000761404
3927_Gender
	diff	lwr	upr	p adj
M-F	1729.35	-1060.62	4519.32	0.223848
3936_aov.tab
	Df	Sum Sq	Mean Sq	F value	Pr(>F)
smo.g	2	2.20011e+08	1.10006e+08	5.66192	0.00365451
Gender	1	4.62839e+08	4.62839e+08	23.822	1.33953e-06
smo.g:Gender	2	2.74001e+08	1.37e+08	7.05132	0.000936086
Residuals	632	1.22792e+10	1.9429e+07
3936_smo.g
	diff	lwr	upr	p adj
NS-ES	-531.984	-1597.64	533.669	0.46991
S-ES	-1780.33	-3084.99	-475.674	0.00403712
S-NS	-1248.35	-2307.65	-189.055	0.0159637
3936_Gender
	diff	lwr	upr	p adj
M-F	1666.41	977.565	2355.26	2.51331e-06
3995_aov.tab
	Df	Sum Sq	Mean Sq	F value	Pr(>F)
smo.g	2	5.62468e+08	2.81234e+08	6.64245	0.00137983
Gender	1	9.24652e+07	9.24652e+07	2.18393	0.139867
smo.g:Gender	2	5.56577e+07	2.78288e+07	0.657287	0.518546
Residuals	770	3.2601e+10	4.23389e+07
3995_smo.g
	diff	lwr	upr	p adj
NS-ES	-9.35068	-1439.25	1420.55	0.99987
S-ES	-2087.74	-3805.57	-369.914	0.0123183
S-NS	-2078.39	-3465.33	-691.451	0.0013314
3995_Gender
	diff	lwr	upr	p adj
M-F	-677.591	-1602.37	247.185	0.150743
4033_aov.tab
	Df	Sum Sq	Mean Sq	F value	Pr(>F)
smo.g	2	3.51132e+06	1.75566e+06	9.01084	0.000135655
Gender	1	222421	222421	1.14157	0.285661
smo.g:Gender	2	1.78503e+06	892516	4.5808	0.0105319
Residuals	758	1.47687e+08	194838
4033_smo.g
	diff	lwr	upr	p adj
NS-ES	-119.078	-216.54	-21.6156	0.0117676
S-ES	34.7537	-84.1583	153.666	0.771548
S-NS	153.831	57.3285	250.334	0.000571884
4033_Gender
	diff	lwr	upr	p adj
M-F	33.2913	-29.7042	96.2868	0.299861
4037_aov.tab
	Df	Sum Sq	Mean Sq	F value	Pr(>F)
smo.g	2	2.30627e+08	1.15313e+08	1.22881	0.293469
Gender	1	4.7274e+09	4.7274e+09	50.3766	4.07677e-12
smo.g:Gender	2	1.19363e+09	5.96815e+08	6.35984	0.00186405
Residuals	532	4.99235e+10	9.38412e+07
4037_smo.g
	diff	lwr	upr	p adj
NS-ES	307.779	-2279.08	2894.64	0.957816
S-ES	-1342.74	-4445.82	1760.33	0.566433
S-NS	-1650.52	-4131.83	830.786	0.262523
4037_Gender
	diff	lwr	upr	p adj
M-F	5957.94	4284.27	7631.61	3.21118e-10
4114_aov.tab
	Df	Sum Sq	Mean Sq	F value	Pr(>F)
smo.g	2	5.87672e+08	2.93836e+08	4.18314	0.0156103
Gender	1	1.30714e+09	1.30714e+09	18.6088	1.82097e-05
smo.g:Gender	2	1.36922e+08	6.84608e+07	0.974628	0.377813
Residuals	745	5.2331e+10	7.0243e+07
4114_smo.g
	diff	lwr	upr	p adj
NS-ES	-1100.66	-2968.82	767.491	0.350006
S-ES	-2727.04	-4975.13	-478.948	0.0125233
S-NS	-1626.38	-3445.42	192.666	0.0905782
4114_Gender
	diff	lwr	upr	p adj
M-F	-2595.12	-3808.28	-1381.95	2.99893e-05
4138_aov.tab
	Df	Sum Sq	Mean Sq	F value	Pr(>F)
smo.g	2	1.57068e+06	785342	3.02858	0.049162
Gender	1	1.84214e+06	1.84214e+06	7.10403	0.00790872
smo.g:Gender	2	908476	454238	1.75172	0.174406
Residuals	571	1.48066e+08	259310
4138_smo.g
	diff	lwr	upr	p adj
NS-ES	-106.07	-236.485	24.3447	0.136412
S-ES	-159.297	-314.694	-3.90022	0.0430417
S-NS	-53.2268	-178.077	71.6233	0.576017
4138_Gender
	diff	lwr	upr	p adj
M-F	111.705	27.5104	195.9	0.00940241
4163_aov.tab
	Df	Sum Sq	Mean Sq	F value	Pr(>F)
smo.g	2	1.29991e+08	6.49956e+07	3.9126	0.0204103
Gender	1	1.09807e+08	1.09807e+08	6.61013	0.0103375
smo.g:Gender	2	3.01222e+08	1.50611e+08	9.06647	0.000129039
Residuals	728	1.20935e+10	1.66119e+07
4163_smo.g
	diff	lwr	upr	p adj
NS-ES	730.155	-188.815	1649.12	0.149386
S-ES	-227.411	-1344.14	889.322	0.881598
S-NS	-957.566	-1862.58	-52.5499	0.0351492
4163_Gender
	diff	lwr	upr	p adj
M-F	757.309	164.632	1349.99	0.0123385
4369_aov.tab
	Df	Sum Sq	Mean Sq	F value	Pr(>F)
smo.g	2	2.50636e+06	1.25318e+06	7.12367	0.000862722
Gender	1	251557	251557	1.42997	0.232155
smo.g:Gender	2	2.71625e+06	1.35812e+06	7.72021	0.000480767
Residuals	734	1.29124e+08	175918
4369_smo.g
	diff	lwr	upr	p adj
NS-ES	-32.4686	-125.081	60.1437	0.688651
S-ES	-164.251	-276.869	-51.6322	0.00187412
S-NS	-131.782	-224.394	-39.1697	0.00251663
4369_Gender
	diff	lwr	upr	p adj
M-F	36.1274	-24.9058	97.1607	0.245581
4396_aov.tab
	Df	Sum Sq	Mean Sq	F value	Pr(>F)
smo.g	2	3.31398e+06	1.65699e+06	6.23845	0.00209181
Gender	1	724631	724631	2.72819	0.0991538
smo.g:Gender	2	551089	275545	1.03741	0.355055
Residuals	558	1.4821e+08	265609
4396_smo.g
	diff	lwr	upr	p adj
NS-ES	-141.595	-273.349	-9.84117	0.0316857
S-ES	-238.47	-398.55	-78.391	0.00145218
S-NS	-96.8754	-227.349	33.5982	0.189536
4396_Gender
	diff	lwr	upr	p adj
M-F	70.3006	-15.7358	156.337	0.109065
4479_aov.tab
	Df	Sum Sq	Mean Sq	F value	Pr(>F)
smo.g	2	378366	189183	1.61641	0.199472
Gender	1	277160	277160	2.3681	0.124364
smo.g:Gender	2	62338.1	31169	0.266314	0.766289
Residuals	601	7.03404e+07	117039
4479_smo.g
	diff	lwr	upr	p adj
NS-ES	-37.6582	-122.923	47.6063	0.553349
S-ES	-78.2014	-180.592	24.1889	0.172279
S-NS	-40.5432	-123.024	41.9379	0.48074
4479_Gender
	diff	lwr	upr	p adj
M-F	-41.704	-96.6439	13.2359	0.136544
4513_aov.tab
	Df	Sum Sq	Mean Sq	F value	Pr(>F)
smo.g	2	3.7081e+11	1.85405e+11	9.82428	6.07526e-05
Gender	1	1.89491e+11	1.89491e+11	10.0408	0.00158776
smo.g:Gender	2	2.02377e+10	1.01189e+10	0.53618	0.585183
Residuals	822	1.55129e+13	1.88721e+10
4513_smo.g
	diff	lwr	upr	p adj
NS-ES	-46212.2	-75430.1	-16994.2	0.000638091
S-ES	-6404.03	-41619.9	28811.9	0.90442
S-NS	39808.1	11358.2	68258.1	0.00304553
4513_Gender
	diff	lwr	upr	p adj
M-F	29610.1	10746.3	48474	0.00213149
4531_aov.tab
	Df	Sum Sq	Mean Sq	F value	Pr(>F)
smo.g	2	761044	380522	5.2913	0.00532458
Gender	1	2168.31	2168.31	0.0301511	0.862219
smo.g:Gender	2	56378.4	28189.2	0.391981	0.675927
Residuals	494	3.55258e+07	71914.6
4531_smo.g
	diff	lwr	upr	p adj
NS-ES	-92.7315	-169.084	-16.3792	0.0124431
S-ES	-25.5581	-118.42	67.3037	0.79415
S-NS	67.1733	-5.74396	140.091	0.078196
4531_Gender
	diff	lwr	upr	p adj
M-F	4.09256	-43.1857	51.3708	0.865019
4532_aov.tab
	Df	Sum Sq	Mean Sq	F value	Pr(>F)
smo.g	2	3.44678e+11	1.72339e+11	9.13065	0.000121547
Gender	1	8.76908e+08	8.76908e+08	0.0464592	0.829405
smo.g:Gender	2	2.69308e+09	1.34654e+09	0.0713406	0.931151
Residuals	710	1.34011e+13	1.88748e+10
4532_smo.g
	diff	lwr	upr	p adj
NS-ES	-12207.6	-43578.4	19163.2	0.631651
S-ES	-62835.6	-101199	-24472.2	0.000383107
S-NS	-50628	-81749.2	-19506.9	0.0004247
4532_Gender
	diff	lwr	upr	p adj
M-F	2155.82	-18066.7	22378.4	0.834275
4660_aov.tab
	Df	Sum Sq	Mean Sq	F value	Pr(>F)
smo.g	2	768888	384444	4.11943	0.0166483
Gender	1	354385	354385	3.79734	0.0517321
smo.g:Gender	2	13978.6	6989.3	0.0748924	0.927851
Residuals	702	6.55138e+07	93324.5
4660_smo.g
	diff	lwr	upr	p adj
NS-ES	-83.3848	-153.261	-13.5082	0.0143925
S-ES	-79.796	-164.095	4.50251	0.0679997
S-NS	3.5888	-64.8707	72.0483	0.991677
4660_Gender
	diff	lwr	upr	p adj
M-F	-43.9224	-89.3105	1.4656	0.057849
4742_aov.tab
	Df	Sum Sq	Mean Sq	F value	Pr(>F)
smo.g	2	8.0955e+11	4.04775e+11	28.7926	8.31837e-13
Gender	1	1.08436e+11	1.08436e+11	7.71326	0.00560832
smo.g:Gender	2	3.92756e+09	1.96378e+09	0.139688	0.86965
Residuals	810	1.13872e+13	1.40583e+10
4742_smo.g
	diff	lwr	upr	p adj
NS-ES	-10969.6	-36325.4	14386.2	0.567065
S-ES	-85632.9	-116431	-54834.8	3.51299e-10
S-NS	-74663.4	-99615.6	-49711.2	1.36741e-11
4742_Gender
	diff	lwr	upr	p adj
M-F	-22566.1	-38974.9	-6157.37	0.00708974
4902_aov.tab
	Df	Sum Sq	Mean Sq	F value	Pr(>F)
smo.g	2	8.44715e+08	4.22358e+08	1.83926	0.159637
Gender	1	1.46471e+09	1.46471e+09	6.37844	0.0117524
smo.g:Gender	2	1.80861e+09	9.04305e+08	3.93802	0.0198831
Residuals	765	1.7567e+11	2.29634e+08
4902_smo.g
	diff	lwr	upr	p adj
NS-ES	-592.429	-3947.64	2762.79	0.90961
S-ES	-2950.14	-6983.42	1083.14	0.199201
S-NS	-2357.71	-5602.33	886.902	0.203413
4902_Gender
	diff	lwr	upr	p adj
M-F	2697.28	540.187	4854.38	0.0143232
5137_aov.tab
	Df	Sum Sq	Mean Sq	F value	Pr(>F)
smo.g	2	1.20572e+08	6.02862e+07	10.927	2.09409e-05
Gender	1	5.64284e+06	5.64284e+06	1.02277	0.312182
smo.g:Gender	2	4.62373e+07	2.31186e+07	4.19029	0.0154908
Residuals	765	4.22065e+09	5.51719e+06
5137_smo.g
	diff	lwr	upr	p adj
NS-ES	-477.213	-988.397	33.9714	0.0731327
S-ES	513.246	-111.296	1137.79	0.131012
S-NS	990.459	479.274	1501.64	1.8573e-05
5137_Gender
	diff	lwr	upr	p adj
M-F	166.733	-167.146	500.612	0.327239
5232_aov.tab
	Df	Sum Sq	Mean Sq	F value	Pr(>F)
smo.g	2	8.09455e+11	4.04727e+11	10.7326	2.61462e-05
Gender	1	1.21235e+12	1.21235e+12	32.1492	2.18578e-08
smo.g:Gender	2	6.71177e+11	3.35588e+11	8.89913	0.000154645
Residuals	623	2.34935e+13	3.77102e+10
5232_smo.g
	diff	lwr	upr	p adj
NS-ES	-71468.9	-117839	-25099.1	0.000924836
S-ES	2245.57	-53701.1	58192.2	0.99511
S-NS	73714.5	27599.2	119830	0.000554396
5232_Gender
	diff	lwr	upr	p adj
M-F	-85774.6	-116381	-55168.3	5.46346e-08
5248_aov.tab
	Df	Sum Sq	Mean Sq	F value	Pr(>F)
smo.g	2	2.32112e+08	1.16056e+08	3.09572	0.0457905
Gender	1	4.11548e+07	4.11548e+07	1.09778	0.295074
smo.g:Gender	2	4.09765e+08	2.04882e+08	5.4651	0.00439304
Residuals	792	2.96914e+10	3.74892e+07
5248_smo.g
	diff	lwr	upr	p adj
NS-ES	-822.947	-2154.44	508.542	0.315208
S-ES	-1707.21	-3320.47	-93.9489	0.0351075
S-NS	-884.265	-2184.66	416.127	0.247626
5248_Gender
	diff	lwr	upr	p adj
M-F	-443.723	-1300.37	412.919	0.309571
5252_aov.tab
	Df	Sum Sq	Mean Sq	F value	Pr(>F)
smo.g	2	14750.4	7375.18	0.227481	0.796605
Gender	1	70.4637	70.4637	0.00217339	0.962832
smo.g:Gender	2	31659	15829.5	0.488248	0.61394
Residuals	611	1.98092e+07	32421
5252_smo.g
	diff	lwr	upr	p adj
NS-ES	-0.733824	-47.0968	45.6292	0.999238
S-ES	11.6435	-44.4211	67.7082	0.877074
S-NS	12.3773	-31.3969	56.1516	0.784284
5252_Gender
	diff	lwr	upr	p adj
M-F	0.664883	-27.9289	29.2586	0.963592
5309_aov.tab
	Df	Sum Sq	Mean Sq	F value	Pr(>F)
smo.g	2	7.48061e+07	3.74031e+07	16.6709	8.61091e-08
Gender	1	6.09406e+07	6.09406e+07	27.1618	2.49793e-07
smo.g:Gender	2	902089	451045	0.201035	0.817933
Residuals	667	1.49649e+09	2.24361e+06
5309_smo.g
	diff	lwr	upr	p adj
NS-ES	-653.092	-1000.54	-305.644	3.49771e-05
S-ES	43.4277	-375.652	462.508	0.967867
S-NS	696.52	352.675	1040.36	7.14817e-06
5309_Gender
	diff	lwr	upr	p adj
M-F	592.943	362.694	823.192	5.51271e-07
5326_aov.tab
	Df	Sum Sq	Mean Sq	F value	Pr(>F)
smo.g	2	79826.5	39913.3	2.42749	0.089393
Gender	1	5160.9	5160.9	0.313881	0.575582
smo.g:Gender	2	10486.1	5243.05	0.318878	0.727126
Residuals	458	7.53053e+06	16442.2
5326_smo.g
	diff	lwr	upr	p adj
NS-ES	-29.3611	-66.8697	8.14746	0.157618
S-ES	-5.04968	-49.6736	39.5743	0.961727
S-NS	24.3114	-10.8132	59.4361	0.235077
5326_Gender
	diff	lwr	upr	p adj
M-F	6.54659	-16.9868	30.08	0.584869
5347_aov.tab
	Df	Sum Sq	Mean Sq	F value	Pr(>F)
smo.g	2	3.56391e+09	1.78196e+09	3.51832	0.030296
Gender	1	2.37635e+09	2.37635e+09	4.69189	0.0307198
smo.g:Gender	2	2.12429e+09	1.06214e+09	2.09711	0.123759
Residuals	569	2.88187e+11	5.0648e+08
5347_smo.g
	diff	lwr	upr	p adj
NS-ES	-6336.23	-11991.9	-680.579	0.0236158
S-ES	-3963.97	-10955	3027.03	0.377757
S-NS	2372.27	-3376.95	8121.49	0.596403
5347_Gender
	diff	lwr	upr	p adj
M-F	3995.51	269.685	7721.34	0.0356146
5373_aov.tab
	Df	Sum Sq	Mean Sq	F value	Pr(>F)
smo.g	2	3.51949e+08	1.75974e+08	19.0575	8.64557e-09
Gender	1	5.07249e+07	5.07249e+07	5.49334	0.0193624
smo.g:Gender	2	1.10458e+07	5.5229e+06	0.598112	0.550124
Residuals	714	6.59299e+09	9.23388e+06
5373_smo.g
	diff	lwr	upr	p adj
NS-ES	-112.308	-811.692	587.075	0.924606
S-ES	-1807.96	-2652.71	-963.199	1.88664e-06
S-NS	-1695.65	-2373.29	-1018.01	1.57647e-08
5373_Gender
	diff	lwr	upr	p adj
M-F	-520.796	-968.828	-72.7642	0.022774
6014_aov.tab
	Df	Sum Sq	Mean Sq	F value	Pr(>F)
smo.g	2	2.2502e+12	1.1251e+12	35.7939	1.44177e-15
Gender	1	2.11331e+11	2.11331e+11	6.7233	0.00970334
smo.g:Gender	2	8.77103e+10	4.38551e+10	1.39521	0.248429
Residuals	743	2.33545e+13	3.14326e+10
6014_smo.g
	diff	lwr	upr	p adj
NS-ES	-30846.4	-70155.9	8463.2	0.156481
S-ES	109297	61533.3	157060	3.03956e-07
S-NS	140143	101217	179069	0
6014_Gender
	diff	lwr	upr	p adj
M-F	-32867	-58536.6	-7197.28	0.0121612
6089_aov.tab
	Df	Sum Sq	Mean Sq	F value	Pr(>F)
smo.g	2	1.63513e+11	8.17565e+10	14.3403	7.59183e-07
Gender	1	2.61539e+11	2.61539e+11	45.8746	2.43049e-11
smo.g:Gender	2	1.64658e+10	8.2329e+09	1.44407	0.236576
Residuals	806	4.59515e+12	5.70118e+09
6089_smo.g
	diff	lwr	upr	p adj
NS-ES	18174.2	2010.59	34337.8	0.0229609
S-ES	-16880.2	-36493.2	2732.82	0.107845
S-NS	-35054.4	-50961.2	-19147.6	8.64007e-07
6089_Gender
	diff	lwr	upr	p adj
M-F	-35272.5	-45745.3	-24799.6	6.93371e-11
6151_aov.tab
	Df	Sum Sq	Mean Sq	F value	Pr(>F)
smo.g	2	1.15135e+09	5.75675e+08	6.21838	0.00209699
Gender	1	9.64396e+08	9.64396e+08	10.4173	0.00130283
smo.g:Gender	2	2.94725e+08	1.47363e+08	1.59179	0.204249
Residuals	748	6.92472e+10	9.25764e+07
6151_smo.g
	diff	lwr	upr	p adj
NS-ES	-347.642	-2527.2	1831.91	0.925592
S-ES	-3263.35	-5869.51	-657.2	0.00945264
S-NS	-2915.71	-4989.51	-841.91	0.00288915
6151_Gender
	diff	lwr	upr	p adj
M-F	-2215.87	-3598.68	-833.054	0.0017219
6220_aov.tab
	Df	Sum Sq	Mean Sq	F value	Pr(>F)
smo.g	2	3.39801e+07	1.699e+07	4.90632	0.00765108
Gender	1	1.82237e+07	1.82237e+07	5.26256	0.0220785
smo.g:Gender	2	2.2412e+07	1.1206e+07	3.23603	0.0398971
Residuals	714	2.4725e+09	3.46289e+06
6220_smo.g
	diff	lwr	upr	p adj
NS-ES	-36.3833	-460.276	387.509	0.977848
S-ES	-565.256	-1080.43	-50.0773	0.0274275
S-NS	-528.872	-946.192	-111.553	0.00846364
6220_Gender
	diff	lwr	upr	p adj
M-F	-310.551	-584.236	-36.8666	0.0262076
6247_aov.tab
	Df	Sum Sq	Mean Sq	F value	Pr(>F)
smo.g	2	9.79832e+10	4.89916e+10	13.6144	1.52657e-06
Gender	1	1.76609e+11	1.76609e+11	49.0786	5.14236e-12
smo.g:Gender	2	1.44301e+10	7.21507e+09	2.00502	0.135319
Residuals	817	2.93998e+12	3.5985e+09
6247_smo.g
	diff	lwr	upr	p adj
NS-ES	17683.6	4861.85	30505.3	0.00357818
S-ES	-7705.84	-23176.2	7764.56	0.471761
S-NS	-25389.4	-37869.2	-12909.6	6.30084e-06
6247_Gender
	diff	lwr	upr	p adj
M-F	-28723.6	-36990.1	-20457.2	1.77302e-11
6264_aov.tab
	Df	Sum Sq	Mean Sq	F value	Pr(>F)
smo.g	2	7.33693e+07	3.66846e+07	1.21943	0.295952
Gender	1	6.29278e+08	6.29278e+08	20.9178	5.56295e-06
smo.g:Gender	2	1.55591e+08	7.77956e+07	2.586	0.0759574
Residuals	791	2.37959e+10	3.00834e+07
6264_smo.g
	diff	lwr	upr	p adj
NS-ES	235.096	-959.175	1429.37	0.888938
S-ES	-533.017	-1969.82	903.788	0.658715
S-NS	-768.113	-1924.2	387.97	0.263688
6264_Gender
	diff	lwr	upr	p adj
M-F	-1741.52	-2510.97	-972.07	1.01352e-05
6380_aov.tab
	Df	Sum Sq	Mean Sq	F value	Pr(>F)
smo.g	2	1.36801e+11	6.84004e+10	2.1309	0.119395
Gender	1	3.16452e+09	3.16452e+09	0.0985856	0.753615
smo.g:Gender	2	2.72608e+11	1.36304e+11	4.24632	0.0146368
Residuals	810	2.60004e+13	3.20992e+10
6380_smo.g
	diff	lwr	upr	p adj
NS-ES	-32167.4	-70361.8	6026.87	0.118422
S-ES	-33221.1	-79344	12901.8	0.209146
S-NS	-1053.65	-38487.7	36380.4	0.997595
6380_Gender
	diff	lwr	upr	p adj
M-F	-3864.06	-28673.4	20945.3	0.759895
6449_aov.tab
	Df	Sum Sq	Mean Sq	F value	Pr(>F)
smo.g	2	2.35318e+09	1.17659e+09	20.5116	2.05366e-09
Gender	1	2.40061e+09	2.40061e+09	41.85	1.71412e-10
smo.g:Gender	2	3.6122e+08	1.8061e+08	3.14859	0.0434442
Residuals	801	4.59472e+10	5.73622e+07
6449_smo.g
	diff	lwr	upr	p adj
NS-ES	1967.83	334.888	3600.78	0.0132409
S-ES	-2311.84	-4294.56	-329.124	0.0173643
S-NS	-4279.67	-5882.43	-2676.91	1.771e-09
6449_Gender
	diff	lwr	upr	p adj
M-F	-3377.73	-4430.54	-2324.92	4.97663e-10
6565_aov.tab
	Df	Sum Sq	Mean Sq	F value	Pr(>F)
smo.g	2	1.02011e+13	5.10057e+12	15.5129	2.45233e-07
Gender	1	1.52441e+13	1.52441e+13	46.3635	1.92253e-11
smo.g:Gender	2	3.15675e+12	1.57838e+12	4.80048	0.00846309
Residuals	804	264351857097033	3.28796e+11
6565_smo.g
	diff	lwr	upr	p adj
NS-ES	42583	-80749.6	165916	0.696491
S-ES	-242325	-391751	-92898.5	0.000442676
S-NS	-284908	-405708	-164108	1.24251e-07
6565_Gender
	diff	lwr	upr	p adj
M-F	-269121	-348877	-189366	6.38526e-11
6571_aov.tab
	Df	Sum Sq	Mean Sq	F value	Pr(>F)
smo.g	2	7.36493e+11	3.68246e+11	12.8509	3.33091e-06
Gender	1	4.37831e+12	4.37831e+12	152.792	8.7661e-32
smo.g:Gender	2	5.42625e+11	2.71312e+11	9.46813	8.80367e-05
Residuals	675	1.93423e+13	2.86553e+10
6571_smo.g
	diff	lwr	upr	p adj
NS-ES	42587.7	3337.64	81837.7	0.029658
S-ES	-39405.6	-87625.1	8813.88	0.133932
S-NS	-81993.3	-121460	-42526.1	3.95969e-06
6571_Gender
	diff	lwr	upr	p adj
M-F	-158063	-183857	-132269	0
6620_aov.tab
	Df	Sum Sq	Mean Sq	F value	Pr(>F)
smo.g	2	9.02537e+08	4.51268e+08	14.5252	6.5501e-07
Gender	1	1.12557e+08	1.12557e+08	3.6229	0.0573895
smo.g:Gender	2	1.62827e+07	8.14135e+06	0.262049	0.769547
Residuals	717	2.22758e+10	3.10681e+07
6620_smo.g
	diff	lwr	upr	p adj
NS-ES	138.868	-1130.44	1408.17	0.964262
S-ES	-2654.29	-4192.3	-1116.27	0.000165559
S-NS	-2793.15	-4036.49	-1549.82	5.20155e-07
6620_Gender
	diff	lwr	upr	p adj
M-F	-776.801	-1598.82	45.2125	0.0639645
6629_aov.tab
	Df	Sum Sq	Mean Sq	F value	Pr(>F)
smo.g	2	2.49961e+08	1.24981e+08	17.8224	2.66016e-08
Gender	1	9.91549e+06	9.91549e+06	1.41396	0.234747
smo.g:Gender	2	5.78737e+06	2.89369e+06	0.412643	0.662037
Residuals	812	5.6942e+09	7.01256e+06
6629_smo.g
	diff	lwr	upr	p adj
NS-ES	50.9894	-516.937	618.916	0.975799
S-ES	-1317.25	-2001.31	-633.2	2.10073e-05
S-NS	-1368.24	-1919.75	-816.734	2.46362e-08
6629_Gender
	diff	lwr	upr	p adj
M-F	-215.995	-582.228	150.237	0.247341
6728_aov.tab
	Df	Sum Sq	Mean Sq	F value	Pr(>F)
smo.g	2	2.96512e+11	1.48256e+11	5.57322	0.00395533
Gender	1	8.23354e+07	8.23354e+07	0.00309514	0.955648
smo.g:Gender	2	4.26219e+11	2.1311e+11	8.01118	0.000360581
Residuals	759	2.01906e+13	2.66015e+10
6728_smo.g
	diff	lwr	upr	p adj
NS-ES	-3432.48	-39304.6	32439.7	0.972551
S-ES	-51211.1	-94794.1	-7628.08	0.0163274
S-NS	-47778.6	-83219.8	-12337.5	0.00457895
6728_Gender
	diff	lwr	upr	p adj
M-F	-643.292	-23991.9	22705.3	0.956881
6759_aov.tab
	Df	Sum Sq	Mean Sq	F value	Pr(>F)
smo.g	2	3.49303e+10	1.74652e+10	4.31367	0.0137031
Gender	1	2.75737e+10	2.75737e+10	6.81035	0.00923574
smo.g:Gender	2	5.65116e+10	2.82558e+10	6.97881	0.000990308
Residuals	785	3.17831e+12	4.0488e+09
6759_smo.g
	diff	lwr	upr	p adj
NS-ES	-16377.4	-30216.8	-2538.04	0.0154083
S-ES	-17603.1	-34291.8	-914.301	0.03587
S-NS	-1225.64	-14715.8	12264.5	0.975222
6759_Gender
	diff	lwr	upr	p adj
M-F	11602.5	2640.96	20564.1	0.0112297
6895_aov.tab
	Df	Sum Sq	Mean Sq	F value	Pr(>F)
smo.g	2	5.9485e+08	2.97425e+08	12.8424	3.23947e-06
Gender	1	1.93487e+09	1.93487e+09	83.5452	5.05807e-19
smo.g:Gender	2	9.79878e+07	4.89939e+07	2.1155	0.121249
Residuals	798	1.84813e+10	2.31595e+07
6895_smo.g
	diff	lwr	upr	p adj
NS-ES	837.019	-202.16	1876.2	0.141831
S-ES	-1332.44	-2586.78	-78.0926	0.0342361
S-NS	-2169.45	-3182.69	-1156.22	1.82777e-06
6895_Gender
	diff	lwr	upr	p adj
M-F	-3040.93	-3711.83	-2370.02	0
6946_aov.tab
	Df	Sum Sq	Mean Sq	F value	Pr(>F)
smo.g	2	4.74017e+11	2.37008e+11	15.2411	3.1723e-07
Gender	1	7.61186e+10	7.61186e+10	4.89489	0.0272122
smo.g:Gender	2	7.60606e+10	3.80303e+10	2.44558	0.0873101
Residuals	817	1.27049e+13	1.55506e+10
6946_smo.g
	diff	lwr	upr	p adj
NS-ES	-1547.21	-28022.1	24927.7	0.989673
S-ES	-60423.7	-92521.4	-28326	3.32993e-05
S-NS	-58876.5	-84939.2	-32813.8	4.36618e-07
6946_Gender
	diff	lwr	upr	p adj
M-F	-18813.1	-35992.6	-1633.71	0.0318851
6968_aov.tab
	Df	Sum Sq	Mean Sq	F value	Pr(>F)
smo.g	2	6.44259e+07	3.2213e+07	5.14253	0.00605404
Gender	1	3.40592e+08	3.40592e+08	54.3727	4.46393e-13
smo.g:Gender	2	8.63385e+06	4.31692e+06	0.689161	0.50232
Residuals	738	4.62285e+09	6.26402e+06
6968_smo.g
	diff	lwr	upr	p adj
NS-ES	-742.041	-1295.03	-189.047	0.00480971
S-ES	-416.029	-1090.25	258.19	0.316333
S-NS	326.012	-226.981	879.006	0.349538
6968_Gender
	diff	lwr	upr	p adj
M-F	1318.76	956.789	1680.73	0
7001_aov.tab
	Df	Sum Sq	Mean Sq	F value	Pr(>F)
smo.g	2	3.01453e+08	1.50727e+08	9.77398	6.39912e-05
Gender	1	2.26859e+09	2.26859e+09	147.108	3.32616e-31
smo.g:Gender	2	2.10195e+08	1.05098e+08	6.81513	0.00116171
Residuals	802	1.23678e+10	1.54212e+07
7001_smo.g
	diff	lwr	upr	p adj
NS-ES	663.21	-175.514	1501.93	0.152135
S-ES	-865.23	-1877.64	147.181	0.11122
S-NS	-1528.44	-2352.31	-704.571	4.44314e-05
7001_Gender
	diff	lwr	upr	p adj
M-F	-3279.99	-3825.74	-2734.23	0
7039_aov.tab
	Df	Sum Sq	Mean Sq	F value	Pr(>F)
smo.g	2	5.73521e+07	2.86761e+07	22.5507	3.83097e-10
Gender	1	5.87388e+07	5.87388e+07	46.1919	2.76927e-11
smo.g:Gender	2	5.30872e+06	2.65436e+06	2.08738	0.124983
Residuals	556	7.07024e+08	1.27163e+06
7039_smo.g
	diff	lwr	upr	p adj
NS-ES	258.39	-35.5633	552.343	0.0979918
S-ES	-552.405	-906.882	-197.929	0.000799466
S-NS	-810.795	-1095.05	-526.544	5.95051e-10
7039_Gender
	diff	lwr	upr	p adj
M-F	-629.135	-816.527	-441.743	5.43876e-10
7094_aov.tab
	Df	Sum Sq	Mean Sq	F value	Pr(>F)
smo.g	2	8.23192e+06	4.11596e+06	12.8497	3.26988e-06
Gender	1	95541	95541	0.298272	0.585133
smo.g:Gender	2	851949	425975	1.32986	0.265148
Residuals	737	2.36072e+08	320315
7094_smo.g
	diff	lwr	upr	p adj
NS-ES	-54.2034	-180.471	72.0645	0.571944
S-ES	-300.466	-455.765	-145.166	1.92283e-05
S-NS	-246.262	-372.856	-119.669	1.71502e-05
7094_Gender
	diff	lwr	upr	p adj
M-F	22.1632	-59.7358	104.062	0.595392
7110_aov.tab
	Df	Sum Sq	Mean Sq	F value	Pr(>F)
smo.g	2	1.20466e+09	6.0233e+08	7.4593	0.00062437
Gender	1	2.7268e+09	2.7268e+09	33.7689	9.53285e-09
smo.g:Gender	2	1.66927e+08	8.34635e+07	1.03362	0.356275
Residuals	681	5.499e+10	8.07489e+07
7110_smo.g
	diff	lwr	upr	p adj
NS-ES	-2161.79	-4251.84	-71.7395	0.0406918
S-ES	957.648	-1611.39	3526.69	0.655919
S-NS	3119.44	1029.39	5209.49	0.00140749
7110_Gender
	diff	lwr	upr	p adj
M-F	3919.68	2563.93	5275.43	1.86696e-08
7115_aov.tab
	Df	Sum Sq	Mean Sq	F value	Pr(>F)
smo.g	2	1.90188e+08	9.50939e+07	10.8724	2.19083e-05
Gender	1	1.80248e+08	1.80248e+08	20.6083	6.49213e-06
smo.g:Gender	2	1.60173e+06	800864	0.0915651	0.912511
Residuals	808	7.06708e+09	8.74638e+06
7115_smo.g
	diff	lwr	upr	p adj
NS-ES	-1005.04	-1642.51	-367.579	0.000668037
S-ES	-38.115	-805.667	729.437	0.992533
S-NS	966.929	349.503	1584.36	0.000734584
7115_Gender
	diff	lwr	upr	p adj
M-F	923.359	513.312	1333.41	1.12101e-05
7198_aov.tab
	Df	Sum Sq	Mean Sq	F value	Pr(>F)
smo.g	2	3.80626e+08	1.90313e+08	10.1695	4.34114e-05
Gender	1	2.53604e+09	2.53604e+09	135.515	4.38656e-29
smo.g:Gender	2	3.3886e+08	1.6943e+08	9.05357	0.000129144
Residuals	816	1.52708e+10	1.87142e+07
7198_smo.g
	diff	lwr	upr	p adj
NS-ES	1044.41	121.471	1967.34	0.0218876
S-ES	-566.002	-1679.85	547.849	0.457592
S-NS	-1610.41	-2510.87	-709.949	8.80942e-05
7198_Gender
	diff	lwr	upr	p adj
M-F	-3445.41	-4041.83	-2848.98	1.86295e-13
7289_aov.tab
	Df	Sum Sq	Mean Sq	F value	Pr(>F)
smo.g	2	1.47193e+09	7.35963e+08	4.50609	0.0114191
Gender	1	8.59401e+09	8.59401e+09	52.6186	1.26086e-12
smo.g:Gender	2	1.06363e+09	5.31814e+08	3.25615	0.039221
Residuals	598	9.76692e+10	1.63326e+08
7289_smo.g
	diff	lwr	upr	p adj
NS-ES	1153.88	-2063.66	4371.41	0.676655
S-ES	-2861.96	-6781.21	1057.3	0.200106
S-NS	-4015.83	-7161.46	-870.209	0.00791749
7289_Gender
	diff	lwr	upr	p adj
M-F	-7429.38	-9477.85	-5380.9	4.62864e-10
7370_aov.tab
	Df	Sum Sq	Mean Sq	F value	Pr(>F)
smo.g	2	16292.5	8146.25	1.07575	0.341707
Gender	1	832.327	832.327	0.109912	0.740361
smo.g:Gender	2	22960.4	11480.2	1.51601	0.220435
Residuals	593	4.49057e+06	7572.64
7370_smo.g
	diff	lwr	upr	p adj
NS-ES	-12.4912	-34.3704	9.38796	0.372784
S-ES	-14.7405	-41.3682	11.8872	0.395336
S-NS	-2.24929	-23.7126	19.214	0.967131
7370_Gender
	diff	lwr	upr	p adj
M-F	2.32023	-11.6581	16.2985	0.744542
7460_aov.tab
	Df	Sum Sq	Mean Sq	F value	Pr(>F)
smo.g	2	5.59627e+06	2.79813e+06	0.877391	0.416373
Gender	1	9.34316e+07	9.34316e+07	29.2967	8.82797e-08
smo.g:Gender	2	5.3132e+07	2.6566e+07	8.3301	0.000268624
Residuals	632	2.01555e+09	3.18916e+06
7460_smo.g
	diff	lwr	upr	p adj
NS-ES	17.7722	-420.574	456.119	0.995011
S-ES	-212.258	-733.009	308.492	0.604021
S-NS	-230.031	-645.249	185.188	0.394859
7460_Gender
	diff	lwr	upr	p adj
M-F	-754.635	-1036.08	-473.195	1.92006e-07
7495_aov.tab
	Df	Sum Sq	Mean Sq	F value	Pr(>F)
smo.g	2	5.63338e+06	2.81669e+06	7.74336	0.000470296
Gender	1	2.15408e+06	2.15408e+06	5.92178	0.0151945
smo.g:Gender	2	1.17778e+06	588892	1.61892	0.198825
Residuals	728	2.64814e+08	363756
7495_smo.g
	diff	lwr	upr	p adj
NS-ES	-25.3333	-160.348	109.681	0.898527
S-ES	-235.4	-400.061	-70.7382	0.0023831
S-NS	-210.066	-344.4	-75.7321	0.000752848
7495_Gender
	diff	lwr	upr	p adj
M-F	-106.509	-194.644	-18.3738	0.0179266
7497_aov.tab
	Df	Sum Sq	Mean Sq	F value	Pr(>F)
smo.g	2	21064.4	10532.2	2.28472	0.102817
Gender	1	15767	15767	3.42029	0.0649637
smo.g:Gender	2	1578.4	789.2	0.171199	0.842701
Residuals	523	2.41095e+06	4609.84
7497_smo.g
	diff	lwr	upr	p adj
NS-ES	-16.5362	-34.8051	1.73278	0.0853153
S-ES	-14.1471	-36.3433	8.04912	0.292672
S-NS	2.3891	-15.418	20.1962	0.946668
7497_Gender
	diff	lwr	upr	p adj
M-F	-10.7287	-22.3858	0.928352	0.0711715
7555_aov.tab
	Df	Sum Sq	Mean Sq	F value	Pr(>F)
smo.g	2	8.3468e+06	4.1734e+06	9.16861	0.000115841
Gender	1	7.71046e+06	7.71046e+06	16.9392	4.26731e-05
smo.g:Gender	2	407720	203860	0.447863	0.639155
Residuals	786	3.57774e+08	455184
7555_smo.g
	diff	lwr	upr	p adj
NS-ES	-235.506	-382.526	-88.4865	0.000531768
S-ES	-57.0221	-234.27	120.226	0.730432
S-NS	178.484	35.5272	321.441	0.00970314
7555_Gender
	diff	lwr	upr	p adj
M-F	193.699	98.5897	288.809	6.99491e-05
7628_aov.tab
	Df	Sum Sq	Mean Sq	F value	Pr(>F)
smo.g	2	1.78277e+07	8.91386e+06	3.86688	0.0214142
Gender	1	1.61166e+08	1.61166e+08	69.9147	3.86931e-16
smo.g:Gender	2	2.26879e+07	1.13439e+07	4.92106	0.0075697
Residuals	640	1.47532e+09	2.30518e+06
7628_smo.g
	diff	lwr	upr	p adj
NS-ES	51.6855	-309.762	413.133	0.939701
S-ES	-375.002	-819.123	69.1191	0.117073
S-NS	-426.687	-790.244	-63.1307	0.0165005
7628_Gender
	diff	lwr	upr	p adj
M-F	-976.234	-1211.73	-740.743	0
7698_aov.tab
	Df	Sum Sq	Mean Sq	F value	Pr(>F)
smo.g	2	2.80234e+06	1.40117e+06	1.57763	0.20719
Gender	1	5.31999e+07	5.31999e+07	59.8998	3.45494e-14
smo.g:Gender	2	7.21119e+06	3.60559e+06	4.05967	0.0176585
Residuals	707	6.27921e+08	888149
7698_smo.g
	diff	lwr	upr	p adj
NS-ES	98.2152	-116.078	312.508	0.529023
S-ES	-51.0811	-313.765	211.603	0.891427
S-NS	-149.296	-363.589	64.9964	0.231065
7698_Gender
	diff	lwr	upr	p adj
M-F	-536.169	-675.799	-396.54	0
7787_aov.tab
	Df	Sum Sq	Mean Sq	F value	Pr(>F)
smo.g	2	1.89528e+08	9.47639e+07	22.0207	5.28388e-10
Gender	1	2.63089e+06	2.63089e+06	0.611352	0.434541
smo.g:Gender	2	1.43704e+08	7.18519e+07	16.6966	8.22313e-08
Residuals	706	3.03819e+09	4.30339e+06
7787_smo.g
	diff	lwr	upr	p adj
NS-ES	1127.18	661.955	1592.41	5.26626e-08
S-ES	179.388	-379.541	738.317	0.731424
S-NS	-947.796	-1408.59	-487.005	4.97671e-06
7787_Gender
	diff	lwr	upr	p adj
M-F	-119.56	-430.559	191.44	0.450635
