# Supplementary material for: Molecular phenotyping of a UK population: defining the human serum metabolome
Source: Metabolomics. 2014 Jul 25;11(1):9–26. doi: 10.1007/s11306-014-0707-1 (PMC4289517; doi:10.1007/s11306-014-0707-1)
Supplement: Supplementary file 4 — Supplementary material 4 (XLSX 152 kb) [file 11306_2014_707_MOESM4_ESM.xlsx]

## Sheet: Gender
idx	Platform	p-values	F	M	direction	Metabolite	MSI Level
5353	UPLC-MS(-)	9.1671e-16	0.349164	-0.239696	Down	(20S,22S,25S)-22,25-Epoxyfurost-5-ene-3beta,26-diol 3-O-beta-D-glucoside or PA(25:0)	2. Putatively annotated compound
5721	UPLC-MS(+)	1.65451e-25	0.110827	-0.139434	Down	1-(O-alpha-D-glucopyranosyl)-(1,3R,29S,31R)-dotriacontanetetraol or 1-(O-alpha-D-mannopyranosyl)-(1,3R,29S,31R)-dotriacontanetetraol or SM(d18:0/14:0) or DG(39:3)	2. Putatively annotated compound
Peak224	GC-MS	6.24797e-11	0.0540086	-0.164093	Down	2-aminomalonic acid	2. Putatively annotated compound
Peak86	GC-MS	1.41435e-11	-0.0180538	-0.257236	Down	2-aminomalonic acid	2. Putatively annotated compound
5773	UPLC-MS(-)	1.20997e-45	0.0891512	-0.378195	Down	2-Octaprenyl-3-methyl-6-methoxy-1,4-benzoquinone or PC(30:2) or PE(33:2) or DG(40:3) or DG(39:3) or SM(d18:0/12:0)	2. Putatively annotated compound
6900	UPLC-MS(-)	4.93146e-68	0.49982	-0.483097	Down	3-Demethylubiquinone-9 or SM(d18:1/18:1) or PI(32:1)	2. Putatively annotated compound
6259	UPLC-MS(-)	3.17018e-34	0.333615	-0.37689	Down	3-Nonaprenyl-4-hydroxybenzoate or nonaprenyl-4-hydroxybenzoate or DG(46:7) or PC(34:3) or DG(44:4) or DG(43:4)	2. Putatively annotated compound
Peak135	GC-MS	8.31676e-41	-0.537883	0.136716	Up	4-hydroxyphenyllactic acid	1. Identified compound
Peak88	GC-MS	5.7353e-09	0.0985559	-0.326041	Down	Aspartic acid	1. Identified compound
Peak164	GC-MS	2.34744e-05	0.00730237	-0.0434733	Down	Caffeine	1. Identified compound
Peak183	GC-MS	3.69595e-07	0.123409	-0.121833	Down	Citric acid	1. Identified compound
Peak98	GC-MS	0.391705	-0.105042	-0.120767	Down	Creatinine	1. Identified compound
Peak222	GC-MS	8.38101e-10	-0.0400432	-0.166216	Down	Decanoic acid	1. Identified compound
5738	UPLC-MS(+)	5.92453e-25	0.200126	-0.258005	Down	DG(39:2)	2. Putatively annotated compound
5746	UPLC-MS(+)	1.05626e-24	0.223528	-0.271919	Down	DG(39:2)	2. Putatively annotated compound
5935	UPLC-MS(+)	4.41603e-26	0.227108	-0.288129	Down	DG(41:5) or 2-Octaprenyl-6-hydroxyphenol	2. Putatively annotated compound
6381	UPLC-MS(-)	3.98399e-68	0.466276	-0.479876	Down	DG(43:5) or SM(d18:1/16:0) or 2-Octaprenyl-3-methyl-6-methoxy-1,4-benzoquinone or DG(42:6) or DG(39:3)	2. Putatively annotated compound
6461	UPLC-MS(+)	3.54624e-45	0.108369	-0.17647	Down	DG(44:6)	2. Putatively annotated compound
6020	UPLC-MS(-)	5.50282e-25	0.264665	-0.27526	Down	DG(44:6) or DG(42:3) or DG(41:3)	2. Putatively annotated compound
6003	UPLC-MS(-)	2.03113e-42	0.411298	-0.371116	Down	DG(44:7) or PC(32:3) or PE(35:3) or DG(42:4)	2. Putatively annotated compound
6508	UPLC-MS(+)	1.07098e-30	-1.89399e-19	-0.254106	Down	DG(46:2)	2. Putatively annotated compound
4613	UPLC-MS(-)	5.54596e-15	-0.0183264	-0.284387	Down	Dimethylprotoporphyrin IX dimethyl ester	2. Putatively annotated compound
Peak172	GC-MS	9.07535e-08	-0.0493307	-0.313359	Down	Docosahexaenoic acid	2. Putatively annotated compound
Peak104	GC-MS	4.18792e-14	-0.0257209	-0.282901	Down	Dodecanoic acid	1. Identified compound
2007	UPLC-MS(+)	3.03496e-28	0.0863164	-0.294483	Down	eicosatrienoic acid or 17alpha-Methyl-5alpha-androstane-3alpha,17beta-diol or 17-Methyl-5alpha-androstane-11beta,17beta-diol or methyl-nonadecatrienoic acid or 2alpha-Methyl-5alpha-androstane-3alpha,17beta-diol or 2alpha-Methyl-5alpha-androstane-3beta,17beta-diol	2. Putatively annotated compound
Peak69	GC-MS	0.00240543	0.015053	-0.0939289	Down	Glyceric acid	2. Putatively annotated compound
Peak2	GC-MS	5.72489e-17	0.0671566	-0.369635	Down	Glycerol	1. Identified compound
Peak259	GC-MS	9.02319e-15	0.00369855	-0.242224	Down	Glycerol	1. Identified compound
Peak116	GC-MS	2.76131e-05	-0.00653513	-0.221805	Down	Glycerol-3-phosphate	1. Identified compound
2359	UPLC-MS(+)	3.80422e-18	6.37509e-17	-0.0742862	Down	heneicosadienoic acid or methyl-eicosadienoic acid	2. Putatively annotated compound
Peak145	GC-MS	1.54405e-08	-0.163463	-0.383178	Down	Hexadecenoic acid	1. Identified compound
4626	UPLC-MS(-)	2.87224e-14	0.270484	-0.215338	Down	LysoPC(16:1)	2. Putatively annotated compound
5340	UPLC-MS(-)	1.86255e-21	0.3609	-0.219257	Down	LysoPC(20:1) or PC(2:0/O-18:1) or PC(P-18:0/2:0)	2. Putatively annotated compound
Peak136	GC-MS	3.50862e-05	-0.112173	-0.171933	Down	Methionine sulfoxide	1. Identified compound
5701	UPLC-MS(+)	9.65415e-53	0.310348	-0.417432	Down	N-(2-hydroxyhenicosanoyl)-4,8-sphingadienine	2. Putatively annotated compound
5944	UPLC-MS(+)	3.87118e-23	0.230977	-0.26634	Down	N-(2-hydroxytricosanoyl)-4,8-sphingadienine	2. Putatively annotated compound
1998	UPLC-MS(-)	1.80577e-09	0.00582369	-0.0973113	Down	Nicotinamide D-ribonucleotide or Inosine-5'-carboxylate or D-Prephenyllactate or or Methylthioinosine or 5'-Oxoinosine or 9-Riburonosylhypoxanthine or 4,7-Dioxosebacic Acid or Aspartyl-L-proline or Tetrahydrodeoxyuridine	2. Putatively annotated compound
1329	UPLC-MS(-)	1.31198e-39	0.244917	-0.373483	Down	N-Methyl-Pyridoxal-5'-Phosphate or Phosphotyrosine	2. Putatively annotated compound
6238	UPLC-MS(+)	3.25495e-50	0.395487	-0.36941	Down	PA(36:0) or Etn-1-P-Cer(d14:1/18:0) or CE(18:3)	2. Putatively annotated compound
6118	UPLC-MS(+)	6.98232e-27	0.043771	-0.264023	Down	PC(16:0/dm18:0) or PC(18:0/dm16:0) or PC(O-16:0/18:1)[U] or PC(O-18:0/16:1) or PC(O-18:1/16:0)	2. Putatively annotated compound
6126	UPLC-MS(+)	1.80864e-41	0.200787	-0.412633	Down	PC(16:0/dm18:0) or PC(18:0/dm16:0) or PC(O-16:0/18:1)[U] or PC(O-18:0/16:1) or PC(O-18:1/16:0)	2. Putatively annotated compound
6104	UPLC-MS(+)	1.88482e-24	6.5799e-17	-0.241735	Down	PC(16:0/dm18:1) or PC(16:1/dm18:0) or PC(18:1/dm16:0) or PC(O-16:0/18:2) or PC(O-16:1/18:1) or PC(P-16:0/18:1) or Coenzyme Q8	2. Putatively annotated compound
6632	UPLC-MS(-)	3.39354e-36	0.276486	-0.33899	Down	PC(18:0/dm18:1) or PC(18:1(11Z)/dm18:0) or PC(18:2/O-18:0) or PC(20:1/dm16:0) or PC(P-18:0/18:1)	2. Putatively annotated compound
7065	UPLC-MS(+)	1.44847e-34	0.201399	-0.289959	Down	PC(22:0/dm18:1)PC(22:1/dm18:0) or PC(24:1/dm16:0) or PC(37:0) or PE(40:0)	2. Putatively annotated compound
6993	UPLC-MS(+)	3.26915e-22	0.110073	-0.358377	Down	PC(22:2/dm18:1) or PC(37:0) or PE(40:0)	2. Putatively annotated compound
5779	UPLC-MS(-)	1.1764e-68	0.246076	-0.457109	Down	PC(31:0) or PE(34:0) or PE-NMe2(16:0/16:0) or PA(36:1) or CerP(d18:1/20:0)	2. Putatively annotated compound
6194	UPLC-MS(+)	9.78088e-34	0.230602	-0.379819	Down	PC(34:3) or PC(32:0) or PE(35:0) or PE-NMe(34:0)	2. Putatively annotated compound
6200	UPLC-MS(+)	1.11291e-28	0.0742157	-0.291975	Down	PC(34:3) or PC(32:0) or PE(35:0) or PE-NMe(34:0)	2. Putatively annotated compound
6249	UPLC-MS(-)	1.27055e-52	0.326668	-0.482051	Down	PC(35:2) or PE(38:2) or PE-NMe2(18:1/18:1) or PC(O-16:0/O-18:0) or Galactosylceramide (d18:1/18:1) or Glucosylceramide (d18:1/9Z-18:1)	2. Putatively annotated compound
6250	UPLC-MS(-)	1.15325e-27	0.0821744	-0.268765	Down	PC(35:2) or PE(38:2) or PE-NMe2(18:1/18:1) or PC(O-16:0/O-18:0) or Galactosylceramide (d18:1/18:1) or Glucosylceramide (d18:1/9Z-18:1)	2. Putatively annotated compound
6508	UPLC-MS(-)	3.63379e-43	0.325116	-0.364615	Down	PC(36:2)	2. Putatively annotated compound
6839	UPLC-MS(-)	9.36588e-56	0.206918	-0.440861	Down	PC(40:0) or PE(43:0)	2. Putatively annotated compound
7171	UPLC-MS(-)	6.04661e-23	0.091018	-0.227893	Down	PC(44:3) or PC(42:0) or PE(45:0) or PC(24:0/dm18:0)	2. Putatively annotated compound
6246	UPLC-MS(+)	1.05592e-29	0.264476	-0.281297	Down	PE(18:2/dm18:1) or PE(18:3/dm18:0) or PE(20:3/dm16:0) or PE(O-16:0/20:4) or PC(31:0) or PC(30:0) or PE(33:0) or CerP(d18:1/20:0)	2. Putatively annotated compound
6500	UPLC-MS(-)	2.60296e-24	0.0726139	-0.220971	Down	PE(22:4/dm18:0) or PG(37:4) or PE(20:0/dm18:1) or PE(20:1/dm18:0) or PE(22:1/dm16:0) or PC(32:0) or PE(35:0) or PE-NMe(17:0/17:0) or PC(34:3)	2. Putatively annotated compound
Peak214	GC-MS	3.20935e-06	0.0332718	-0.034144	Down	Phosphate	1. Identified compound
Peak8	GC-MS	7.67445e-20	0.0488077	-0.0573532	Down	Phosphate	1. Identified compound
6300	UPLC-MS(+)	1.71923e-52	0.449614	-0.394879	Down	Plastoquinone-9 or PC(O-15:0/20:4) or PE(20:2/dm18:1) or PE(20:3/dm18:0) or DG(40:0)	2. Putatively annotated compound
6171	UPLC-MS(-)	1.27521e-33	0.119805	-0.313584	Down	PS(34:0) or PC(16:1/dm18:1) or PC(18:2/dm16:0) or PC(O-16:0/18:3) or PC(P-16:0/18:2) or Galactosylceramide (d18:1/18:1) or Glucosylceramide (d18:1/9Z-18:1) or PG(34:2) or PC(16:0/O-16:0) or PC(O-14:0/18:0) or PE(O-18:0/16:0) or PC(31:1) or PE(34:1)	2. Putatively annotated compound
Peak68	GC-MS	0.00134158	-0.0611843	-0.165344	Down	Serine	1. Identified compound
5506	UPLC-MS(+)	7.94013e-30	0.160099	-0.359067	Down	SM(d18:0/12:0)	2. Putatively annotated compound
5514	UPLC-MS(+)	1.07152e-29	0.0135767	-0.314712	Down	SM(d18:0/12:0)	2. Putatively annotated compound
5695	UPLC-MS(+)	1.60098e-49	0.187755	-0.504335	Down	SM(d18:0/12:0)	2. Putatively annotated compound
6142	UPLC-MS(+)	1.3451e-15	0.164646	-0.258487	Down	SM(d18:0/16:0)	2. Putatively annotated compound
7191	UPLC-MS(+)	1.34928e-61	0.420075	-0.540362	Down	SM(d18:0/24:1) or SM(d18:1/24:0) or TG(49:3)	2. Putatively annotated compound
7373	UPLC-MS(-)	2.04789e-25	0.040842	-0.162246	Down	TG(58:12) or TG(56:9) or TG(53:6)	2. Putatively annotated compound
6156	UPLC-MS(-)	8.55092e-47	0.187958	-0.40023	Down	Tricosanamide	2. Putatively annotated compound
689	UPLC-MS(-)	9.33643e-28	-0.00221046	-0.313847	Down	trimethylphenylglyoxal or Prenylbenzoquinone or thio-octanoate or hydroxyoctanoic acid or 2-Methyl-3-hydroxy-5-formylpyridine-4-carboxylate or thioadenine S-methylether or thioguanine S-methylether or N1-Methyl-4-pyridone-5-carboxamide	2. Putatively annotated compound
Peak138	GC-MS	0.0370749	-0.194719	-0.066846	Up	Tyrosine	1. Identified compound
Peak150	GC-MS	3.29516e-75	-0.638903	0.372819	Up	Uric acid	1. Identified compound

## Sheet: Age
idx	Ionmode	p-values	age-50	age+65	direction	Metabolites	MSI Level
4063	UPLC-MS(+)	2.58488e-07	-7.89087e-18	-0.468321	Down	(20R)-24-Hydroxygeminivitamin D3 or (20S)-24-Hydroxygeminivitamin D3 or 1alpha,25-dihydroxy-2beta-(5-hydroxypentoxy)vitamin D3	2. Putatively annotated compound
2430	UPLC-MS(-)	1.26205e-07	0.101207	-0.238663	Down	(22S)-22-hydroxyvitamin D3 or (24R)-24-hydroxyvitamin D3 or (24S)-24-hydroxyvitamin D3 or (5E)-1alpha-hydroxy-3-epivitamin D3 or (5E)-1alpha-hydroxyvitamin D3 or (5E)-1beta-hydroxy-3-epivitamin D3 or (5E)-1beta-hydroxyvitamin D3 or 11-Hydroxyvitamin D3 or 12alpha-Hydroxycholest-4-en-3-one or 1alpha,25-dihydroxy-3-deoxyvitamin D3 or 1alpha-hydroxy-3-epivitamin D3 or 1alpha-Hydroxypregnacalciferol …	2. Putatively annotated compound
2918	UPLC-MS(-)	1.09702e-15	0.0818449	-0.541829	Down	(6R)-6,19-ethano-25-hydroxy-6,19-dihydrovitamin D3 or (6S)-6,19-ethano-25-hydroxy-6,19-dihydrovitamin D3 or 1alpha-hydroxy-26,27-dimethylvitamin D3 or 1-Hydroxyvitamin D5 or 25-hydroxy-26,27-dimethylvitamin D3 or 25-Hydroxy-6,19-dihydro-6,19-ethanovitamin D3	2. Putatively annotated compound
4151	UPLC-MS(+)	2.77033e-08	0.116162	-0.0304947	Down	(7E,9E,11Z,14Z)-(5S,6R)-6-(cystein-S-yl)-5-hydroxyicosa-7,9,11, 14-tetraenoate or 11-trans-LTE4 or Leukotriene E4	2. Putatively annotated compound
5214	UPLC-MS(+)	1.27106e-12	0.121863	-0.413788	Down	1-(O-alpha-D-glucopyranosyl)-25-keto-(1,3R,27R)-octacosanetriol or 1-(O-alpha-D-glucopyranosyl)-3-keto-(1,25R,27R)-octacosanetriol or 1-(O-alpha-D-mannopyranosyl)-25-keto-(1,3R,27R)-octacosanetriol	2. Putatively annotated compound
3058	UPLC-MS(+)	0.000336818	-0.0727447	-0.306578	Down	11'-carboxy-gamma-chromanol or 1alpha,25-dihydroxy-21-nor-20-oxavitamin D3 or 1alpha,25-dihydroxy-24-nor-22-oxavitamin D3	2. Putatively annotated compound
4202	UPLC-MS(+)	5.46589e-08	0.0865365	-0.373645	Down	11-trans-LTD4 or 14,15-LTD4 or Leukotriene D4 or APGPR Enterostatin or Dolichyl b-D-glucosyl phosphate or Dolichyl phosphate D-mannose or sn-3-O-(Geranylgeranyl)glycerol 1-phosphate	2. Putatively annotated compound
3636	UPLC-MS(-)	2.50244e-10	-0.00525521	-0.357987	Down	18-acetoxy-1alpha,25-dihydroxyvitamin D3 or 1alpha,25-dihydroxy-11-(3-hydroxy-1-propynyl)-9,11-didehydrovitamin D3 or (22E)-(25R)-1alpha,25-dihydroxy-26-methyl-22,23-didehydrovitamin D3 or (22E)-(25S)-1alpha,25-dihydroxy-26-methyl-22,23-didehydrovitamin D3 or (22E)-1alpha,25-dihydroxy-22,23-didehydro-24a-homovitamin D3 or (22E)-1alpha,25-dihydroxy-26-methyl-22,23-didehydrovitamin D3 or (22Z)-1alp…	2. Putatively annotated compound
4149	UPLC-MS(-)	4.74973e-11	0.0896146	-0.474235	Down	1alpha,25-dihydroxy-2beta-(6-hydroxyhexyl)vitamin D3	2. Putatively annotated compound
2894	UPLC-MS(-)	1.43209e-10	-4.14484e-17	-0.232695	Down	1alpha-hydroxy-24-methylvitamin D2 or 4alpha-formyl-4beta-methyl-5alpha-cholesta-8,24-dien-3beta-ol	2. Putatively annotated compound
3488	UPLC-MS(-)	1.23226e-12	0.109425	-0.53279	Down	1-tetradecyl-hexadecanoate or dimethyl-octacosanoic acid	2. Putatively annotated compound
3745	UPLC-MS(+)	2.7359e-18	0.0725366	-0.413216	Down	20-COOH-leukotriene E4 or 1alpha-hydroxy-26,27-dinorvitamin D3 25-carboxylic acid or 7b-Hydroxy-3-oxo-5b-cholanoic acid or 5alpha-Cholan-24-oic Acid or 5beta-Cholan-24-oic Acid or Tetracosatetraenoic acid	2. Putatively annotated compound
1942	UPLC-MS(-)	6.46661e-07	1.32366e-17	-0.353533	Down	2-Aminoadenosine or N-Acetyl-aspartyl-glutamate	2. Putatively annotated compound
Peak34	GC-MS	0.47115	-0.199416	-0.20495	Down	2-aminobutanoic acid	1. Identified compound
673	UPLC-MS(-)	2.39431e-18	0.27877	-0.543192	Down	2-Carboxy-2,3-dihydro-5,6-dihydroxyindole or Hydroxyhippuric acid or Dopaquinone or Salicyluric acid or Dihydroxyindole	2. Putatively annotated compound
7740	UPLC-MS(-)	2.43463e-06	-0.00560022	-0.263486	Down	3-O-Sulfogalactosylceramide or PC(44:8)	2. Putatively annotated compound
2879	UPLC-MS(-)	1.29509e-11	-0.0739299	-0.390354	Down	4,4-dimethyl-14alpha-formyl-5alpha-cholesta-8-en-3beta-ol or octadecenoyl carnitine	2. Putatively annotated compound
3694	UPLC-MS(-)	1.71252e-12	0.00876984	-0.381985	Down	all-trans-Pentaprenyl diphosphate or APGPR Enterostatin or (24R)-1alpha,24,25-trihydroxyvitamin D2 or (25S)-1alpha,25,26-trihydroxyvitamin D2 or 1-a,24R,25-Trihydroxyvitamin D2 or 1alpha,25,28-trihydroxyvitamin D2 or 1alpha-hydroxy-24-(dimethylphosphoryl)-25,26,27-trinorvitamin D3 or Chenodeoxycholic acid 3-sulfate or Chenodeoxycholic acid sulfate or Ursodeoxycholic acid 3-sulfate	2. Putatively annotated compound
2341	UPLC-MS(-)	3.02171e-08	0.0423122	-0.271468	Down	Alpha-Methylene Adenosine Monophosphate	2. Putatively annotated compound
Peak111	GC-MS	0.176856	-0.0489738	-0.107907	Down	Asparagine	1. Identified compound
Peak88	GC-MS	0.619432	-0.220777	-0.230064	Down	Aspartic acid	1. Identified compound
4244	UPLC-MS(+)	5.23231e-26	-0.0231347	-0.288683	Down	Chenodeoxycholic acid disulfate or Dehydroepiandrosterone 3-glucuronide or Dehydroisoandrosterone 3-glucuronide or tetrahydrogeranylgeranyl-PP or 17alpha-estradiol-3-glucuronide or 17b-estradiol-3-glucuronide or 17beta-Estradiol 17-(beta-D-glucuronide) or 2-Methoxyestrone 3-glucuronide or Estradiol-17alpha 3-D-glucuronoside or Estradiol-17beta 3-glucuronide or 2beta,7alpha,12alpha-Trihydroxy-3-ox…	2. Putatively annotated compound
Peak121	GC-MS	2.3185e-16	-0.290788	0.314863	Up	Citric acid	1. Identified compound
Peak122	GC-MS	2.3185e-16	-0.290788	0.314863	Up	Citric acid	1. Identified compound
Peak160	GC-MS	3.95703e-25	-0.322449	0.502004	Up	Cystine	1. Identified compound
4338	UPLC-MS(+)	1.7037e-20	0.0899751	-0.360889	Down	Dehydroepiandrosterone 3-glucuronide or Dehydroisoandrosterone 3-glucuronide or Testosterone glucuronide or PA(20:4) or 2beta,7alpha,12alpha-Trihydroxy-3-oxo-5beta-cholan-24-oic Acid or 3alpha,6alpha,12alpha-Trihydroxy-7-oxo-5beta-cholan-24-oic Acid or 3alpha,7alpha,11alpha-Trihydroxy-12-oxo-5beta-cholan-24-oic Acid or 3alpha,7alpha,12beta-Trihydroxy-11-oxo-5beta-cholan-24-oic Acid or 3alpha,7bet…	2. Putatively annotated compound
1564	UPLC-MS(-)	2.71059e-11	0.0412493	-0.227827	Down	Deoxyadenosine or Furoyl-Leucine	2. Putatively annotated compound
5156	UPLC-MS(+)	3.43336e-12	-6.28343e-18	-0.454604	Down	DG(38:9) or DG(36:6) or DG(34:3)	2. Putatively annotated compound
2982	UPLC-MS(-)	2.95164e-06	6.19802e-18	-0.241459	Down	dihydrogeranylgeranyl-PP or 20-trihydroxy-leukotriene-B4	2. Putatively annotated compound
Peak172	GC-MS	4.76372e-08	-0.338972	-0.0564604	Up	Docosahexaenoic acid	2. Putatively annotated compound
Peak244	GC-MS	0.0998539	-0.0541427	-0.143973	Down	Eicosanoic acid	1. Identified compound
Peak166	GC-MS	0.0456985	-0.0672675	-0.160497	Down	Eicosatetraenoic acid	1. Identified compound
Peak79	GC-MS	1.51519e-25	-0.364329	0.411766	Up	Erythritol and/or threitol	2. Putatively annotated compound
2681	UPLC-MS(+)	0.00209345	-0.0586079	-0.224705	Down	fructoselysine 3-phosphate or Fructoselysine 6-phosphate	2. Putatively annotated compound
7149	UPLC-MS(+)	4.72465e-06	-0.00700536	-0.259358	Down	Galabiosylceramide (d18:1/16:0) or Lactosylceramide (d18:1/16:0) or PE(42:3) or CerP(d18:1/26:0) or PC(O-18:1/O-18:1) or GlcCer(d18:0/20:0)	2. Putatively annotated compound
Peak116	GC-MS	0.925096	-0.132547	-0.153789	Down	Glycerol-3-phosphate	1. Identified compound
Peak145	GC-MS	0.571316	-0.330351	-0.388338	Down	Hexadecenoic acid	1. Identified compound
Peak143	GC-MS	0.389748	-0.0965697	-0.167564	Down	Histidine	1. Identified compound
3854	UPLC-MS(-)	5.35703e-07	0.0629878	-0.280785	Down	hydroxy-octadecenoate-9-beta-D-glucuronide or (24R)-1alpha,24,25,26-tetrahydroxyvitamin D2 or 1alpha,24,25,28-tetrahydroxyvitamin D2 or 3alpha-hydroxy-5alpha-androstane-17-one 3-D-glucuronide or 5a-Dihydrotestosterone glucuronide or 5alpha-Dihydrotestosterone glucuronide or Androsterone glucuronide or 24-(dimethoxyphosphoryl)-25,26,27-trinorvitamin D3 or 1(3)-glyceryl-6-keto-PGF1alpha or 2-glycer…	2. Putatively annotated compound
2420	UPLC-MS(-)	6.05844e-09	-0.016975	-0.425818	Down	hydroxy-tetracosenoic acid or oxo-tetracosanoic acid	2. Putatively annotated compound
Peak94	GC-MS	0.304836	-0.0824577	-0.135525	Down	Methionine	1. Identified compound
4482	UPLC-MS(+)	1.59136e-11	-0.0356012	-0.217198	Down	Methoxy-estradiol-17beta 3-glucuronide or 4-Hydroxyandrostenedione glucuronide	2. Putatively annotated compound
214	UPLC-MS(+)	0.00251162	-0.111694	-0.353807	Down	N-Formiminoglycine	2. Putatively annotated compound
2812	UPLC-MS(-)	2.77892e-06	0.0488699	-0.28718	Down	N-Pyridoxyl-2-methyl-L-glutamic acid-5'-monophosphate or Gamma-Glutamyltyrosine	2. Putatively annotated compound
2980	UPLC-MS(+)	0.000380612	0.0318104	-0.235572	Down	N'-Pyridoxyl-Lysine-5'-Monophosphate	2. Putatively annotated compound
3470	UPLC-MS(-)	1.32599e-07	0.0522419	-0.408862	Down	Octacosanol	2. Putatively annotated compound
Peak154	GC-MS	0.1099	-0.207985	-0.133457	Up	Octadecadienoic acid	1. Identified compound
Peak67	GC-MS	0.55486	-0.136886	-0.232573	Down	Octanoic acid	1. Identified compound
6799	UPLC-MS(-)	7.58886e-10	-0.0675801	-0.368568	Down	PC(20:0/dm18:0) or PC(22:0/dm16:0) or PC(O-18:0/20:1) or PC(18:0/dm18:1) or PC(18:1/dm18:0) or PC(18:2/O-18:0) or PC(20:1/dm16:0) or PC(P-18:0/18:1) or PC(20:3/dm18:1) or PC(20:4/dm18:0) or PC(22:4/dm16:0) or PC(O-16:0/22:5) or PC(O-18:0/20:5 or PC(O-18:1/20:4) or PC(P-18:0/20:4)	2. Putatively annotated compound
6640	UPLC-MS(+)	4.226e-11	0.0326443	-0.39646	Down	PC(20:3/dm18:1) or PC(20:4/dm18:0) or PC(22:4/dm16:0) or PC(O-16:0/22:5) or PC(O-18:0/20:5) or PC(O-18:1/20:4) or PC(P-18:0/20:4) or PC(18:1/dm18:0) or PC(18:2/O-18:0) or PC(20:1/dm16:0) or PC(P-18:0/18:1)	2. Putatively annotated compound
6656	UPLC-MS(+)	1.39926e-06	-0.00678811	-0.452531	Down	PC(22:5/dm18:1) or PC(22:6/dm18:0) or PC(P-18:0/22:6) or PC(20:2/dm18:1) or PC(20:3/dm18:0) or PC(O-16:0/22:4) or PC(O-18:0/20:4) or PC(18:0/dm18:0) or PC(20:0/dm16:0) or PC(O-16:0/20:1) or N-(2-hydroxyhexacosanoyl)-4,8-sphingadienine	2. Putatively annotated compound
5166	UPLC-MS(+)	2.10335e-10	-2.13526e-17	-0.39007	Down	PC(25:0) or PE(28:0) or N-(2-hydroxyhexadecanoyl)-4,8-sphingadienine	2. Putatively annotated compound
2291	UPLC-MS(-)	4.67866e-12	-0.0794564	-0.417262	Down	PC(6:0) or 16,17-epoxy-DHA or hydroperoxy-epoxy-octadecenoic acid or 2,3-Dinor-8-iso prostaglandin F1alpha or trihydroxy-octadecadienoic acid or methyl palmitic acid or dimethyl-pentadecanoic acid or Heptadecanoic acid	2. Putatively annotated compound
6992	UPLC-MS(+)	3.56039e-05	0.079842	-0.222667	Down	PE(42:4) or PE(22:0/dm18:0) or PE(24:0/dm16:0)	2. Putatively annotated compound
Peak8	GC-MS	0.365867	-0.0192369	-0.0331895	Down	Phosphate	1. Identified compound
7260	UPLC-MS(-)	1.25734e-05	-0.0898539	-0.281735	Down	PI(38:2) or PC(40:3) or PC(38:0) or PE(41:0) or Galabiosylceramide (d18:1/16:0) or Lactosylceramide (d18:1/16:0) or PC(42:6)	2. Putatively annotated compound
403	UPLC-MS(+)	2.01684e-06	0.0236577	-0.267031	Down	Propanoic acid	2. Putatively annotated compound
3735	UPLC-MS(+)	2.76925e-08	0.14066	-0.334638	Down	Prostaglandin E2 ethanolamide or Prostaglandin D2 ethanolamide or	2. Putatively annotated compound
4350	UPLC-MS(+)	1.51938e-15	0.102187	-0.231994	Down	PS(8:0/8:0)	2. Putatively annotated compound
2256	UPLC-MS(+)	5.94008e-06	-1.12494e-16	-0.0696573	Down	Pteroic acid or 3-O-beta-D-galactopyranosyl-D-arabinose or 6-O-(beta-D-Xylopyranosyl)-beta-D-glucopyranose or 6-O-beta-D-Xylopyranosyl-D-glucose or Arabino-galactose or canavaninosuccinate or Trimethylenetetraurea	2. Putatively annotated compound
Peak61	GC-MS	0.819943	-0.205277	-0.133566	Up	Pyridine	2. Putatively annotated compound
Peak68	GC-MS	0.0208021	-0.0607904	-0.235863	Down	Serine	1. Identified compound
3864	UPLC-MS(-)	4.43141e-10	-0.018068	-0.258174	Down	Sulfoglycolithocholate or Sulfolithocholylglycine	2. Putatively annotated compound
Peak132	GC-MS	1.29333e-19	-0.194831	0.111779	Up	Sycllo-inositol and/or myo-inositol	2. Putatively annotated compound
4967	UPLC-MS(-)	7.2965e-12	-0.0934648	-0.358504	Down	TG(36:0) or N-(3-(hexadecanoyloxy)-heptadecanoyl)-L-ornithine	2. Putatively annotated compound
Peak73	GC-MS	0.0222495	-0.05938	-0.215136	Down	Threonine	1. Identified compound
Peak163	GC-MS	0.0189756	0.013343	-0.138845	Down	Tryptophan	1. Identified compound
Peak168	GC-MS	0.0184776	-0.129458	-0.239192	Down	Tryptophan	1. Identified compound
798	UPLC-MS(+)	0.00139476	0.0608681	-0.132916	Down	Tryptophan	2. Putatively annotated compound
Peak138	GC-MS	2.48534e-07	-0.275059	0.115075	Up	Tyrosine	1. Identified compound
4777	UPLC-MS(+)	1.72903e-08	-0.130108	-0.404383	Down	Ubiquinol-6	2. Putatively annotated compound
7155	UPLC-MS(+)	6.14219e-07	0.0287003	-0.359029	Down	Ubiquinone-9	2. Putatively annotated compound

## Sheet: Female_age
idx	Ionmode	p-values	age-50	age+65	direction	Metabolites	MSI Level
2918	UPLC-MS (-)	1.5053e-08	-0.0576034	-0.745889	Down	(6R)-6,19-ethano-25-hydroxy-6,19-dihydrovitamin D3 or (6S)-6,19-ethano-25-hydroxy-6,19-dihydrovitamin D3 or 1alpha-hydroxy-26,27-dimethylvitamin D3 or 1-Hydroxyvitamin D5 or 25-hydroxy-26,27-dimethylvitamin D3 or 25-Hydroxy-6,19-dihydro-6,19-ethanovitamin D4	2. Putatively annotated compound
5214	UPLC-MS (+)	2.98009e-06	0.0390161	-0.532607	Down	1-(O-alpha-D-glucopyranosyl)-25-keto-(1,3R,27R)-octacosanetriol or 1-(O-alpha-D-glucopyranosyl)-3-keto-(1,25R,27R)-octacosanetriol or 1-(O-alpha-D-mannopyranosyl)-25-keto-(1,3R,27R)-octacosanetriol	2. Putatively annotated compound
3058	UPLC-MS (+)	0.000856252	-0.0806271	-0.495526	Down	11'-carboxy-gamma-chromanol or 1alpha,25-dihydroxy-21-nor-20-oxavitamin D3 or 1alpha,25-dihydroxy-24-nor-22-oxavitamin D4	2. Putatively annotated compound
4485	UPLC-MS (+)	0.000499865	-0.184445	-0.533637	Down	11-cis-Retinyl palmitate or Retinyl palmitate	2. Putatively annotated compound
3636	UPLC-MS (-)	4.68219e-07	-0.296375	-0.676692	Down	18-acetoxy-1alpha,25-dihydroxyvitamin D3 or 1alpha,25-dihydroxy-11-(3-hydroxy-1-propynyl)-9,11-didehydrovitamin D3 or (22E)-(25R)-1alpha,25-dihydroxy-26-methyl-22,23-didehydrovitamin D3 or (22E)-(25S)-1alpha,25-dihydroxy-26-methyl-22,23-didehydrovitamin D3 or (22E)-1alpha,25-dihydroxy-22,23-didehydro-24a-homovitamin D3 or (22E)-1alpha,25-dihydroxy-26-methyl-22,23-didehydrovitamin D3 or (22Z)-1alp…	2. Putatively annotated compound
2894	UPLC-MS (-)	8.15934e-05	-4.14484e-17	-0.424017	Down	1alpha-hydroxy-24-methylvitamin D2 or 4alpha-formyl-4beta-methyl-5alpha-cholesta-8,24-dien-3beta-ol	2. Putatively annotated compound
3488	UPLC-MS (-)	9.83512e-07	-0.1002	-0.727329	Down	1-tetradecyl-hexadecanoate or dimethyl-octacosanoic acid	2. Putatively annotated compound
1942	UPLC-MS (-)	0.000158058	-0.17964	-0.587767	Down	2-Aminoadenosine or N-Acetyl-aspartyl-glutamate	2. Putatively annotated compound
Peak34	GC-MS	0.85334	-0.263121	-0.212569	Up	2-aminobutanoic acid	1. Identified compound
673	UPLC-MS (-)	2.05652e-05	0.00367294	-0.557981	Down	2-Carboxy-2,3-dihydro-5,6-dihydroxyindole or Hydroxyhippuric acid or Dopaquinone or Salicyluric acid or Dihydroxyindole	2. Putatively annotated compound
Peak212	GC-MS	0.443256	-0.0882166	-0.133603	Down	2-Oxopyrrolidine	2. Putatively annotated compound
7740	UPLC-MS (-)	2.78913e-09	0.334268	-0.349159	Down	3-O-Sulfogalactosylceramide or PC(44:8)	2. Putatively annotated compound
2879	UPLC-MS (-)	6.3361e-06	-0.0754399	-0.52203	Down	4,4-dimethyl-14alpha-formyl-5alpha-cholesta-8-en-3beta-ol or octadecenoyl carnitine	2. Putatively annotated compound
1426	UPLC-MS (+)	0.011683	0.123177	-0.0139481	Down	4,7-Dioxosebacic Acid or Hydroxysuberic acid or hydroxy-oxo-methyloctadienoate or methyl caprylic acid or Nonanoic acid	2. Putatively annotated compound
1767	UPLC-MS (-)	4.63043e-07	0.0171839	-0.627631	Down	5-Methylcytidine or Glycerophosphocholine	2. Putatively annotated compound
Peak111	GC-MS	0.840651	-0.0482276	-0.0965904	Down	Asparagine	1. Identified compound
Peak88	GC-MS	0.677325	0.0732883	-0.0918119	Down	Aspartic acid	1. Identified compound
897	UPLC-MS (+)	2.28288e-05	0.314305	0.0434595	Down	Canaline	2. Putatively annotated compound
4244	UPLC-MS (+)	6.19953e-08	-0.055019	-0.66442	Down	Chenodeoxycholic acid disulfate or Dehydroepiandrosterone 3-glucuronide or Dehydroisoandrosterone 3-glucuronide or tetrahydrogeranylgeranyl-PP or 17alpha-estradiol-3-glucuronide or 17b-estradiol-3-glucuronide or 17beta-Estradiol 17-(beta-D-glucuronide) or 2-Methoxyestrone 3-glucuronide or Estradiol-17alpha 3-D-glucuronoside or Estradiol-17beta 3-glucuronide or 2beta,7alpha,12alpha-Trihydroxy-3-ox…	2. Putatively annotated compound
Peak160	GC-MS	3.4906e-19	-0.568571	0.759018	Up	Cystine	1. Identified compound
4338	UPLC-MS (+)	1.83381e-06	-0.0246675	-0.62699	Down	Dehydroepiandrosterone 3-glucuronide or Dehydroisoandrosterone 3-glucuronide or Testosterone glucuronide or PA(20:4) or 2beta,7alpha,12alpha-Trihydroxy-3-oxo-5beta-cholan-24-oic Acid or 3alpha,6alpha,12alpha-Trihydroxy-7-oxo-5beta-cholan-24-oic Acid or 3alpha,7alpha,11alpha-Trihydroxy-12-oxo-5beta-cholan-24-oic Acid or 3alpha,7alpha,12beta-Trihydroxy-11-oxo-5beta-cholan-24-oic Acid or 3alpha,7bet…	2. Putatively annotated compound
5390	UPLC-MS (-)	9.86945e-06	0.224435	-0.38921	Down	DG(35:2) or DG(36:6) or DG(34:3) or DG(38:9)	2. Putatively annotated compound
5156	UPLC-MS (+)	1.9584e-06	-6.28343e-18	-0.571352	Down	DG(38:9) or DG(36:6) or DG(34:3)	2. Putatively annotated compound
5834	UPLC-MS (-)	0.000103563	0.209901	-0.520194	Down	DG(42:10) or DG(38:8) or DG(35:0/0:0)	2. Putatively annotated compound
5461	UPLC-MS (-)	1.67074e-09	0.216294	-0.630764	Down	DG(42:11) or DG(40:8) or DG(38:5)	2. Putatively annotated compound
Peak172	GC-MS	2.41714e-06	-0.285985	0.173434	Up	Docosahexaenoic acid	2. Putatively annotated compound
Peak244	GC-MS	0.049847	-0.066552	-0.235843	Down	Eicosanoic acid	1. Identified compound
Peak166	GC-MS	0.847567	-0.03225	-0.0803303	Down	Eicosatetraenoic acid	1. Identified compound
Peak79	GC-MS	1.20958e-13	-0.508431	0.314242	Up	Erythritol and/or threitol	2. Putatively annotated compound
4306	UPLC-MS (+)	0.00527755	-0.0926865	-0.279495	Down	Estriol 3-sulfate 16-glucuronide or Glucosylgalactosyl hydroxylysine	2. Putatively annotated compound
7149	UPLC-MS (+)	3.55026e-11	0.116318	-0.282609	Down	Galabiosylceramide (d18:1/16:0) or Lactosylceramide (d18:1/16:0) or PE(42:3) or CerP(d18:1/26:0) or PC(O-18:1/O-18:1) or GlcCer(d18:0/20:0)	2. Putatively annotated compound
7181	UPLC-MS (-)	1.32341e-06	0.336619	-6.48645e-18	Down	Galactosylceramide (d18:1/26:1(17Z)) or Glucosylceramide (d18:1/26:1(17Z)) or or PC(22:0/dm18:1(11Z)) or PC(22:0/dm18:1(9Z)) or PC(22:1(13Z)/dm18:0) or PC(24:1(15Z)/dm16:0) or or GlcCer(d18:0/24:1(15Z)) or Glucosylceramide or Glucosylceramide (d18:1/24:0) or or	2. Putatively annotated compound
5583	UPLC-MS (+)	0.000119628	1.26815e-17	-0.254738	Down	Glucosylceramide (d18:1/12:0)	2. Putatively annotated compound
Peak101	GC-MS	0.105966	-0.271651	-0.270098	Up	Glutamine	1. Identified compound
1583	UPLC-MS (+)	0.00555415	5.35492e-18	-0.123678	Down	Glycerophosphoglycerol or 2-Hydroxy-3-methylbenzalpyruvate or 2-Hydroxy-8-methylchromene-2-carboxylate or cis-1,2-Dihydroxy-1,2-dihydro-8-carboxynaphthalene	2. Putatively annotated compound
Peak144	GC-MS	0.0844209	-0.259007	-0.0277326	Up	Hexadecanoic acid	1. Identified compound
1173	UPLC-MS (-)	7.68736e-07	0.0565105	-0.682361	Down	Homocitrulline or 7,9-Dimethylguanine	2. Putatively annotated compound
3854	UPLC-MS (-)	0.000299632	-0.30742	-0.678506	Down	hydroxy-octadecenoate-9-beta-D-glucuronide or (24R)-1alpha,24,25,26-tetrahydroxyvitamin D2 or 1alpha,24,25,28-tetrahydroxyvitamin D2 or 3alpha-hydroxy-5alpha-androstane-17-one 3-D-glucuronide or 5a-Dihydrotestosterone glucuronide or 5alpha-Dihydrotestosterone glucuronide or Androsterone glucuronide or 24-(dimethoxyphosphoryl)-25,26,27-trinorvitamin D3 or 1(3)-glyceryl-6-keto-PGF1alpha or 2-glycer…	2. Putatively annotated compound
Peak149	GC-MS	0.0016003	-0.250076	-0.0700559	Up	Indole-3-acetic acid	1. Identified compound
Peak32	GC-MS	0.201838	0.0514608	-0.139779	Down	Lactic acid	1. Identified compound
Peak94	GC-MS	0.863171	-0.170197	-0.182443	Down	Methionine	1. Identified compound
5222	UPLC-MS (+)	0.000123658	0.113269	-0.294107	Down	N-(2-hydroxypentadecanoyl)-phytosphingosine or or N-(2-hydroxyhexadecanoyl)-4,8-sphingadienine	2. Putatively annotated compound
6197	UPLC-MS (-)	4.46217e-05	0.289705	9.89204e-17	Down	N-Glycoloylganglioside GM2 or PC(16:0/O-16:0) or PC(O-14:0/18:0)	2. Putatively annotated compound
1586	UPLC-MS (+)	0.0118181	0.0867008	-0.0411098	Down	nonadecadiynoic acid or 11beta-Hydroxy-5alpha-androstan-17-one or 17beta-Hydroxy-2alpha-methyl-5alpha-estran-3-one or 17beta-Hydroxyandrostan-3-one or 3alpha-Hydroxy-5beta-androstan-17-one or 3-alpha-hydroxy-5-beta-androstane-17-one or 4-Androstenediol or 5-Androstene-3beta,16alpha-diol or 5-Androstene-3beta,16beta-diol or 5-Androstenediol or 5beta-Dihydrotestosterone or Androst-5-ene-3beta,17bet…	2. Putatively annotated compound
2980	UPLC-MS (+)	0.00316321	0.0487931	-0.31834	Down	N'-Pyridoxyl-Lysine-5'-Monophosphate	2. Putatively annotated compound
Peak113	GC-MS	5.48949e-05	-0.247128	0.202596	Up	Ornithine	1. Identified compound
6097	UPLC-MS (+)	0.0594054	0.0797048	-2.9149e-17	Down	PC(16:1/dm18:1) or PC(18:2/dm16:0) or PC(O-16:0/18:3) or PC(P-16:0/18:2) or PC(16:0/O-16:0) or PC(O-14:0/18:0)	2. Putatively annotated compound
7065	UPLC-MS (+)	0.000159256	0.426045	0.0384992	Down	PC(22:0/dm18:1)PC(22:1/dm18:0) or PC(24:1/dm16:0) or PC(37:0) or PE(40:0)	2. Putatively annotated compound
4929	UPLC-MS (-)	4.2766e-05	0.0717312	-0.32174	Down	PC(25:0) or PE(28:0) or N-(2-hydroxyhexadecanoyl)-4,8-sphingadienine	2. Putatively annotated compound
5166	UPLC-MS (+)	4.35413e-05	-2.13526e-17	-0.536152	Down	PC(25:0) or PE(28:0) or N-(2-hydroxyhexadecanoyl)-4,8-sphingadienine	2. Putatively annotated compound
2291	UPLC-MS (-)	4.19147e-05	-0.251169	-0.481775	Down	PC(6:0) or 16,17-epoxy-DHA or hydroperoxy-epoxy-octadecenoic acid or 2,3-Dinor-8-iso prostaglandin F1alpha or trihydroxy-octadecadienoic acid or methyl palmitic acid or dimethyl-pentadecanoic acid or Heptadecanoic acid	2. Putatively annotated compound
4386	UPLC-MS (+)	3.86646e-05	2.12673e-17	-0.665471	Down	PC(O-16:0/3:1) or dotriacontenoic acid	2. Putatively annotated compound
4411	UPLC-MS (+)	0.000338229	-4.76205e-17	-0.256801	Down	PC(O-16:0/3:1) or dotriacontenoic acid	2. Putatively annotated compound
5477	UPLC-MS (-)	1.55739e-09	0.210288	-0.552668	Down	PE(32:2) or PC(O-14:0/O-14:0) or N-(2-hydroxynonadecanoyl)-phytosphingosine or CerP(d18:0/16:0)	2. Putatively annotated compound
6992	UPLC-MS (+)	6.32981e-06	0.305219	-0.0923624	Down	PE(42:4) or PE(22:0/dm18:0) or PE(24:0/dm16:0)	2. Putatively annotated compound
7164	UPLC-MS (+)	4.71597e-07	0.222856	-0.254978	Down	PE(44:6) or PE(24:1/dm18:1)	2. Putatively annotated compound
Peak50	GC-MS	0.0235758	-0.386038	-0.270095	Up	Phenol	2. Putatively annotated compound
6999	UPLC-MS (+)	7.18589e-06	0.329885	-0.118082	Down	PI(36:2) or Decaprenol phosphate	2. Putatively annotated compound
7260	UPLC-MS (-)	8.08751e-06	0.200759	-0.244768	Down	PI(38:2) or PC(40:3) or PC(38:0) or PE(41:0) or Galabiosylceramide (d18:1/16:0) or Lactosylceramide (d18:1/16:0) or PC(42:6)	2. Putatively annotated compound
4350	UPLC-MS (+)	0.000125168	-0.0737937	-0.466501	Down	PS(8:0/8:0)	2. Putatively annotated compound
Peak68	GC-MS	0.0853521	-0.042858	-0.203464	Down	Serine	1. Identified compound
3864	UPLC-MS (-)	2.46339e-05	-0.152976	-0.608805	Down	Sulfoglycolithocholate or Sulfolithocholylglycine	2. Putatively annotated compound
Peak128	GC-MS	0.00115954	-0.23605	0.140347	Up	Tetradecanoic acid	1. Identified compound
7268	UPLC-MS (-)	8.67318e-05	0.253806	-0.102285	Down	TG(50:5) or 3-Decaprenyl-4-hydroxybenzoic acid	2. Putatively annotated compound
Peak73	GC-MS	0.0280244	-0.0904738	-0.456196	Down	Threonine	1. Identified compound
Peak163	GC-MS	0.498512	-0.406111	-0.268126	Up	Tryptophan	1. Identified compound
Peak168	GC-MS	0.429381	-0.273688	-0.347288	Down	Tryptophan	1. Identified compound
Peak138	GC-MS	3.3446e-05	-0.344786	0.167371	Up	Tyrosine	1. Identified compound
7155	UPLC-MS (+)	3.55918e-11	0.434312	-0.375609	Down	Ubiquinone-9 or or	2. Putatively annotated compound
5069	UPLC-MS (+)	0.0022508	-0.012429	-0.305961	Down	Vitamin K2	2. Putatively annotated compound

## Sheet: Male_age
idx	Ionmode	p-values	age-50	age+65	direction	Metabolite	MSI Level
3167	UPLC-MS(-)	2.53659e-07	0.0215636	-0.35964	Down	(22R)-1alpha,22,25-trihydroxy-26,27-dimethyl-23,24-tetradehydro-24a-homo-20-epivitamin D3 or (22R)-1alpha,25-dihydroxy-22-methoxy-26,27-dimethyl-23,23,24,24-tetradehydrovitamin D3 or (22S)-1alpha,22,25-trihydroxy-26,27-dimethyl-23,23,24,24-tetradehydro-24a-homovitamin D3 or (22S)-1alpha,22,25-trihydroxy-26,27-dimethyl-23,24-tetradehydro-24a-homo-20-epivitamin D3 or (22S)-1alpha,25-dihydroxy-22-me…	2. Putatively annotated compound
3601	UPLC-MS(+)	4.11732e-11	0.0900023	-0.268333	Down	(5Z)-1alpha,25-dihydroxy-3-deoxy-3-thiavitamin D3 3-oxide or 1alpha,25-dihydroxy-22-thia-20-epivitamin D3 or 1alpha,25-dihydroxy-22-thiavitamin D3 or 1alpha,25-dihydroxy-23-thiavitamin D3 or 1alpha,25-dihydroxy-3-deoxy-3-thiavitamin D3 3-oxide or 1(3)-glyceryl-PGF2alpha or 2-glyceryl-PGF2alpha or (23R)-23-Hydroxy-3,7-dioxo-5beta-cholan-24-oic Acid or 12alpha-Hydroxy-3,6-dioxo-5beta-cholan-24-oic …	2. Putatively annotated compound
2918	UPLC-MS(-)	1.30395e-08	0.179761	-0.422807	Down	(6R)-6,19-ethano-25-hydroxy-6,19-dihydrovitamin D3 or (6S)-6,19-ethano-25-hydroxy-6,19-dihydrovitamin D3 or 1alpha-hydroxy-26,27-dimethylvitamin D3 or 1-Hydroxyvitamin D5 or 25-hydroxy-26,27-dimethylvitamin D3 or 25-Hydroxy-6,19-dihydro-6,19-ethanovitamin D5	2. Putatively annotated compound
4151	UPLC-MS(+)	2.00811e-08	0.213804	-0.0219732	Down	(7E,9E,11Z,14Z)-(5S,6R)-6-(cystein-S-yl)-5-hydroxyicosa-7,9,11, 14-tetraenoate or 11-trans-LTE4 or Leukotriene E5	2. Putatively annotated compound
5214	UPLC-MS(+)	1.27871e-07	0.180326	-0.382106	Down	1-(O-alpha-D-glucopyranosyl)-25-keto-(1,3R,27R)-octacosanetriol or 1-(O-alpha-D-glucopyranosyl)-3-keto-(1,25R,27R)-octacosanetriol or 1-(O-alpha-D-mannopyranosyl)-25-keto-(1,3R,27R)-octacosanetriol	2. Putatively annotated compound
4202	UPLC-MS(+)	2.69363e-09	0.139795	-0.297094	Down	11-trans-LTD4 or 14,15-LTD4 or Leukotriene D4 or APGPR Enterostatin or Dolichyl b-D-glucosyl phosphate or Dolichyl phosphate D-mannose or sn-3-O-(Geranylgeranyl)glycerol 1-phosphate	2. Putatively annotated compound
2894	UPLC-MS(-)	6.00438e-07	-4.14484e-17	-0.218211	Down	1alpha-hydroxy-24-methylvitamin D2 or 4alpha-formyl-4beta-methyl-5alpha-cholesta-8,24-dien-3beta-ol	2. Putatively annotated compound
3488	UPLC-MS(-)	3.45987e-07	0.28315	-0.367698	Down	1-tetradecyl-hexadecanoate or dimethyl-octacosanoic acid	2. Putatively annotated compound
3745	UPLC-MS(+)	2.45421e-18	0.307298	-0.388901	Down	20-COOH-leukotriene E4 or 1alpha-hydroxy-26,27-dinorvitamin D3 25-carboxylic acid or 7b-Hydroxy-3-oxo-5b-cholanoic acid or 5alpha-Cholan-24-oic Acid or 5beta-Cholan-24-oic Acid or Tetracosatetraenoic acid	2. Putatively annotated compound
2961	UPLC-MS(-)	3.28109e-15	0.153358	-0.267845	Down	26,27-dinor-3alpha,6alpha,12alpha-trihydroxy-5beta-cholestan-24-one or 5alpha-Cholan-24-oic Acid or 5beta-Cholan-24-oic Acid or Tetracosatetraenoic acid or (23R)-23-Hydroxy-3,7-dioxo-5beta-cholan-24-oic Acid or 12alpha-Hydroxy-3,6-dioxo-5beta-cholan-24-oic Acid or 12alpha-Hydroxy-3,7-dioxo-5alpha-cholan-24-oic Acid or 12alpha-Hydroxy-3,7-dioxo-5beta-cholan-24-oic Acid or 2,12alpha-Dihydroxy-3-oxo…	2. Putatively annotated compound
Peak34	GC-MS	0.298452	-0.157651	-0.19803	Down	2-aminobutanoic acid	1. Identified compound
Peak86	GC-MS	0.240719	-0.245481	-0.29436	Down	2-aminomalonic acid	2. Putatively annotated compound
2879	UPLC-MS(-)	4.48888e-07	0.0151137	-0.341547	Down	4,4-dimethyl-14alpha-formyl-5alpha-cholesta-8-en-3beta-ol or octadecenoyl carnitine	2. Putatively annotated compound
4043	UPLC-MS(+)	1.1721e-12	0.120551	-0.122682	Down	5-O-(indol-3-ylacetyl-myo-inositol) D-galactoside or 5-O-(Indol-3-ylacetyl-myo-inositol) D-galactoside or 3-Sulfodeoxycholic acid or PA(20:4) or 17alpha-estradiol-3-glucuronide or 17b-estradiol-3-glucuronide or 17beta-Estradiol 17-(beta-D-glucuronide) or 2-Methoxyestrone 3-glucuronide or Estradiol-17alpha 3-D-glucuronoside or Estradiol-17beta 3-glucuronide or 3beta,17-Dihydroxy-5alpha-pregnane-11…	2. Putatively annotated compound
Peak200	GC-MS	0.822494	-0.108118	-0.180384	Down	Acetic acid	1. Identified compound
3694	UPLC-MS(-)	3.22102e-14	0.300865	-0.186017	Down	all-trans-Pentaprenyl diphosphate or APGPR Enterostatin or (24R)-1alpha,24,25-trihydroxyvitamin D2 or (25S)-1alpha,25,26-trihydroxyvitamin D2 or 1-a,24R,25-Trihydroxyvitamin D2 or 1alpha,25,28-trihydroxyvitamin D2 or 1alpha-hydroxy-24-(dimethylphosphoryl)-25,26,27-trinorvitamin D3 or Chenodeoxycholic acid 3-sulfate or Chenodeoxycholic acid sulfate or Ursodeoxycholic acid 3-sulfate	2. Putatively annotated compound
2341	UPLC-MS(-)	1.37855e-07	0.170993	-0.178696	Down	Alpha-Methylene Adenosine Monophosphate	2. Putatively annotated compound
3474	UPLC-MS(-)	1.02759e-12	0.215892	-0.194213	Down	APGPR Enterostatin or (17E)-1alpha,25-dihydroxy-26,27-dimethyl-17,20,22,22,23,23-hexadehydro-24a-homovitamin D3 or (17Z)-1alpha,25-dihydroxy-26,27-dimethyl-17,20,22,22,23,23-hexadehydro-24a-homovitamin D3 or (22E,24E,24bE)-1alpha,25-dihydroxy-22,23,24,24a,24b,24c-hexadehydro-24a,24b,24c-trihomovitamin D3 or 1alpha,25-dihydroxy-26,27-dimethyl-20,21,22,22,23,23-hexadehydro-24a-homovitamin D3 or 27-…	2. Putatively annotated compound
4014	UPLC-MS(+)	0.000397195	0.264175	-0.0951943	Down	Arachidyl carnitine	2. Putatively annotated compound
Peak111	GC-MS	0.0506684	-0.0581311	-0.122013	Down	Asparagine	1. Identified compound
1559	UPLC-MS(+)	0.00415767	0.139266	-0.0652781	Down	Betaine aspartate or N6-Acetyl-N6-hydroxy-L-lysine	2. Putatively annotated compound
Peak164	GC-MS	0.208749	-0.00979258	-0.134469	Down	Caffeine	1. Identified compound
4244	UPLC-MS(+)	1.20611e-20	0.19714	-0.219618	Down	Chenodeoxycholic acid disulfate or Dehydroepiandrosterone 3-glucuronide or Dehydroisoandrosterone 3-glucuronide or tetrahydrogeranylgeranyl-PP or 17alpha-estradiol-3-glucuronide or 17b-estradiol-3-glucuronide or 17beta-Estradiol 17-(beta-D-glucuronide) or 2-Methoxyestrone 3-glucuronide or Estradiol-17alpha 3-D-glucuronoside or Estradiol-17beta 3-glucuronide or 2beta,7alpha,12alpha-Trihydroxy-3-ox…	2. Putatively annotated compound
Peak121	GC-MS	1.79029e-09	-0.292797	0.268821	Up	Citric acid	1. Identified compound
Peak160	GC-MS	6.37345e-09	-0.20718	0.400034	Up	Cystine	1. Identified compound
4338	UPLC-MS(+)	1.4906e-16	0.202492	-0.239625	Down	Dehydroepiandrosterone 3-glucuronide or Dehydroisoandrosterone 3-glucuronide or Testosterone glucuronide or PA(20:4) or 2beta,7alpha,12alpha-Trihydroxy-3-oxo-5beta-cholan-24-oic Acid or 3alpha,6alpha,12alpha-Trihydroxy-7-oxo-5beta-cholan-24-oic Acid or 3alpha,7alpha,11alpha-Trihydroxy-12-oxo-5beta-cholan-24-oic Acid or 3alpha,7alpha,12beta-Trihydroxy-11-oxo-5beta-cholan-24-oic Acid or 3alpha,7bet…	2. Putatively annotated compound
1564	UPLC-MS(-)	2.82533e-09	0.0945015	-0.227827	Down	Deoxyadenosine or Furoyl-Leucine	2. Putatively annotated compound
945	UPLC-MS(+)	0.000108569	0.0594932	-0.0946159	Down	Dimethyluracil or Methylimidazoleacetic acid	2. Putatively annotated compound
Peak166	GC-MS	0.0113762	-0.0764348	-0.21577	Down	Eicosatetraenoic acid	1. Identified compound
Peak79	GC-MS	3.728e-14	-0.258197	0.435239	Up	Erythritol and/or threitol	2. Putatively annotated compound
2681	UPLC-MS(+)	0.00175594	-0.0425841	-0.262451	Down	fructoselysine 3-phosphate or Fructoselysine 6-phosphate	2. Putatively annotated compound
Peak16	GC-MS	0.157731	-0.077871	-0.299479	Down	Glutamine	1. Identified compound
2013	UPLC-MS(+)	0.00132087	0.103964	-0.248109	Down	Glutathione or L-Acetylcarnitine	2. Putatively annotated compound
Peak116	GC-MS	0.0534028	-0.127512	-0.354485	Down	Glycerol-3-phosphate	1. Identified compound
3485	UPLC-MS(-)	2.9477e-11	0.378336	-0.156384	Down	Hexadecanedioic acid mono-L-carnitine ester	2. Putatively annotated compound
Peak143	GC-MS	0.0426382	-0.0323245	-0.249044	Down	Histidine	1. Identified compound
2735	UPLC-MS(-)	1.45831e-08	0.0889553	-0.410511	Down	Isopentacosanoic acid or Pentacosanoic acid	2. Putatively annotated compound
4174	UPLC-MS(-)	3.42049e-06	0.244781	-0.185961	Down	LysoPC(18:2)	2. Putatively annotated compound
4182	UPLC-MS(-)	9.07414e-06	0.185565	-0.295477	Down	LysoPC(18:2)	2. Putatively annotated compound
4132	UPLC-MS(+)	0.00199327	-0.0467945	-0.523308	Down	LysoPC(dm18:1)	2. Putatively annotated compound
4428	UPLC-MS(+)	0.000397553	0.1169	-0.0551205	Down	LysoPE(18:4)	2. Putatively annotated compound
Peak94	GC-MS	0.253787	-0.0142725	-0.0780934	Down	Methionine	1. Identified compound
4482	UPLC-MS(+)	1.85446e-12	0.113051	-0.217198	Down	Methoxy-estradiol-17beta 3-glucuronide or 4-Hydroxyandrostenedione glucuronide	2. Putatively annotated compound
2750	UPLC-MS(-)	1.12068e-09	0.135861	-0.373161	Down	MG(22:1)	2. Putatively annotated compound
Peak154	GC-MS	0.285588	-0.207985	-0.17203	Up	Octadecadienoic acid	1. Identified compound
4662	UPLC-MS(+)	7.19622e-05	0.0852638	-0.372343	Down	PC(18:0) or PE(21:0)	2. Putatively annotated compound
6799	UPLC-MS(-)	4.4857e-06	-0.0594799	-0.361528	Down	PC(20:0/dm18:0) or PC(22:0/dm16:0) or PC(O-18:0/20:1) or PC(18:0/dm18:1) or PC(18:1/dm18:0) or PC(18:2/O-18:0) or PC(20:1/dm16:0) or PC(P-18:0/18:1) or PC(20:3/dm18:1) or PC(20:4/dm18:0) or PC(22:4/dm16:0) or PC(O-16:0/22:5) or PC(O-18:0/20:5" or PC(O-18:1/20:4) or PC(P-18:0/20:4)	2. Putatively annotated compound
6640	UPLC-MS(+)	9.78703e-07	0.0579962	-0.242707	Down	PC(20:3/dm18:1) or PC(20:4/dm18:0) or PC(22:4/dm16:0) or PC(O-16:0/22:5) or PC(O-18:0/20:5) or PC(O-18:1/20:4) or PC(P-18:0/20:4) or PC(18:1/dm18:0) or PC(18:2/O-18:0) or PC(20:1/dm16:0) or PC(P-18:0/18:1)	2. Putatively annotated compound
6436	UPLC-MS(+)	1.10922e-08	0.126724	-0.403403	Down	PC(20:5/dm18:1) or PC(22:6/dm16:0) or PC(18:2/dm18:1) or PC(18:3/dm18:0) or PC(20:3/dm16:0) or PC(O-16:0/20:4) or PC(16:0/dm18:0) or PC(18:0/dm16:0) or PC(O-16:0/18:1) or PC(O-18:0/16:1) or PC(O-18:1/16:0) or PC(O-12:0/O-20:0) or PC(O-14:0/O-18:0) or PC(O-16:0/O-16:0) or PC(O-20:0/O-12:0) or N-(2-hydroxytetracosanoyl)-4,8-sphingadienine	2. Putatively annotated compound
2291	UPLC-MS(-)	4.81364e-08	0.0501282	-0.365413	Down	PC(6:0) or 16,17-epoxy-DHA or hydroperoxy-epoxy-octadecenoic acid or 2,3-Dinor-8-iso prostaglandin F1alpha or trihydroxy-octadecadienoic acid or methyl palmitic acid or dimethyl-pentadecanoic acid or Heptadecanoic acid	2. Putatively annotated compound
6485	UPLC-MS(+)	0.00197928	-0.0484173	-0.147475	Down	PE(18:1/dm18:1) or PE(18:2/dm18:0) or PE(20:2/dm16:0) or PE(O-18:0/16:0)	2. Putatively annotated compound
Peak214	GC-MS	0.0659161	-0.000981074	-0.121796	Down	Phosphate	1. Identified compound
Peak8	GC-MS	0.0433612	-0.0507149	-0.0781138	Down	Phosphate	1. Identified compound
7136	UPLC-MS(-)	1.64046e-05	-1.44379e-17	-0.259027	Down	PI(34:3)	2. Putatively annotated compound
3735	UPLC-MS(+)	8.84732e-07	0.276759	-0.230322	Down	Prostaglandin E2 ethanolamide or Prostaglandin D2 ethanolamide or	2. Putatively annotated compound
4350	UPLC-MS(+)	3.85068e-13	0.20417	-0.150335	Down	PS(8:0/8:0)	2. Putatively annotated compound
Peak61	GC-MS	0.807652	-0.205277	-0.186368	Up	Pyridine
5593	UPLC-MS(+)	0.000947659	0.0716308	-0.305874	Down	S-(11-hydroxy-9-deoxy-delta12-PGD2)-glutathione or S-(9-hydroxy-PGA1)-glutathione	2. Putatively annotated compound
Peak99	GC-MS	0.635457	-0.0631755	-0.06419	Down	Salicylic acid	1. Identified compound
Peak68	GC-MS	0.0959557	-0.0962141	-0.247733	Down	Serine	1. Identified compound
3864	UPLC-MS(-)	7.16282e-06	0.167116	-0.133481	Down	Sulfoglycolithocholate or Sulfolithocholylglycine	2. Putatively annotated compound
2426	UPLC-MS(+)	0.00312152	0.0815155	-0.169033	Down	Trimethylenetetraurea or Saccharopine	2. Putatively annotated compound
Peak163	GC-MS	0.000481051	0.20963	0.00106788	Down	Tryptophan	1. Identified compound
Peak168	GC-MS	0.0197035	0.00300614	-0.1408	Down	Tryptophan	1. Identified compound
Peak138	GC-MS	0.00124433	-0.204573	0.0869489	Up	Tyrosine	1. Identified compound

## Sheet: BMI
idx	Ionmode	p-values	bmi-25	bmi+30	direction	Metabolite	MSI Level
Peak34	GC-MS	0.101864	-0.178682	-0.203947	Down	2-aminobutanoic acid	1. Identified compound
Peak224	GC-MS	3.18293e-11	0.0543293	-0.314423	Down	2-aminomalonic acid	2. Putatively annotated compound
Peak86	GC-MS	1.61736e-07	-0.0611699	-0.295553	Down	2-aminomalonic acid	2. Putatively annotated compound
Peak56	GC-MS	0.0897801	-0.27327	-0.339357	Down	3-hydroxybutanoic acid	1. Identified compound
6636	UPLC-MS(-)	5.91648e-21	0.247908	-0.544345	Down	3-Nonaprenyl-4-hydroxybenzoate or DG(41:1)	2. Putatively annotated compound
6314	UPLC-MS(+)	1.05697e-18	0.093476	-0.51669	Down	3-Nonaprenyl-4-hydroxybenzoate or PC(34:3) or DG(43:4) or SM(d18:0/16:0)	2. Putatively annotated compound
Peak131	GC-MS	0.0335541	-0.0600534	-0.170576	Down	4-deoxypyridoxine	2. Putatively annotated compound
Peak200	GC-MS	8.31115e-09	-0.240931	0.114912	Up	Acetic acid	1. Identified compound
Peak111	GC-MS	0.000378413	0.0251781	-0.25631	Down	Asparagine	1. Identified compound
5447	UPLC-MS(-)	6.44514e-08	-0.165835	-0.270948	Down	Ceramide (d18:1/25:0)	2. Putatively annotated compound
5578	UPLC-MS(-)	3.97783e-12	2.44546e-17	-0.373456	Down	Ceramide (d18:1/26:1)	2. Putatively annotated compound
Peak93	GC-MS	1.81189e-05	-0.198136	0.131504	Up	Cysteine	1. Identified compound
Peak160	GC-MS	2.15163e-06	-0.186685	0.162027	Up	Cystine	1. Identified compound
Peak222	GC-MS	1.76458e-07	-0.0551152	-0.223498	Down	Decanoic acid	1. Identified compound
6186	UPLC-MS(-)	1.5698e-13	0.0717799	-0.531233	Down	DG(44:5) or DG(41:2) or DG(42:6) or CE(22:6) or DG(40:3) or CE(20:3) or DG(44:9)	2. Putatively annotated compound
6461	UPLC-MS(+)	2.95801e-10	6.58841e-17	-0.114148	Down	DG(44:6)	2. Putatively annotated compound
6080	UPLC-MS(+)	1.87961e-08	0.0682159	-0.297145	Down	DG(44:9) or DG(42:6)	2. Putatively annotated compound
6400	UPLC-MS(-)	3.01145e-28	0.241819	-0.613408	Down	DG(46:7) or CE(22:5)	2. Putatively annotated compound
Peak172	GC-MS	0.415101	-0.202259	-0.230318	Down	Docosahexaenoic acid	2. Putatively annotated compound
5737	UPLC-MS(-)	1.224e-10	1.66924e-17	-0.39793	Down	docosanyl tetracosanoate or eicosanyl hexacosanoate or hexacosanyl icosanoate or hexatetracontanoic acid or octacosanyl octadecanoate or tetracosanyl docosanoate or triacontanyl hexadecanoate	2. Putatively annotated compound
Peak104	GC-MS	0.00309348	-0.109355	-0.286736	Down	Dodecanoic acid	1. Identified compound
5850	UPLC-MS(-)	5.02545e-13	0.0496309	-0.521252	Down	Galactosylceramide (d18:1/18:0) or Glucosylceramide (d18:1/18:0) or DG(43:6) or Cer(d18:0/23:0)	2. Putatively annotated compound
Peak101	GC-MS	2.20502e-16	-0.361031	0.303293	Up	Glutamine	1. Identified compound
Peak116	GC-MS	0.238076	-0.0674906	-0.158623	Down	Glycerol-3-phosphate	1. Identified compound
Peak143	GC-MS	0.530829	-0.110104	-0.155573	Down	Histidine	1. Identified compound
408	UPLC-MS(-)	1.17681e-06	0.01377	-0.193603	Down	Histidine or cis-Urocanic acid	2. Putatively annotated compound
391	UPLC-MS(-)	2.47712e-11	7.41239e-17	-0.252275	Down	Hydroxy-proline or 5-Aminolevulinate or glutamate-1-semialdehyde or N-Acetyl-beta-alanine or N-Acetyl-L-alanine or Propionylglycine	2. Putatively annotated compound
3660	UPLC-MS(-)	0.000746382	-0.0353905	-0.084521	Down	Indol-3-ylacetyl-myo-inositol L-arabinoside or indole-3-yl-acetyl-myo-inositol L-arabinoside	2. Putatively annotated compound
4194	UPLC-MS(-)	6.44693e-10	0.143622	-0.2518	Down	LysoPC(18:1) or PC(O-16:1/2:0) or PC(P-16:0/2:0)	2. Putatively annotated compound
4086	UPLC-MS(+)	2.3912e-08	0.135849	-0.283597	Down	LysoPC(18:1) or PC(O-16:1/2:0) or PC(P-16:0/2:0)	2. Putatively annotated compound
4094	UPLC-MS(+)	6.60258e-09	0.0912838	-0.373852	Down	LysoPC(18:1) or PC(O-16:1/2:0) or PC(P-16:0/2:0)	2. Putatively annotated compound
4174	UPLC-MS(-)	1.2971e-16	0.231379	-0.365757	Down	LysoPC(18:2)	2. Putatively annotated compound
4182	UPLC-MS(-)	5.09925e-17	0.198415	-0.460951	Down	LysoPC(18:2)	2. Putatively annotated compound
4069	UPLC-MS(+)	1.67485e-12	0.205852	-0.447437	Down	LysoPC(18:2)	2. Putatively annotated compound
4078	UPLC-MS(+)	9.74805e-13	0.0938174	-0.478516	Down	LysoPC(18:2)	2. Putatively annotated compound
4430	UPLC-MS(+)	5.5603e-08	0.105704	-0.326015	Down	LysoPC(18:2) or Tetrahydroaldosterone-3-glucuronide	2. Putatively annotated compound
4483	UPLC-MS(-)	2.45834e-09	-0.0763408	-0.406232	Down	LysoPC(20:1) or PC(2:0/O-18:1) or PC(P-18:0/2:0)	2. Putatively annotated compound
4152	UPLC-MS(+)	5.7439e-06	5.59679e-17	-0.267153	Down	LysoPE(22:4) or PC(17:1)	2. Putatively annotated compound
6392	UPLC-MS(-)	1.12084e-25	0.0538582	-0.426458	Down	N-Glycoloylganglioside GM2 or or GlcAbeta-Cer(d18:1/18:0)	2. Putatively annotated compound
4665	UPLC-MS(-)	6.34008e-09	0.0487963	-0.317528	Down	N-Palmitoylsphingosine or PC(O-10:0/O-12:0) or PC(O-11:0/O-11:0) or PC(O-16:0/O-6:0)	2. Putatively annotated compound
1697	UPLC-MS(+)	2.55467e-06	-0.0422013	-0.26356	Down	O-Phosphoserine	2. Putatively annotated compound
1775	UPLC-MS(+)	1.03263e-09	4.13085e-17	-0.10741	Down	oxo-octadecatetraenoic acid or hydroxy-octadecenediynoic acid	2. Putatively annotated compound
4638	UPLC-MS(-)	3.50099e-10	0.128325	-0.13761	Down	PA(28:0)	2. Putatively annotated compound
4071	UPLC-MS(-)	9.64934e-11	0.109731	-0.443402	Down	PC(16:0/O-1:0) or PC(17:0/0:0) or PC(O-15:0/2:0) or PC(O-16:0/1:0)	2. Putatively annotated compound
3975	UPLC-MS(+)	9.13558e-08	-0.0224778	-0.444425	Down	PC(16:0/O-1:0) or PC(17:0/0:0) or PC(O-15:0/2:0) or PC(O-16:0/1:0)	2. Putatively annotated compound
5909	UPLC-MS(+)	1.8221e-11	0.104788	-0.392396	Down	PC(16:0/O-16:0) or PC(O-14:0/18:0) or Tricosanamide	2. Putatively annotated compound
6273	UPLC-MS(+)	1.64593e-12	-3.61205e-19	-0.370337	Down	PC(18:3/dm18:1) or PC(18:4/dm18:0) or PC(20:4/dm16:0) or PC(O-16:0/20:5) or PC(P-16:0/20:4) or PC(16:0/dm18:1) or PC(16:1/dm18:0) or PC(18:1/dm16:0) or PC(O-16:0/18:2) or PC(O-16:1/18:1) or PC(P-16:0/18:1)	2. Putatively annotated compound
4170	UPLC-MS(+)	3.23305e-08	0.00179697	-0.421818	Down	PC(19:3) or PC(16:0/O-1:0) or PC(17:0/0:0) or PC(O-15:0/2:0) or PC(O-16:0/1:0) or 3'-O-Aminopropyl-25-hydroxyvitamin D3	2. Putatively annotated compound
6839	UPLC-MS(+)	6.67411e-06	0.00908498	-0.354059	Down	PC(22:4/dm18:1) or PC(22:5/dm18:0) or PC(O-18:0/22:6) or PC(37:0) or PE(40:0) or PC(20:1/dm18:1) or PC(20:2/dm18:0) or PC(22:2/dm16:0) or CerP(d18:1/26:0) or PC(O-18:1/O-18:1) or GlcCer(d18:0/20:0)	2. Putatively annotated compound
6305	UPLC-MS(+)	2.67423e-17	0.192	-0.510013	Down	PC(35:2) or PE(38:2) or PE-NMe2(36:2)	2. Putatively annotated compound
4339	UPLC-MS(-)	2.1349e-07	0.0961686	-0.279895	Down	PC(O-10:0/O-10:0) or PC(O-12:0/O-8:0) or PC(O-16:0/O-4:0) or PC(O-18:0/O-2:0) or PC(O-19:0/O-1:0) or PC(O-20:0/0:0)	2. Putatively annotated compound
4050	UPLC-MS(-)	9.09399e-07	-0.0641602	-0.386056	Down	PC(O-10:0/O-8:0) or PC(O-16:0/O-2:0) or PC(O-17:0/O-1:0)[U] or PC(O-18:0/0:0)[U] or PC(O-9:0/O-9:0)	2. Putatively annotated compound
4789	UPLC-MS(+)	1.43852e-14	0.0776564	-0.417261	Down	PC(O-12:0/O-12:0) or PC(O-6:0/O-18:0) or PC(O-8:0/O-16:0)	2. Putatively annotated compound
6659	UPLC-MS(-)	8.43961e-08	-0.055909	-0.296252	Down	PE(22:1/dm18:1) or PE(22:5/dm18:1) or PE(22:6/dm18:0) or PE(P-18:0/22:6)	2. Putatively annotated compound
6493	UPLC-MS(+)	1.85317e-16	0.0884963	-0.446173	Down	PE(22:4/dm18:0) or DG(43:0) or DG(42:1)	2. Putatively annotated compound
6631	UPLC-MS(-)	5.79311e-19	0.053923	-0.505844	Down	PG(38:3) or PC(O-17:0/18:1) or PE(20:0/dm18:0) or PE(22:0/dm16:0) or Galactosylceramide (d18:1/18:0) or Glucosylceramide (d18:1/18:0) or PC(35:2) or PE(38:2) or PE-NMe2(18:1/18:1)	2. Putatively annotated compound
Peak8	GC-MS	9.62114e-05	0.0152417	-0.0439179	Down	Phosphate	1. Identified compound
6300	UPLC-MS(+)	1.27503e-17	0.174074	-0.514808	Down	Plastoquinone-9 or PC(O-15:0/20:4) or PE(20:2/dm18:1) or PE(20:3/dm18:0) or DG(40:0)	2. Putatively annotated compound
5513	UPLC-MS(-)	2.78238e-11	0.0797909	-0.44743	Down	PS(24:0) or LysoPC(21:0) or PC(O-16:0/5:0) or PC(O-18:0/3:0) or PC(O-19:0/2:0)	2. Putatively annotated compound
7056	UPLC-MS(-)	3.06783e-17	0.151467	-0.482629	Down	PS(43:6) or PC(40:3" or PC(22:4/dm18:1) or PC(22:5/dm18:0) or PC(O-18:0/22:6) or PC(37:0) or PE(40:0) or PC(38:4) or PC(36:1) or PC(40:7)	2. Putatively annotated compound
Peak49	GC-MS	0.111912	-0.0235823	-0.0688646	Down	Pyridine	2. Putatively annotated compound
Peak68	GC-MS	0.0479004	-0.0598227	-0.132384	Down	Serine	1. Identified compound
7048	UPLC-MS(-)	1.81699e-09	0.142952	-0.348079	Down	SM(d18:0/20:0) or DG(46:7)	2. Putatively annotated compound
5756	UPLC-MS(+)	1.13155e-08	0.0624201	-0.306937	Down	SM(d18:1/16:0)	2. Putatively annotated compound
5761	UPLC-MS(+)	1.11312e-08	0.0691897	-0.358008	Down	SM(d18:1/16:0)	2. Putatively annotated compound
6612	UPLC-MS(+)	9.04278e-08	6.71897e-17	-0.0813209	Down	SM(d18:1/24:1)	2. Putatively annotated compound
5197	UPLC-MS(-)	1.70771e-11	-0.0739235	-0.307981	Down	TG(36:0) or DG(36:1) or CE(16:1) or Vitamin D3 palmitate or GlcCer(d18:1/12:0) or Glucosylceramide (d18:1/12:0)	2. Putatively annotated compound
7694	UPLC-MS(+)	2.85672e-05	0.053154	-1.08233e-16	Down	TG(56:11)	2. Putatively annotated compound
1065	UPLC-MS(-)	5.61445e-06	-0.0735294	-0.229953	Down	tridecenoic acid or methyl-dodecenoic acid	2. Putatively annotated compound
Peak138	GC-MS	1.30025e-14	-0.296721	0.366201	Up	Tyrosine	1. Identified compound
7061	UPLC-MS(-)	4.5703e-12	0.151593	-0.356548	Down	Ubiquinone-9 or DG(46:6)	2. Putatively annotated compound
Peak150	GC-MS	1.52151e-17	-0.279526	0.365665	Up	Uric acid	1. Identified compound
Peak53	GC-MS	3.28742e-07	-0.285746	0.119623	Up	Valine	1. Identified compound

## Sheet: Female_BMI
idx	Ionmode	p-values	bmi-25	bmi+30	direction	Metabolite	MSI Level
Peak224	GC-MS	0.00329953	0.130658	-0.138293	Down	2-aminomalonic acid	2. Putatively annotated compound
Peak86	GC-MS	0.0975341	0.0336894	-0.165135	Down	2-aminomalonic acid	2. Putatively annotated compound
Peak212	GC-MS	0.0835926	-0.0577291	-0.176244	Down	2-Oxopyrrolidine	2. Putatively annotated compound
6327	UPLC-MS(-)	4.04081e-06	0.183707	-0.34993	Down	3-Demethylubiquinone-9 or PC(18:4/dm18:1(11Z)) or PC(20:5/dm16:0) or DG(42:1) or CE(22:1) or or "DG(43:5)	2. Putatively annotated compound
6636	UPLC-MS(-)	9.5495e-09	0.374571	-0.417411	Down	3-Nonaprenyl-4-hydroxybenzoate or DG(41:1)	2. Putatively annotated compound
6314	UPLC-MS(+)	1.23904e-07	0.293132	-0.288147	Down	3-Nonaprenyl-4-hydroxybenzoate or PC(34:3) or DG(43:4) or SM(d18:0/16:0)	2. Putatively annotated compound
Peak200	GC-MS	5.82624e-06	-0.270879	0.226244	Up	Acetic acid	1. Identified compound
Peak111	GC-MS	0.00424366	0.114824	-0.322901	Down	Asparagine	1. Identified compound
1042	UPLC-MS(+)	0.000313559	0.0367757	-0.319512	Down	beta-Alanyl-L-lysine or gamma-L-Glutamylputrescine	2. Putatively annotated compound
3389	UPLC-MS(-)	3.44076e-05	5.2047e-17	-0.432427	Down	Chondroitin 4-sulfate	2. Putatively annotated compound
Peak121	GC-MS	0.0591221	0.0464505	-0.125268	Down	Citric acid	1. Identified compound
Peak122	GC-MS	0.0591221	0.0464505	-0.125268	Down	Citric acid	1. Identified compound
Peak160	GC-MS	0.00315265	-0.273213	0.332568	Up	Cystine	1. Identified compound
6415	UPLC-MS(-)	1.44866e-06	0.401687	-0.0137829	Down	DG(42:1)	2. Putatively annotated compound
6080	UPLC-MS(+)	0.000328495	0.218993	-0.046552	Down	DG(44:9) or DG(42:6)	2. Putatively annotated compound
6400	UPLC-MS(-)	3.19753e-12	0.407416	-0.494158	Down	DG(46:7) or CE(22:5)	2. Putatively annotated compound
Peak172	GC-MS	0.0348671	0.0340733	-0.26521	Down	Docosahexaenoic acid	2. Putatively annotated compound
5464	UPLC-MS(-)	0.000262843	2.96e-17	-0.0901202	Down	docosanyl docosanoate or eicosanyl tetracosanoate or hexacosanyl octadecanoate or octacosanyl hexadecanoate or tetracosanyl icosanoate
Peak104	GC-MS	0.0857581	0.0464731	-0.157629	Down	Dodecanoic acid	1. Identified compound
2478	UPLC-MS(-)	4.0317e-06	0.0985853	-0.496799	Down	fructoselysine 3-phosphate or Fructoselysine 6-phosphate	2. Putatively annotated compound
7844	UPLC-MS(-)	7.43517e-08	0.260746	-0.22922	Down	Galabiosylceramide (d18:1/22:0) or Lactosylceramide (d18:1/22:0)	2. Putatively annotated compound
3213	UPLC-MS(-)	8.22867e-05	-0.0571425	-0.444058	Down	gamma-glutamylglutathione or S-Adenosyl-L-homocysteine	2. Putatively annotated compound
Peak16	GC-MS	0.46248	-0.173906	-0.269186	Down	Glutamine	1. Identified compound
Peak2	GC-MS	0.000203443	-0.0208978	0.278649	Up	Glycerol	1. Identified compound
Peak116	GC-MS	0.751768	0.0174614	-0.0735484	Down	Glycerol-3-phosphate	1. Identified compound
391	UPLC-MS(-)	0.000271927	7.41239e-17	-0.174089	Down	Hydroxy-proline or 5-Aminolevulinate or glutamate-1-semialdehyde or N-Acetyl-beta-alanine or N-Acetyl-L-alanine or Propionylglycine	2. Putatively annotated compound
1116	UPLC-MS(-)	3.79396e-07	-0.0420334	-0.403731	Down	L-Ascorbate 6-phosphate or trioxoheptanoate or 2-Hydroxy-5-methyl-cis,cis-muconate or hydroxyheptadienedioate or 2-Oxo-5-methyl-cis-muconate or oxo-hept-3-ene-1,7-dioate" or 2-Oxohept-3-enedioate or Dehydroshikimate	2. Putatively annotated compound
4069	UPLC-MS(+)	6.02919e-05	-0.0215847	-0.631264	Down	LysoPC(18:2)	2. Putatively annotated compound
4078	UPLC-MS(+)	2.17754e-05	-0.0510169	-0.635479	Down	LysoPC(18:2)	2. Putatively annotated compound
4278	UPLC-MS(+)	9.32417e-06	0.0269348	-0.635879	Down	LysoPC(18:2)	2. Putatively annotated compound
4586	UPLC-MS(+)	0.01065	-0.281177	-0.442832	Down	LysoPC(20:0) or PC(2:0/O-18:0) or PC(O-16:0/4:0)	2. Putatively annotated compound
4766	UPLC-MS(+)	0.00753058	-0.0805903	-0.33826	Down	N-(2-hydroxytetradecanoyl)-4,8-sphingadienine	2. Putatively annotated compound
1998	UPLC-MS(-)	0.00283248	0.0261069	-0.0647569	Down	Nicotinamide D-ribonucleotide or Inosine-5'-carboxylate or D-Prephenyllactate or or Methylthioinosine or 5'-Oxoinosine or 9-Riburonosylhypoxanthine or 4,7-Dioxosebacic Acid or Aspartyl-L-proline or Tetrahydrodeoxyuridine	2. Putatively annotated compound
Peak154	GC-MS	0.293548	-0.0692109	-0.166423	Down	Octadecadienoic acid	1. Identified compound
1697	UPLC-MS(+)	0.000322183	-0.0173068	-0.26356	Down	O-Phosphoserine	2. Putatively annotated compound
1775	UPLC-MS(+)	1.52546e-06	4.13085e-17	-0.135018	Down	oxo-octadecatetraenoic acid or hydroxy-octadecenediynoic acid	2. Putatively annotated compound
6126	UPLC-MS(+)	2.1252e-07	0.382236	-0.209519	Down	PC(16:0/dm18:0) or PC(18:0/dm16:0) or PC(O-16:0/18:1)[U] or PC(O-18:0/16:1) or PC(O-18:1/16:0)	2. Putatively annotated compound
4071	UPLC-MS(-)	0.00293378	0.184833	-0.217462	Down	PC(16:0/O-1:0) or PC(17:0/0:0) or PC(O-15:0/2:0) or PC(O-16:0/1:0)	2. Putatively annotated compound
3975	UPLC-MS(+)	0.00412735	-0.0128263	-0.435644	Down	PC(16:0/O-1:0) or PC(17:0/0:0) or PC(O-15:0/2:0) or PC(O-16:0/1:0)	2. Putatively annotated compound
4170	UPLC-MS(+)	0.00232483	0.0741442	-0.307695	Down	PC(19:3) or PC(16:0/O-1:0) or PC(17:0/0:0) or PC(O-15:0/2:0) or PC(O-16:0/1:0) or 3'-O-Aminopropyl-25-hydroxyvitamin D4	2. Putatively annotated compound
6839	UPLC-MS(+)	9.67074e-05	0.00767521	-0.515204	Down	PC(22:4/dm18:1) or PC(22:5/dm18:0) or PC(O-18:0/22:6) or PC(37:0) or PE(40:0) or PC(20:1/dm18:1) or PC(20:2/dm18:0) or PC(22:2/dm16:0) or CerP(d18:1/26:0) or PC(O-18:1/O-18:1) or GlcCer(d18:0/20:0)	2. Putatively annotated compound
7272	UPLC-MS(+)	0.000306243	0.281557	2.40207e-17	Down	PC(24:0/dm18:1) or PC(24:1/dm18:0) or PC(39:0) or PE(42:0) or PE-NMe2(20:0/20:0) or or Galactosylceramide (d18:1/24:1) or Glucosylceramide (d18:1/24:1)	2. Putatively annotated compound
7365	UPLC-MS(-)	2.22143e-07	0.221139	-0.0675696	Down	PC(24:1(15Z)/dm18:1)	2. Putatively annotated compound
6031	UPLC-MS(+)	0.000241512	-8.24643e-18	-0.225028	Down	PC(32:0) or PE(35:0) or DG(44:10) or N-(2-hydroxytricosanoyl)-4,8-sphingadienine	2. Putatively annotated compound
6305	UPLC-MS(+)	2.33959e-07	0.259287	-0.387688	Down	PC(35:2) or PE(38:2) or PE-NMe2(36:2)	2. Putatively annotated compound
6972	UPLC-MS(-)	2.52837e-07	0.190159	-0.214099	Down	PC(42:4) or PC(40:1) or PC(22:0/dm18:1) or PC(22:1/dm18:0) or PC(24:1/dm16:0)	2. Putatively annotated compound
4789	UPLC-MS(+)	1.85862e-07	0.206607	-0.434878	Down	PC(O-12:0/O-12:0) or PC(O-6:0/O-18:0) or PC(O-8:0/O-16:0)	2. Putatively annotated compound
6337	UPLC-MS(-)	0.000152548	0.336878	-0.0867326	Down	PC(O-17:0/20:4) or PE(20:0/dm18:0) or PE(22:0/dm16:0) or N-Glycoloylganglioside GM2 or Cer(d18:0/25:0)	2. Putatively annotated compound
6493	UPLC-MS(+)	4.71064e-05	0.307301	-0.243866	Down	PE(22:4/dm18:0) or DG(43:0) or DG(42:1)	2. Putatively annotated compound
6096	UPLC-MS(-)	0.00438994	0.170583	-0.220442	Down	PE(32:5)	2. Putatively annotated compound
Peak137	GC-MS	0.827672	0.0404439	-0.0335005	Down	Pentadecanoic acid	1. Identified compound
Peak50	GC-MS	0.328167	-0.321697	-0.367751	Down	Phenol	2. Putatively annotated compound
Peak105	GC-MS	7.06949e-05	-0.283533	0.356537	Up	Phenylalanine	1. Identified compound
5513	UPLC-MS(-)	0.0012394	0.111722	-0.271374	Down	PS(24:0) or LysoPC(21:0) or PC(O-16:0/5:0) or PC(O-18:0/3:0) or PC(O-19:0/2:0)	2. Putatively annotated compound
7056	UPLC-MS(-)	1.3021e-06	0.440716	-0.198431	Down	PS(43:6) or PC(40:3" or PC(22:4/dm18:1) or PC(22:5/dm18:0) or PC(O-18:0/22:6) or PC(37:0) or PE(40:0) or PC(38:4) or PC(36:1) or PC(40:7)	2. Putatively annotated compound
7234	UPLC-MS(+)	2.79461e-05	0.49126	-0.130945	Down	PS(43:6) or Thyroxine sulfate	2. Putatively annotated compound
Peak49	GC-MS	0.0186958	0.0908377	-0.231855	Down	Pyridine	2. Putatively annotated compound
2778	UPLC-MS(-)	0.000982077	0.245015	-0.041334	Down	S-Adenosyl-L-Homoselenocysteine	2. Putatively annotated compound
Peak68	GC-MS	0.277345	-0.042858	-0.0952451	Down	Serine	1. Identified compound
5756	UPLC-MS(+)	0.000996291	0.235113	-0.218846	Down	SM(d18:1/16:0)	2. Putatively annotated compound
6847	UPLC-MS(+)	3.90888e-08	0.359097	-0.377997	Down	SM(d18:1/22:1) or DG(46:6)	2. Putatively annotated compound
7373	UPLC-MS(-)	2.10474e-07	0.29067	-0.0651195	Down	TG(58:12) or TG(56:9) or TG(53:6)	2. Putatively annotated compound
4199	UPLC-MS(+)	0.00170007	-0.0881709	-0.264606	Down	Thymidine-5'-Diphospho-Beta-D-Xylose	2. Putatively annotated compound
Peak163	GC-MS	0.908581	-0.262771	-0.376256	Down	Tryptophan	1. Identified compound
7061	UPLC-MS(-)	0.000217261	0.319962	-0.129455	Down	Ubiquinone-9 or DG(46:6)	2. Putatively annotated compound
7693	UPLC-MS(+)	0.00448268	1.26916e-18	-0.265318	Down	Undecaprenyl diphosphate	2. Putatively annotated compound
7552	UPLC-MS(-)	0.000682402	0.236426	-0.149353	Down	Undecaprenyl diphosphate or TG(50:6)	2. Putatively annotated compound
Peak150	GC-MS	9.89517e-08	-0.823165	-0.132733	Up	Uric acid	1. Identified compound
4249	UPLC-MS(-)	0.00401438	-0.0579886	-0.459137	Down	Uridylyl-2'-5'-Phospho-Adenosine	2. Putatively annotated compound
Peak53	GC-MS	0.00123786	-0.425976	-0.00302648	Up	Valine	1. Identified compound

## Sheet: Male_BMI
idx	Ionmode	p-values	bmi-25	bmi+30	direction	Metabolite	MSI Level
4246	UPLC-MS(+)	5.28643e-11	0.234767	-0.201097	Down	(22E,24E)-1alpha,25-dihydroxy-26,27-dimethyl-22,23,24,24a-tetradehydro-24a-homovitamin D3 or 1alpha,24-Dihydroxy-22-ene-24-cyclopropylvitamin D3 or 1alpha,25-dihydroxy-26,27-dimethyl-22,22,23,23-tetradehydro-24a-homo-20-epivitamin D3 or 1alpha,25-dihydroxy-26,27-dimethyl-22,22,23,23-tetradehydro-24a-homovitamin D3 or MG(22:1)	2. Putatively annotated compound
1207	UPLC-MS(+)	0.00021577	0.00742673	-0.366232	Down	2,6-Dihydroxypseudooxynicotine or kynuramine	2. Putatively annotated compound
4203	UPLC-MS(+)	1.1309e-05	0.274341	-0.174845	Down	25-Hydroxy-24-epi-brassinolide or 26-Hydroxy-24-epi-brassinolide or Cholesterol sulfate or 3a,7a,12a-Trihydroxy-5b-cholestanoic acid or 3alpha,12alpha,22-Trihydroxy-5beta-cholestan-26-oic acid or 3alpha,7alpha,12alpha,25-tetrahydroxy-5beta-cholestane-24-one or 3alpha,7alpha,12alpha-Trihydroxy-5alpha-cholestan-26-oic acid or 3alpha,7alpha,12alpha-trihydroxy-5beta-cholestanate or 3alpha,7alpha,12al…	2. Putatively annotated compound
Peak34	GC-MS	0.0638705	-0.11836	-0.195329	Down	2-aminobutanoic acid	1. Identified compound
Peak224	GC-MS	4.16938e-08	-0.00831522	-0.359343	Down	2-aminomalonic acid	2. Putatively annotated compound
Peak86	GC-MS	4.5193e-06	-0.163461	-0.404781	Down	2-aminomalonic acid	2. Putatively annotated compound
6807	UPLC-MS(-)	4.77352e-09	0.162318	-0.271588	Down	3-Decaprenyl-4-hydroxybenzoic acid or PE(42:4) or Undecaprenol or DG(46:4) or Ubiquinone-9	2. Putatively annotated compound
Peak56	GC-MS	0.0521337	-0.235462	-0.357066	Down	3-hydroxybutanoic acid	1. Identified compound
6636	UPLC-MS(-)	1.7837e-11	0.0462978	-0.649857	Down	3-Nonaprenyl-4-hydroxybenzoate or DG(41:1)	2. Putatively annotated compound
7740	UPLC-MS(-)	1.06759e-13	-0.00560022	-0.710081	Down	3-O-Sulfogalactosylceramide or PC(44:8)	2. Putatively annotated compound
Peak111	GC-MS	0.0487825	-0.0576939	-0.22443	Down	Asparagine	1. Identified compound
Peak164	GC-MS	0.205914	-0.00979258	-0.125227	Down	Caffeine	1. Identified compound
5578	UPLC-MS(-)	8.58706e-08	-0.0361752	-0.494863	Down	Ceramide (d18:1/26:1)	2. Putatively annotated compound
1843	UPLC-MS(-)	3.67108e-06	0.0492926	-0.168302	Down	CMP	2. Putatively annotated compound
Peak93	GC-MS	0.000497636	-0.15811	0.160725	Up	Cysteine	1. Identified compound
Peak160	GC-MS	0.00039103	-0.126893	0.0929451	Up	Cystine	1. Identified compound
Peak222	GC-MS	5.00631e-05	-0.129312	-0.257742	Down	Decanoic acid	1. Identified compound
5429	UPLC-MS(-)	9.88913e-05	0.123173	-0.262258	Down	DG(32:5)	2. Putatively annotated compound
6257	UPLC-MS(+)	2.16682e-07	-0.166145	-0.508407	Down	DG(42:6) or DG(40:3)	2. Putatively annotated compound
6400	UPLC-MS(-)	6.79386e-14	-0.00325568	-0.710265	Down	DG(46:7) or CE(22:5)	2. Putatively annotated compound
5737	UPLC-MS(-)	5.0632e-06	-0.0699877	-0.39793	Down	docosanyl tetracosanoate or eicosanyl hexacosanoate or hexacosanyl icosanoate or hexatetracontanoic acid or octacosanyl octadecanoate or tetracosanyl docosanoate or triacontanyl hexadecanoate	2. Putatively annotated compound
Peak104	GC-MS	0.339062	-0.26612	-0.347151	Down	Dodecanoic acid	1. Identified compound
Peak102	GC-MS	0.18805	0.0212493	0.00951448	Down	Glutamic acid and/or pyroglutamic acid	2. Putatively annotated compound
Peak101	GC-MS	2.45762e-11	-0.400412	0.283091	Up	Glutamine	1. Identified compound
Peak16	GC-MS	0.644081	-0.199665	-0.220295	Down	Glutamine	1. Identified compound
Peak259	GC-MS	3.71584e-08	-0.31374	-0.0505223	Up	Glycerol	1. Identified compound
Peak116	GC-MS	0.564031	-0.226612	-0.210298	Up	Glycerol-3-phosphate	1. Identified compound
Peak143	GC-MS	0.438892	-0.11976	-0.214217	Down	Histidine	1. Identified compound
1666	UPLC-MS(+)	0.00122016	-1.29965e-17	-0.185719	Down	Hydroxyflavanone or Benzylsuccinate	2. Putatively annotated compound
391	UPLC-MS(-)	5.46659e-08	7.41239e-17	-0.254865	Down	Hydroxy-proline or 5-Aminolevulinate or glutamate-1-semialdehyde or N-Acetyl-beta-alanine or N-Acetyl-L-alanine or Propionylglycine	2. Putatively annotated compound
Peak142	GC-MS	0.433797	-0.160251	-0.0518814	Up	Hypoxanthine	2. Putatively annotated compound
3660	UPLC-MS(-)	0.00027681	-0.0341096	-0.0845367	Down	Indol-3-ylacetyl-myo-inositol L-arabinoside or indole-3-yl-acetyl-myo-inositol L-arabinoside	2. Putatively annotated compound
4295	UPLC-MS(+)	2.23976e-06	0.244418	-0.258125	Down	LysoPC(18:1) or PC(O-16:1/2:0) or PC(O-16:1/2:0)[U] or PC(O-16:1/2:0)[U] or PC(P-16:0/2:0)	2. Putatively annotated compound
4307	UPLC-MS(+)	4.45744e-06	0.204779	-0.210905	Down	LysoPC(18:1) or PC(O-16:1/2:0) or PC(O-16:1/2:0)[U] or PC(O-16:1/2:0)[U] or PC(P-16:0/2:0)	2. Putatively annotated compound
4194	UPLC-MS(-)	8.74928e-10	0.25696	-0.237056	Down	LysoPC(18:1) or PC(O-16:1/2:0) or PC(P-16:0/2:0)	2. Putatively annotated compound
4204	UPLC-MS(-)	1.40863e-08	0.264083	-0.266591	Down	LysoPC(18:1) or PC(O-16:1/2:0) or PC(P-16:0/2:0)	2. Putatively annotated compound
4086	UPLC-MS(+)	1.27548e-08	0.266038	-0.273538	Down	LysoPC(18:1) or PC(O-16:1/2:0) or PC(P-16:0/2:0)	2. Putatively annotated compound
4094	UPLC-MS(+)	4.64805e-09	0.238915	-0.343336	Down	LysoPC(18:1) or PC(O-16:1/2:0) or PC(P-16:0/2:0)	2. Putatively annotated compound
4174	UPLC-MS(-)	2.04272e-14	0.394594	-0.324224	Down	LysoPC(18:2)	2. Putatively annotated compound
4182	UPLC-MS(-)	5.62901e-15	0.403364	-0.362619	Down	LysoPC(18:2)	2. Putatively annotated compound
4069	UPLC-MS(+)	2.20399e-12	0.408942	-0.28509	Down	LysoPC(18:2)	2. Putatively annotated compound
4078	UPLC-MS(+)	3.20932e-12	0.367138	-0.384173	Down	LysoPC(18:2)	2. Putatively annotated compound
4483	UPLC-MS(-)	9.35434e-07	-0.080201	-0.430412	Down	LysoPC(20:1) or PC(2:0/O-18:1) or PC(P-18:0/2:0)	2. Putatively annotated compound
4353	UPLC-MS(+)	7.37578e-06	-0.135393	-0.362791	Down	LysoPC(20:1) or PC(2:0/O-18:1) or PC(P-18:0/2:0)	2. Putatively annotated compound
3567	UPLC-MS(-)	2.75959e-08	-7.54036e-17	-0.20991	Down	LysoPE(20:2)	2. Putatively annotated compound
6392	UPLC-MS(-)	2.20933e-11	-0.0614063	-0.479638	Down	N-Glycoloylganglioside GM2 or or GlcAbeta-Cer(d18:1/18:0)	2. Putatively annotated compound
4665	UPLC-MS(-)	1.03035e-06	0.0790756	-0.3598	Down	N-Palmitoylsphingosine or PC(O-10:0/O-12:0) or PC(O-11:0/O-11:0) or PC(O-16:0/O-6:0)	2. Putatively annotated compound
4071	UPLC-MS(-)	5.63719e-08	0.0213824	-0.53231	Down	PC(16:0/O-1:0) or PC(17:0/0:0) or PC(O-15:0/2:0) or PC(O-16:0/1:0)	2. Putatively annotated compound
3975	UPLC-MS(+)	2.03272e-05	-0.0244851	-0.451175	Down	PC(16:0/O-1:0) or PC(17:0/0:0) or PC(O-15:0/2:0) or PC(O-16:0/1:0)	2. Putatively annotated compound
6097	UPLC-MS(+)	1.09718e-07	-0.130382	-0.495643	Down	PC(16:1/dm18:1) or PC(18:2/dm16:0) or PC(O-16:0/18:3) or PC(P-16:0/18:2) or PC(16:0/O-16:0) or PC(O-14:0/18:0)	2. Putatively annotated compound
6247	UPLC-MS(+)	3.25174e-10	-0.0999411	-0.60886	Down	PC(16:1/dm18:1) or PC(18:2/dm16:0) or PC(O-16:0/18:3) or PC(P-16:0/18:2) or PC(16:0/O-16:0) or PC(O-14:0/18:0)	2. Putatively annotated compound
4454	UPLC-MS(+)	1.7619e-05	0.145549	-0.289286	Down	PC(18:0) or PE(21:0) or tetracosapentaenoyl carnitine	2. Putatively annotated compound
6266	UPLC-MS(+)	1.43217e-09	0.217871	-0.430064	Down	PC(18:3/dm18:1) or PC(18:4/dm18:0) or PC(20:4/dm16:0) or PC(O-16:0/20:5) or PC(P-16:0/20:4) or PC(16:0/dm18:1) or PC(16:1/dm18:0) or PC(18:1/dm16:0) or PC(O-16:0/18:2) or PC(O-16:1/18:1) or PC(P-16:0/18:1)	2. Putatively annotated compound
6273	UPLC-MS(+)	2.53236e-06	-3.61205e-19	-0.401791	Down	PC(18:3/dm18:1) or PC(18:4/dm18:0) or PC(20:4/dm16:0) or PC(O-16:0/20:5) or PC(P-16:0/20:4) or PC(16:0/dm18:1) or PC(16:1/dm18:0) or PC(18:1/dm16:0) or PC(O-16:0/18:2) or PC(O-16:1/18:1) or PC(P-16:0/18:1)	2. Putatively annotated compound
4170	UPLC-MS(+)	3.534e-05	-0.0450412	-0.484459	Down	PC(19:3) or PC(16:0/O-1:0) or PC(17:0/0:0) or PC(O-15:0/2:0) or PC(O-16:0/1:0) or 3'-O-Aminopropyl-25-hydroxyvitamin D5	2. Putatively annotated compound
6305	UPLC-MS(+)	6.71153e-09	0.036147	-0.584621	Down	PC(35:2) or PE(38:2) or PE-NMe2(36:2)	2. Putatively annotated compound
7146	UPLC-MS(+)	0.000463915	-0.00565942	-0.267127	Down	PC(35:4) or PE(38:4) or PE-NMe2(16:0/20:4)	2. Putatively annotated compound
6972	UPLC-MS(-)	2.33546e-09	0.0552599	-0.4033	Down	PC(42:4) or PC(40:1) or PC(22:0/dm18:1) or PC(22:1/dm18:0) or PC(24:1/dm16:0)	2. Putatively annotated compound
7171	UPLC-MS(-)	8.63504e-12	-7.06012e-18	-0.702773	Down	PC(44:3) or PC(42:0) or PE(45:0) or PC(24:0/dm18:0)	2. Putatively annotated compound
4339	UPLC-MS(-)	6.28487e-09	0.271554	-0.311856	Down	PC(O-10:0/O-10:0) or PC(O-12:0/O-8:0) or PC(O-16:0/O-4:0) or PC(O-18:0/O-2:0) or PC(O-19:0/O-1:0) or PC(O-20:0/0:0)	2. Putatively annotated compound
4050	UPLC-MS(-)	1.61878e-05	-0.115734	-0.417415	Down	PC(O-10:0/O-8:0) or PC(O-16:0/O-2:0) or PC(O-17:0/O-1:0)[U] or PC(O-18:0/0:0)[U] or PC(O-9:0/O-9:0)	2. Putatively annotated compound
6631	UPLC-MS(-)	1.59286e-11	-0.0787636	-0.648231	Down	PG(38:3) or PC(O-17:0/18:1) or PE(20:0/dm18:0) or PE(22:0/dm16:0) or Galactosylceramide (d18:1/18:0) or Glucosylceramide (d18:1/18:0) or PC(35:2) or PE(38:2) or PE-NMe2(18:1/18:1)	2. Putatively annotated compound
Peak8	GC-MS	0.0024771	-0.0414279	-0.0755654	Down	Phosphate	1. Identified compound
6300	UPLC-MS(+)	5.17703e-12	-0.186849	-0.725888	Down	Plastoquinone-9 or PC(O-15:0/20:4) or PE(20:2/dm18:1) or PE(20:3/dm18:0) or DG(40:0)	2. Putatively annotated compound
5513	UPLC-MS(-)	6.0955e-08	0.0365407	-0.500475	Down	PS(24:0) or LysoPC(21:0) or PC(O-16:0/5:0) or PC(O-18:0/3:0) or PC(O-19:0/2:0)	2. Putatively annotated compound
7056	UPLC-MS(-)	1.92654e-08	-0.0938571	-0.531369	Down	PS(43:6) or PC(40:3" or PC(22:4/dm18:1) or PC(22:5/dm18:0) or PC(O-18:0/22:6) or PC(37:0) or PE(40:0) or PC(38:4) or PC(36:1) or PC(40:7)	2. Putatively annotated compound
1617	UPLC-MS(+)	0.00024431	-0.0351642	-0.200201	Down	S-Acetyldihydrolipoamide or N2-acetyl-alpha-aminoadipate	2. Putatively annotated compound
Peak68	GC-MS	0.233121	-0.10325	-0.189362	Down	Serine	1. Identified compound
7039	UPLC-MS(+)	0.000110099	-2.17187e-18	-0.223561	Down	SM(d18:1/22:1)	2. Putatively annotated compound
Peak73	GC-MS	0.0733628	0.0451896	-0.190025	Down	Threonine	1. Identified compound
Peak138	GC-MS	9.48334e-14	-0.328868	0.423823	Up	Tyrosine	1. Identified compound
7061	UPLC-MS(-)	3.76492e-06	-0.151957	-0.535471	Down	Ubiquinone-9 or DG(46:6)	2. Putatively annotated compound
Peak150	GC-MS	2.29764e-07	0.200517	0.521808	Up	Uric acid	1. Identified compound

## Sheet: Blood pressure
idx	Ionmode	p-values	bp-normal	bp-high	direction	Metabolite	MSI Level
1406	UPLC-MS(-)	0.0995046	-0.17474	-0.179511	Down	(1R,2R)-3-oxo-2-pentyl-cyclopentanehexanoic acid or (1S,2S)-3-oxo-2-pentyl-cyclopentanehexanoic acid or 2-cis,6-trans-Farnesol or 2-trans,6-cis-farneso" or 2-trans,6-trans-Farnesol or methyl-dodecanol	2. Putatively annotated compound
3650	UPLC-MS(+)	0.133441	-0.0219787	-0.027726	Down	(24S)-Cholest-5-ene-3beta,7alpha,24-triol or 1,25-Dihydroxycholesterol or 17a,20a-Dihydroxycholesterol or 17alpha,20alpha-Dihydroxycholesterol or 1alpha,25-dihydroxy-2alpha-methyl-19-nor-20-epivitamin D3 or 1alpha,25-dihydroxy-2alpha-methyl-19-norvitamin D3 or 1-methyl-1,25-dihydroxy-4-nor-2,3-secovitamin D3 or 20a,22b-Dihydroxycholesterol or 20alpha,22beta-Dihydroxycholesterol or 24S,25-dihydrox…	2. Putatively annotated compound
3279	UPLC-MS(+)	0.0558593	0.00230515	-0.168005	Down	(3S,6S)-9,10-seco-5(10),6,7-cholestatrien-3-ol or (5E)-3-epivitamin D3 or (5E)-isovitamin D3 or (7E)-(3S,6S)-6,19-cyclo-9,10-seco-5(10),7-cholestadien-3-ol or 1alpha-hydroxy-3-deoxyvitamin D3 or 3-Deoxy-25-hydroxyvitamin D3 or 3-epivitamin D3 or 5,6-trans-Vitamin D3 or 5alpha-cholesta-7,24-dien-3beta-ol or 5alpha-Cholesta-7,24-dien-3beta-ol or 5alpha-cholesta-8-en-3-one or 7-dehydro-cholesterol o…	2. Putatively annotated compound
3525	UPLC-MS(+)	0.124255	-0.0752918	-0.16416	Down	11alpha-(chloromethyl)-1alpha,25-dihydroxyvitamin D3 or 3alpha,6alpha,7alpha,12alpha-Tetrahydroxy-5beta-cholest-24-en-26-oic acid or 1alpha-hydroxy-24-methylvitamin D2 or 4alpha-formyl-4beta-methyl-5alpha-cholesta-8,24-dien-3beta-ol	2. Putatively annotated compound
7495	UPLC-MS(+)	0.0168865	0.0230347	-0.119504	Down	18:3-18:3-DGDG or 16:0-18:3-DGDG or 16:1-18:2-DGDG or 18:3-16:0-DGDG	2. Putatively annotated compound
5251	UPLC-MS(-)	0.120947	4.00219e-17	-0.0777056	Down	1alpha,25-dihydroxy-25,25-diphenyl-26,27-dinorvitamin D3	2. Putatively annotated compound
3603	UPLC-MS(-)	0.027803	0.062491	-0.159265	Down	1alpha-hydroxy-24-(dimethylphosphoryl)-25,26,27-trinorvitamin D3 or (24R)-1alpha,24,25-trihydroxy-22-oxavitamin D3 or (24S)-1alpha,24,25-trihydroxy-22-oxavitamin D3 or (25R)-1alpha,25,26-trihydroxy-22-oxavitamin D3 or (25S)-1alpha,25,26-trihydroxy-22-oxavitamin D3 or 3alpha,12alpha-Dihydroxy-5beta-pregnan-20-one diacetate	2. Putatively annotated compound
3286	UPLC-MS(+)	0.062364	0.221032	0.13212	Down	2,5-Diamino-6-(5'-phosphoribosylamino)-4-pyrimidineone or 2,5-diamino-6-(ribosylamino)-4-(3H)-pyrimidinone 5'-phosphate or 2,5-Diamino-6-hydroxy-4-(5'-phosphoribosylamino)-pyrimidine	2. Putatively annotated compound
517	UPLC-MS(-)	0.12682	-0.0533126	-0.142374	Down	2-Amino-3-oxoadipate or N-Acetyl-L-aspartate or N-Formyl-L-glutamate or 2-Hydroxymuconate or 4-Methylene-2-oxoglutarate	2. Putatively annotated compound
Peak224	GC-MS	0.0109596	-0.0444222	-0.159001	Down	2-aminomalonic acid	2. Putatively annotated compound
562	UPLC-MS(-)	0.0290206	-0.0492566	-0.185475	Down	2-Methylbutyrylglycine or Isovalerylglycine or Valerylglycine	2. Putatively annotated compound
Peak212	GC-MS	0.205443	-0.00745214	-0.0352818	Down	2-Oxopyrrolidine
1122	UPLC-MS(-)	0.0102473	-0.00819797	-0.136708	Down	5-Hydroxyisourate5-Hydroxymethyluracil	2. Putatively annotated compound
2820	UPLC-MS(-)	0.00378889	0.0962676	-0.0917327	Down	7-Methyl-8-Hydroguanosine-5'-Monophosphate or 5'-ethylthioadenosine	2. Putatively annotated compound
4659	UPLC-MS(-)	0.0315596	-0.089882	-0.141027	Down	ADP-glucose or ADP-mannose or GDP-6-deoxy-D-mannose or GDP-6-deoxy-D-talose or GDP-6-deoxy-L-mannose or GDP-D-Rhamnose or GDP-L-fucose or CDP-glucose or UDP-galactosamine or UDP-glucosamine	2. Putatively annotated compound
3559	UPLC-MS(-)	0.0141476	-0.0658469	-0.23935	Down	alpha,beta-Methylene ATP or beta,gamma-Methylene ATP	2. Putatively annotated compound
4746	UPLC-MS(+)	0.363991	0.0281066	-0.132981	Down	bacteriohopane-32,33, 34-triol-35-carbamate	2. Putatively annotated compound
Peak164	GC-MS	0.619676	-0.00979258	-0.0652233	Down	Caffeine	1. Identified compound
996	UPLC-MS(-)	0.06016	-0.192167	-0.31689	Down	cis-Aconitate or Dehydroascorbic acid or trans-Aconitate or Allantoin or 6,8-Dihydroxypurine or Alloxanthine or Oxypurinol	2. Putatively annotated compound
Peak126	GC-MS	0.0147674	-0.266024	-0.0841155	Up	Citrilline	1. Identified compound
Peak160	GC-MS	0.993745	-0.0993374	-0.183622	Down	Cystine	1. Identified compound
482	UPLC-MS(-)	0.0172486	-0.0107114	-0.122345	Down	Dihydroxyphenylacetate or 2,6-Dimethoxybenzoquinone or Hydroxy-oxooctatrienoate or Hydroxymandelic acid or 4-Hydroxy-3-Methoxybenzoate or 4-Hydroxymethylsalicylate or 4-Hydroxypheoxyacetate or 5-Methoxysalicylic acid or Homogentisate or (5-L-Glutamyl)-L-glutamate or (R)-4-Dehydropantoate or 2-Dehydropantoate or 3-Hydroxy-3-methyl-2-oxopentanoic acid or 3-Hydroxy-5-oxohexanoate or 4-Hydroxy-2-oxoh…	2. Putatively annotated compound
1935	UPLC-MS(+)	0.0360244	6.45536e-18	6.45536e-18	No change	Dolichol phosphate	2. Putatively annotated compound
5049	UPLC-MS(-)	0.0114734	-0.119715	-0.172845	Down	dolichyl D-xylosyl phosphates or 1alpha,25-dihydroxy-11-(4-hydroxymethylphenyl)-9,11-didehydrovitamin D3	2. Putatively annotated compound
2707	UPLC-MS(+)	0.186386	0.149326	0.147607	Down	Epsilon-(gamma-Glutamyl)-lysine or N6-Methyl-2'-deoxyadenosine	2. Putatively annotated compound
Peak79	GC-MS	0.679527	-0.192027	-0.195579	Down	Erythritol and/or threitol	2. Putatively annotated compound
Peak83	GC-MS	0.0405165	-0.191402	-0.212434	Down	Erythronic acid and/or threonic acid	2. Putatively annotated compound
1776	UPLC-MS(-)	0.203925	-0.0187665	-0.0310684	Down	Gamma-Glutamyltyrosine or Formyl-N-acetyl-5-methoxykynurenamine or Phenylacetylglutamine	2. Putatively annotated compound
Peak102	GC-MS	0.281764	-0.00890132	-0.0432155	Down	Glutamic acid and/or pyroglutamic acid	2. Putatively annotated compound
Peak69	GC-MS	0.554972	-0.0832667	-0.0810999	Up	Glyceric acid	2. Putatively annotated compound
Peak116	GC-MS	0.697542	-0.146238	-0.0524118	Up	Glycerol-3-phosphate	1. Identified compound
441	UPLC-MS(-)	0.363227	-0.00388376	-0.0430004	Down	hydroxyoctanoic acid	2. Putatively annotated compound
Peak149	GC-MS	0.438816	-0.156339	-0.199892	Down	Indole-3-acetic acid	1. Identified compound
Peak32	GC-MS	0.234173	0.00693405	0.269352	Up	Lactic acid	1. Identified compound
Peak39	GC-MS	0.784525	-0.0829571	-0.0776696	Up	Lysine	1. Identified compound
4601	UPLC-MS(+)	0.0603194	0.00119073	-2.98031e-17	Down	LysoPC(22:2)	2. Putatively annotated compound
4132	UPLC-MS(+)	0.0581659	-0.0741766	-0.199021	Down	LysoPC(dm18:1)	2. Putatively annotated compound
Peak136	GC-MS	0.541143	-0.150096	-0.112173	Up	Methionine sulfoxide	1. Identified compound
1329	UPLC-MS(-)	0.199069	-0.0778286	-0.120715	Down	N-Methyl-Pyridoxal-5'-Phosphate or Phosphotyrosine	2. Putatively annotated compound
1586	UPLC-MS(+)	0.0435572	0.0862655	-0.0890608	Down	nonadecadiynoic acid or 11beta-Hydroxy-5alpha-androstan-17-one or 17beta-Hydroxy-2alpha-methyl-5alpha-estran-3-one or 17beta-Hydroxyandrostan-3-one or 3alpha-Hydroxy-5beta-androstan-17-one or 3-alpha-hydroxy-5-beta-androstane-17-one or 4-Androstenediol or 5-Androstene-3beta,16alpha-diol or 5-Androstene-3beta,16beta-diol or 5-Androstenediol or 5beta-Dihydrotestosterone or "Androst-5-ene-3beta,17be…	2. Putatively annotated compound
Peak154	GC-MS	0.026293	-0.223002	-0.105197	Up	Octadecadienoic acid	1. Identified compound
5492	UPLC-MS(+)	0.0420443	-0.00688254	-0.260491	Down	Oleanoic acid 3-O-glucuronide or Cholestane-3,7,12,25-tetrol-3-glucuronide or dolichyl beta-D-glucosyl phosphate	2. Putatively annotated compound
6254	UPLC-MS(+)	0.0264382	0.149199	0.0229757	Down	PA(38:6) or PG(31:1) or DG(38:7)	2. Putatively annotated compound
6992	UPLC-MS(+)	0.0244107	0.0270932	-0.118695	Down	PE(42:4) or PE(22:0/dm18:0) or PE(24:0/dm16:0)	2. Putatively annotated compound
Peak137	GC-MS	0.0122668	-0.112563	0.0352172	Up	Pentadecanoic acid	1. Identified compound
516	UPLC-MS(-)	0.0846717	-0.28649	-0.32312	Down	Phenylsulfate	2. Putatively annotated compound
511	UPLC-MS(-)	0.0567914	-0.324177	-0.378402	Down	Phenylsulfate or 3-mercaptopropionate	2. Putatively annotated compound
3748	UPLC-MS(+)	0.00626404	-0.167041	-0.293761	Down	Quillaic acid or 3alpha,7alpha,12alpha-Trihydroxy-24-methyl-5beta-Cholestan-26-oic acid or Trihydroxycoprostanoic acid or (22alpha)-hydroxy-isofucosterol or (24R,24'R)-Fucosterol epoxide or (6R)-6,19-ethano-25-hydroxy-6,19-dihydrovitamin D3 or (6S)-6,19-ethano-25-hydroxy-6,19-dihydrovitamin D3 or 1alpha-hydroxy-26,27-dimethylvitamin D3 or 1-Hydroxyvitamin D5 or 25-hydroxy-26,27-dimethylvitamin D3…	2. Putatively annotated compound
1679	UPLC-MS(-)	0.0065467	-0.0429079	-0.184187	Down	S-(2-Methylpropionyl)-dihydrolipoamide-E or Isovalerylglutamic acid or Suberylglycine	2. Putatively annotated compound
Peak68	GC-MS	0.258554	-0.121331	-0.170952	Down	Serine	1. Identified compound
Peak243	GC-MS	0.810008	-0.115769	-0.118902	Down	Sucrose	2. Putatively annotated compound
Peak132	GC-MS	0.412599	-0.0986762	-0.0683877	Up	Sycllo-inositol and/or myo-inositol	2. Putatively annotated compound
2223	UPLC-MS(+)	0.080589	0.0169399	-0.0438762	Down	Thyronine or N-Benzoyl-4-hydroxyanthranilate or or Isovalerylglutamic acid or Suberylglycine	2. Putatively annotated compound
3323	UPLC-MS(+)	0.101189	0.0940295	-0.0568283	Down	Tuberonic acid glucoside or Docosapentaynoic acid	2. Putatively annotated compound
4648	UPLC-MS(+)	0.121687	8.40971e-17	8.40971e-17	No change	UDP-D-galacturonate or UDP-D-glucuronate or UDP-glucuronate or UDP-L-iduronate	2. Putatively annotated compound
Peak150	GC-MS	0.433358	0.000553177	0.0676996	Up	Uric acid	1. Identified compound

## Sheet: Female_blood pressure
idx	Ionmode	p-values	bp-normal	bp-high	direction	Metabolite	MSI Level
4140	UPLC-MS(+)	0.0413343	-0.135397	-0.373793	Down	(22E)-(24R)-1alpha,24-dihydroxy-26,27-cyclo-22,23-didehydro-20-epivitamin D3 or (22E)-(24R)-1alpha,24-dihydroxy-26,27-cyclo-22,23-didehydrovitamin D3 or (22E)-(24S)-1alpha,24-dihydroxy-26,27-cyclo-22,23-didehydro-20-epivitamin D3 or (22E)-(24S)-1alpha,24-dihydroxy-26,27-cyclo-22,23-didehydrovitamin D3 or (22E)-25-hydroxy-24-oxo-22,23-didehydrovitamin D3 or (22E,24E)-1alpha,26a-dihydroxy-22,23,24,…	2. Putatively annotated compound
4366	UPLC-MS(+)	0.0225467	2.48026e-17	-0.321634	Down	(22E,24E)-1alpha,25-dihydroxy-26,27-diethyl-22,23,24,24a-tetradehydro-24a-homovitamin D3 or 1alpha,25-dihydroxy-26,27-dimethyl-22,22,23,23-tetradehydro-24a,24b,24c-trihomo-20-epivitamin D3	2. Putatively annotated compound
2052	UPLC-MS(+)	0.00173514	-0.106022	-0.222301	Down	16,17-Epiestriol or 16b-Hydroxyestradiol or 17beta-estradiol-2,3-semiquinone or 17beta-estradiol-3,4-semiquinone or 17-Epiestriol or 2-Hydroxyestradiol-17beta or 4-hydroxy-17beta-estradiol or 4-Hydroxyestradiol-17beta or 6beta-Hydroxyestradiol-17beta or D-Homo-A-nor-17a-oxaandrost-3(5)-ene-2,17-dione or Estriol or Hydroxytetradecanedioic acid	2. Putatively annotated compound
7605	UPLC-MS(+)	0.0666747	0.0102443	-0.192243	Down	16:0-18:2-DGDG or 16:1-18:1-DGDG or 18:2-16:0-DGDG	2. Putatively annotated compound
3596	UPLC-MS(-)	0.000929956	-0.304212	-0.489295	Down	1alpha-hydroxy-24-(dimethylphosphoryl)-25,26,27-trinorvitamin D3 or (24R)-1alpha,24,25-trihydroxy-22-oxavitamin D3 or (24S)-1alpha,24,25-trihydroxy-22-oxavitamin D3 or (25R)-1alpha,25,26-trihydroxy-22-oxavitamin D3 or (25S)-1alpha,25,26-trihydroxy-22-oxavitamin D3 or 3alpha,12alpha-Dihydroxy-5beta-pregnan-20-one diacetate	2. Putatively annotated compound
1598	UPLC-MS(+)	0.0568719	-0.0233249	-0.176476	Down	1-Dodecanoyl-sn-glycerol or dihydroxy-pentadecanoic acid	2. Putatively annotated compound
3069	UPLC-MS(-)	0.00378673	-0.109778	-0.365996	Down	2'-Deoxy-5-hydroxymethylcytidine-5'-diphosphate or Alpha-Methylene Adenosine Monophosphate	2. Putatively annotated compound
Peak51	GC-MS	0.00401285	-0.178958	0.0298185	Up	2-hydroxybutanoic acid	2. Putatively annotated compound
Peak212	GC-MS	0.211697	-0.042993	-0.122717	Down	2-Oxopyrrolidine	2. Putatively annotated compound
Peak56	GC-MS	0.0160809	-0.348179	-0.219382	Up	3-hydroxybutanoic acid	1. Identified compound
2486	UPLC-MS(-)	0.00297245	-0.171208	-0.570517	Down	3-Hydroxycotinine glucuronide or hydroxy-17beta-estradiol sulfate	2. Putatively annotated compound
7740	UPLC-MS(-)	0.0092728	0.122647	-0.263486	Down	3-O-Sulfogalactosylceramide or PC(44:8)	2. Putatively annotated compound
Peak131	GC-MS	0.0243328	-0.187231	0.144358	Up	4-deoxypyridoxine	2. Putatively annotated compound
785	UPLC-MS(+)	0.00347812	-0.0787378	-0.361517	Down	4-Methylene-L-glutamate or N-Methyl-2-oxoglutaramate or Quinolinol or monomethyl proline or Pipecolic acid or 1-Pyrroline-2-carboxylate	2. Putatively annotated compound
3141	UPLC-MS(-)	0.0475284	-0.248484	-0.498535	Down	6beta-(Dimethylamino)-3beta,5-dihydroxy-5alpha-pregnan-20-one or N-arachidonoyl dihydroxypropylamine	2. Putatively annotated compound
Peak200	GC-MS	0.189334	-0.179179	-0.311726	Down	Acetic acid	1. Identified compound
Peak164	GC-MS	0.0273353	-0.00205179	0.0732319	Up	Caffeine	1. Identified compound
5489	UPLC-MS(+)	0.414269	-0.0726824	-0.0787494	Down	Cer(t18:0/16:0)	2. Putatively annotated compound
2285	UPLC-MS(+)	0.135794	-0.00834753	-0.212432	Down	Deoxycytidine	2. Putatively annotated compound
4829	UPLC-MS(-)	0.198749	-0.191911	-0.173582	Up	DG(37:6) or 1-(O-alpha-D-galactopyranosyl)-(1,3R,27R)-octaconsanetriol or 1-(O-alpha-D-glucopyranosyl)-(1,3R,27R)-octaconsanetriol or DG(35:3) or DG(33:0) or CE(12:0)	2. Putatively annotated compound
1900	UPLC-MS(+)	0.0456865	-0.15523	-0.37684	Down	Dihydroxyoctadecanoic acid	2. Putatively annotated compound
Peak172	GC-MS	0.112451	-0.0765842	0.286035	Up	Docosahexaenoic acid	2. Putatively annotated compound
4936	UPLC-MS(-)	0.00911033	-0.133498	-0.301064	Down	Dodecyl-Alpha-D-Maltoside	2. Putatively annotated compound
4556	UPLC-MS(+)	0.254861	-0.222569	-0.274337	Down	dTDP-beta-D-oliose or dTDP-beta-D-olivose or dTDP-D-olivose or dTDP-L-olivose	2. Putatively annotated compound
Peak83	GC-MS	0.196186	-0.199356	-0.102025	Up	Erythronic acid and/or threonic acid	2. Putatively annotated compound
Peak105	GC-MS	0.629602	-0.22664	-0.253114	Down	FBP	2. Putatively annotated compound
1781	UPLC-MS(+)	0.0764312	0.00692568	2.95572e-17	Down	gamma-L-Glutamyl-L-cysteine or L-beta-aspartyl-L-threonine	2. Putatively annotated compound
2104	UPLC-MS(-)	0.0491316	0.0214628	-0.244133	Down	gamma-L-Glutamyl-L-cysteinyl-beta-alanine or S-Methyl GSH or S-Glutaryldihydrolipoamide	2. Putatively annotated compound
Peak16	GC-MS	0.207274	-0.281354	-0.14081	Up	Glutamine	1. Identified compound
4320	UPLC-MS(+)	0.00456783	-0.232261	-0.504326	Down	Glycochenodeoxycholate 7-sulfate or Glycochenodeoxycholate-3-sulfate or alpha-Tocopherol	2. Putatively annotated compound
Peak143	GC-MS	0.701821	-0.156339	-0.108485	Up	Histidine	1. Identified compound
Peak142	GC-MS	0.32997	-0.00761915	-0.0838291	Down	Hypoxanthine	2. Putatively annotated compound
Peak32	GC-MS	0.329541	0.242764	-0.00761498	Down	Lactic acid	1. Identified compound
4168	UPLC-MS(+)	0.0118944	-0.138494	-0.501391	Down	Leukotriene E3	2. Putatively annotated compound
1288	UPLC-MS(+)	0.056311	-0.0629379	-0.22686	Down	L-gamma-glutamyl-L-isoleucine or L-gamma-glutamyl-L-leucine	2. Putatively annotated compound
3607	UPLC-MS(-)	0.00134627	-0.252552	-0.377296	Down	LysoPC(14:1) or Leukotriene E3 or PC(O-12:0/0:0) or PC(O-6:0/O-6:0)	2. Putatively annotated compound
4783	UPLC-MS(+)	0.00260197	-0.0831254	-0.474044	Down	LysoPE(18:2) or PC(13:0) or PE(16:0)	2. Putatively annotated compound
2092	UPLC-MS(-)	0.035037	-0.103383	-0.388691	Down	Methyl farnesoate	2. Putatively annotated compound
1467	UPLC-MS(+)	0.0412977	-0.0919555	-0.128854	Down	methyl-hexadecanol	2. Putatively annotated compound
1881	UPLC-MS(-)	0.00108096	-0.262806	-0.690498	Down	N-((R)-Pantothenoyl)-L-cysteine or L-gamma-glutamyl-L-isoleucine or L-gamma-glutamyl-L-leucine	2. Putatively annotated compound
2747	UPLC-MS(+)	0.207668	-1.90174e-16	-1.90174e-16	No change	Nicotinic acid mononucleotide or Deoxy-5-methylcytidylate or 2',3'-Cyclic CMP or 3',5'-Cyclic CMP	2. Putatively annotated compound
1180	UPLC-MS(-)	0.00107718	0.0262021	-0.478791	Down	Nitrotyrosine or 2-Hydroxy-3-methylbenzalpyruvate or 2-Hydroxy-8-methylchromene-2-carboxylate or 3-Hydroxysuberic acid or 3-isopropylmalate-methyl-ester or Nicotinurate or Ethylcatechol or Methoxybenzyl alcohol or 4-Hydroxyphenylethanol	2. Putatively annotated compound
5066	UPLC-MS(+)	0.00361622	-0.257618	-0.36772	Down	N-Methylmesoporphyrin or or Mesoporphyrin IX or 3alpha,7alpha,12alpha-trihydroxy-27-carboxymethyl-5beta-cholestan-26-oic acid	2. Putatively annotated compound
Peak67	GC-MS	0.314201	-0.123834	-0.212291	Down	Octanoic acid	1. Identified compound
4160	UPLC-MS(+)	0.00129567	-0.309175	-0.441269	Down	PA(21:4) or (17S,20R)-1alpha,25-dihydroxy-17,20-methano-21-norvitamin D3 or (17S,20S)-1alpha,25-dihydroxy-17,20-methano-21-norvitamin D3 or (22E)-(24R)-1alpha,24-dihydroxy-22,23-didehydrovitamin D3 or (22E)-(24R)-24,25-dihydroxy-22,23-didehydrovitamin D3 or (22E)-(24S)-1alpha,24-dihydroxy-22,23-didehydrovitamin D3 or (22E)-(24S)-24,25-dihydroxy-22,23-didehydrovitamin D3 or (23E)-1alpha,25-dihydro…	2. Putatively annotated compound
5652	UPLC-MS(-)	0.0035603	0.135525	-0.266084	Down	PA(31:1) or Vitamin K2	2. Putatively annotated compound
4548	UPLC-MS(-)	0.0436537	0.0555053	-0.151676	Down	PC(21:0) or PE(24:0)	2. Putatively annotated compound
7436	UPLC-MS(+)	0.101464	-0.0237837	-0.0264507	Down	PC(42:11) or PE(44:12)	2. Putatively annotated compound
2844	UPLC-MS(-)	0.0360002	-0.28367	-0.501852	Down	PC(O-12:0/O-1:0) or PE(O-16:0/0:0) or Arachidonoyl dopamine or 1alpha,25-dihydroxy-23-azavitamin D3 or N-Oleoyl dopamine or 1alpha-hydroxy-22-(3-hydroxyphenyl)-23,24,25,26,27-pentanorvitamin D3 or 1alpha-hydroxy-22-(4-hydroxyphenyl)-23,24,25,26,27-pentanorvitamin D3	2. Putatively annotated compound
6992	UPLC-MS(+)	0.0607477	0.136536	0.126403	Down	PE(42:4) or PE(22:0/dm18:0) or PE(24:0/dm16:0)	2. Putatively annotated compound
Peak137	GC-MS	0.157914	0.00677473	0.23174	Up	Pentadecanoic acid	1. Identified compound
6939	UPLC-MS(-)	0.0398086	0.100858	-0.177138	Down	PG(40:9)	2. Putatively annotated compound
Peak50	GC-MS	0.190513	-0.33825	-0.434665	Down	Phenol	2. Putatively annotated compound
516	UPLC-MS(-)	0.0492345	-0.326617	-0.468088	Down	Phenylsulfate	2. Putatively annotated compound
Peak8	GC-MS	0.273727	0.0549443	0.0438055	Down	Phosphate	1. Identified compound
3806	UPLC-MS(-)	0.00828759	-0.208355	-0.330581	Down	PI(13:0) or (17S,20R)-1alpha,25-dihydroxy-17,20-methano-21-norvitamin D3 or (17S,20S)-1alpha,25-dihydroxy-17,20-methano-21-norvitamin D3 or (22E)-(24R)-1alpha,24-dihydroxy-22,23-didehydrovitamin D3 or (22E)-(24R)-24,25-dihydroxy-22,23-didehydrovitamin D3 or (22E)-(24S)-1alpha,24-dihydroxy-22,23-didehydrovitamin D3 or (22E)-(24S)-24,25-dihydroxy-22,23-didehydrovitamin D3 or (23E)-1alpha,25-dihydro…	2. Putatively annotated compound
6999	UPLC-MS(+)	0.0210482	0.208358	-0.11614	Down	PI(36:2) or Decaprenol phosphate	2. Putatively annotated compound
7260	UPLC-MS(-)	0.050398	0.0860247	-0.172845	Down	PI(38:2) or PC(40:3) or PC(38:0) or PE(41:0) or Galabiosylceramide (d18:1/16:0) or Lactosylceramide (d18:1/16:0) or PC(42:6)	2. Putatively annotated compound
6603	UPLC-MS(-)	0.19222	0.242232	0.0161072	Down	PS(36:0) or PC(20:4/dm18:1) or PC(20:5/dm18:0) or PC(22:5/dm16:0) or PC(O-38:6) or PC(35:0) or PE(38:0) or PE-NMe2(18:0/18:0) or PG(38:5) or PC(18:1/dm18:1) or PC(18:2/dm18:0) or PC(20:2/dm16:0) or PC(O-16:0/20:3)PC(33:1) or PE(36:1) or PE-NMe2(16:0/18:1) or CerP(d18:1/24:0) or PC(35:4) or PE(38:4) or PE-NMe2(16:0/20:4)	2. Putatively annotated compound
Peak99	GC-MS	0.952008	-0.0562651	-0.0552988	Up	Salicylic acid	1. Identified compound
Peak68	GC-MS	0.340471	-0.042858	-0.134337	Down	Serine	1. Identified compound
4772	UPLC-MS(+)	0.000843126	-0.0796818	-0.376037	Down	SQMG(16:1) or (20R)-1alpha,25-dihydroxy-20-phenyl-16,17-didehydro-21-norvitamin D3 or (20S)-1alpha,25-dihydroxy-20-phenyl-16,17-didehydro-21-norvitamin D3 or 1alpha-hydroxy-24-(dimethoxyphosphoryl)-25,26,27-trinorvitamin D3	2. Putatively annotated compound
2865	UPLC-MS(-)	0.217962	-0.125363	-0.156006	Down	Stearidonyl carnitine or Anandamide (20:2)	2. Putatively annotated compound
3663	UPLC-MS(-)	0.00626259	-1.12128e-16	-0.258329	Down	Taurallocholic acid or Tauro-b-muricholic acid or Taurocholate or Taurohyocholate or Tauroursocholic acid or Cervonyl carnitine	2. Putatively annotated compound
7268	UPLC-MS(-)	0.0680772	0.131306	-0.115563	Down	TG(50:5) or 3-Decaprenyl-4-hydroxybenzoic acid	2. Putatively annotated compound
Peak73	GC-MS	0.721316	-0.147059	-0.252589	Down	Threonine	1. Identified compound
Peak150	GC-MS	0.0180199	-0.744471	-0.395745	Up	Uric acid	1. Identified compound

## Sheet: Male_blood pressure
idx	Ionmode	p-values	bp-normal	bp-high	direction	Metabolite	MSI Level
3661	UPLC-MS(-)	0.0214836	-0.00774524	-0.239637	Down	(-)N-(1R-methyl-2-hydroxy-ethyl) alpha,alpha-dimethylarachidonoyl amine;(-)N-(2R-hydroxy-propyl) alpha,alpha-dimethylarachidonoyl amine;(+)N-(1S-methyl-2-hydroxy-ethyl) alpha,alpha-dimethylarachidonoyl amine;(+)N-(2S-hydroxy-propyl) alpha,alpha-dimethylarachidonoyl amine;N-(17,17-dimethyl-5Z,8Z,11Z,14Z-heneicosatetraenoyl)-ethanolamine;N-(17-methyl-5Z,8Z,11Z,14Z-docosatetraenoyl)-ethanolamine;N-(…	2. Putatively annotated compound
3536	UPLC-MS(+)	0.016324	0.0163333	-0.151478	Down	(23S,25R)-1alpha,23,25,26-tetrahydroxyvitamin D3;(24R)-6,19-epidioxy-1alpha,24-dihydroxy-6,19-dihydrovitamin D3;(6R)-6,19-epidioxy-1alpha,25-dihydroxy-6,19-dihydrovitamin D3;1alpha,23R,25S,26-Tetrahydroxyvitamin D3;3alpha,12alpha-Dihydroxy-7-oxo-5beta-cholestan-26-oic acid;3alpha,7alpha,12alpha-Trihydroxy-5alpha-cholest-23-en-26-oic acid;3alpha,7alpha,12alpha-Trihydroxy-5beta-cholest-23-en-26-oic…	2. Putatively annotated compound
2541	UPLC-MS(+)	0.0349574	-0.063968	-0.310344	Down	11beta-Hydroxy-6alpha,11-dimethylpregn-4-ene-3,20-dione	2. Putatively annotated compound
3058	UPLC-MS(+)	0.0138886	-0.053643	-0.235442	Down	11'-carboxy-gamma-chromanol;1alpha,25-dihydroxy-21-nor-20-oxavitamin D3;1alpha,25-dihydroxy-24-nor-22-oxavitamin D5	2. Putatively annotated compound
3830	UPLC-MS(-)	0.00327005	-0.0165051	-0.243091	Down	1alpha-hydroxy-18-[m-(1-hydroxy-1-methylethyl)-benzyloxy]-23,24,25,26,27-pentanorvitamin D3;18-acetoxy-1alpha,25-dihydroxyvitamin D3;1alpha,25-dihydroxy-24a,24b,24c-trihomovitamin D3;1alpha,25-dihydroxy-26,27-dimethyl-22,23-didehydro-24a,24b-dihomo-19-norvitamin D3;1alpha,25-dihydroxy-26,27-dimethyl-24a-homo-20-epivitamin D3;1alpha,25-dihydroxy-26,27-dimethyl-24a-homovitamin D3;3alpha,6alpha,7alp…	2. Putatively annotated compound
3913	UPLC-MS(-)	0.0150539	0.125712	-0.118035	Down	1beta,3alpha,7alpha,12alpha-Tetrahydroxy-5beta-cholestan-26-oic acid;2beta,3alpha,7alpha,12alpha-Tetrahydroxy-5beta-cholestan-26-oic acid;3alpha,6alpha,7alpha,12alpha-Tetrahydroxy-5beta-cholestan-26-oic acid;3alpha,7alpha,12alpha,22-Tetrahydroxy-5beta-cholestan-26-oic acid;3alpha,7alpha,12alpha,23-Tetrahydroxy-5beta-cholestan-26-oic acid;3alpha,7alpha,12alpha,24-Tetrahydroxy-5alpha-cholestan-26-o…	2. Putatively annotated compound
4087	UPLC-MS(-)	0.0213691	-0.140232	-0.295902	Down	1-dotriacontanol	2. Putatively annotated compound
3820	UPLC-MS(+)	0.0404898	2.69858e-17	-0.109901	Down	1-O-alpha-D-glucopyranosyl-1,2-eicosandiol	2. Putatively annotated compound
Peak34	GC-MS	0.0278214	-0.243319	-0.149397	Up	2-aminobutanoic acid	1. Identified compound
3131	UPLC-MS(-)	0.0888337	-0.02795	-0.176497	Down	4alpha,23,24-Trimethyl-5alpha-cholest-17(20)-en-3beta-o";4alpha-methyl-24-ethyl-5alpha-cholest-22-en-3beta-ol;4alpha-Methyl-24-ethyl-cholest-8(14)-en-3beta-ol;hydroxy-pentacosanoic acid;3alpha,7alpha,12alpha-Trihydroxy-5beta-cholestane;3alpha,7alpha,12alpha-trihydroxycholestane;3alpha,7alpha,26-Trihydroxy-5beta-cholestane;3b,5a,6b-Cholestanetriol;3beta,5alpha,6beta-Cholestanetriol;5alpha-Cholesta…	2. Putatively annotated compound
Peak135	GC-MS	0.0408497	0.383659	0.0569311	Down	4-hydroxyphenyllactic acid	1. Identified compound
1101	UPLC-MS(-)	0.00944346	0.0221764	-0.206903	Down	8-Amino-7-oxononanoate	2. Putatively annotated compound
2929	UPLC-MS(-)	0.131587	9.74483e-18	-0.0922435	Down	Adenosine-5'-(Dithio)Phosphate	2. Putatively annotated compound
Peak48	GC-MS	0.654288	-0.0395951	-0.0601722	Down	Alanine	1. Identified compound
3559	UPLC-MS(-)	0.0337616	-0.0533935	-0.262122	Down	alpha,beta-Methylene ATP;beta,gamma-Methylene ATP	2. Putatively annotated compound
Peak164	GC-MS	0.192082	-0.00979258	-0.0814269	Down	Caffeine	1. Identified compound
3522	UPLC-MS(+)	0.0352268	-0.199321	-0.297215	Down	caffeoylserotonin	2. Putatively annotated compound
4412	UPLC-MS(-)	0.031826	-0.0500259	-0.151701	Down	Cer(d18:0/18:1);Ceramide (d18:1/18:0);N-Stearoylsphingosine	2. Putatively annotated compound
5256	UPLC-MS(+)	0.0210614	0.0649743	-0.235387	Down	Cer(t18:0/16:0)	2. Putatively annotated compound
3944	UPLC-MS(-)	0.0410087	0.298362	0.128082	Down	chenodeoxycholoyltaurine;Taurochenodeoxycholate;Taurodeoxycholic acid;Tauroursodeoxycholic acid	2. Putatively annotated compound
Peak222	GC-MS	0.419936	-0.168637	-0.181274	Down	Decanoic acid	1. Identified compound
6345	UPLC-MS(+)	0.0515756	0.132608	0.0766827	Down	DGTS(34:2);PE(O-18:0/16:0)	2. Putatively annotated compound
4392	UPLC-MS(-)	0.08673	-0.055804	-0.147798	Down	dTDP-D-galactose;dTDP-D-glucose;dTDP-galactose;dTDP-glucose	2. Putatively annotated compound
Peak79	GC-MS	0.0984654	-0.146676	0.0235877	Up	Erythritol and/or threitol	2. Putatively annotated compound
5844	UPLC-MS(-)	0.0105309	-0.358261	-0.450022	Down	Galactosylceramide (d18:1/18:0);Glucosylceramide (d18:1/18:0);DG(43:6);Cer(d18:0/23:0)	2. Putatively annotated compound
Peak102	GC-MS	0.942526	0.0225936	0.028003	Up	Glutamic acid and/or pyroglutamic acid	2. Putatively annotated compound
Peak69	GC-MS	0.587289	-0.0997493	-0.0941645	Up	Glyceric acid	2. Putatively annotated compound
Peak116	GC-MS	1	-0.294689	-0.215226	Up	Glycerol-3-phosphate	1. Identified compound
2442	UPLC-MS(+)	0.0184957	0.0114214	-0.0387616	Down	HDoHE;11alpha-Hydroxy-12alpha-methyl-pregn-4-ene-3,20-dione;EpDPE;16-Propyl-3-methoxy-estra-1,3,5(10)-triene-16beta,17beta-diol;17beta-(Hydroxymethyl)androst-4-en-3-one acetate;17beta-Hydroxy-5alpha-androst-1-en-3-one propionate;17-Methylandrosta-4,6-diene-3beta,17beta-diol 3-acetate;17S-HDHA;EpDPE;1a,1b-dihomo-15-deoxy-delta-12,14-PGJ2;1alpha-hydroxy-22-oxo-23,24,25,26,27-pentanorvitamin D3;4-hy…	2. Putatively annotated compound
752	UPLC-MS(-)	0.0350124	0.111831	-0.0272547	Down	hydroxyoctanoic acid	2. Putatively annotated compound
Peak149	GC-MS	0.736093	-0.148943	-0.151986	Down	Indole-3-acetic acid	1. Identified compound
1071	UPLC-MS(-)	0.010715	0.0459547	-0.124858	Down	Lipoamide	2. Putatively annotated compound
3820	UPLC-MS(-)	0.00660335	0.0756766	-0.0413918	Down	LysoPC(16:1)	2. Putatively annotated compound
4447	UPLC-MS(-)	0.0254199	0.0809997	-0.193903	Down	LysoPC(18:0);PC(O-16:0/2:0);;tetracosapentaenoyl carnitine;LysoPC(20:3)	2. Putatively annotated compound
4429	UPLC-MS(+)	0.0467281	0.15364	-0.115683	Down	LysoPC(18:2);Tetrahydroaldosterone-3-glucuronide	2. Putatively annotated compound
4257	UPLC-MS(+)	0.0734502	-0.040525	-0.182609	Down	LysoPC(18:3);LysoPC(16:0)	2. Putatively annotated compound
4785	UPLC-MS(+)	0.0252331	0.108008	-0.0802921	Down	LysoPC(22:4);LysoPC(20:1);PC(2:0/O-18:1);PC(P-18:0/2:0);PC(O-10:0/O-8:0);PC(O-16:0/O-2:0);PC(O-17:0/O-1:0);PC(O-18:0/0:0);PC(O-9:0/O-9:0)	2. Putatively annotated compound
3871	UPLC-MS(+)	0.0136146	-0.0273736	-0.276965	Down	LysoPE(20:5);LysoPE(18:2)	2. Putatively annotated compound
Peak94	GC-MS	0.0338019	-0.176792	-0.0134238	Up	Methionine	1. Identified compound
Peak136	GC-MS	0.371288	-0.197796	-0.230065	Down	Methionine sulfoxide	1. Identified compound
4602	UPLC-MS(+)	0.0591442	0.0431662	-0.133512	Down	N-(2-hydroxypentadecanoyl)-4,8-sphingadienine	2. Putatively annotated compound
6869	UPLC-MS(+)	0.0318574	-0.0665961	-0.219427	Down	PC(35:2);PE(38:2);PE-NMe2(36:2);PC(36:6);PC(34:3);CerP(d18:1/24:0)	2. Putatively annotated compound
6874	UPLC-MS(+)	0.0762545	-0.00818164	-0.287961	Down	PC(35:2);PE(38:2);PE-NMe2(36:2);PC(36:6);PC(34:3);CerP(d18:1/24:0)	2. Putatively annotated compound
6968	UPLC-MS(-)	0.0325203	-6.53222e-17	-6.53222e-17	No change	PC(42:4);PC(40:1);PC(22:0/dm18:1);PC(22:1/dm18:0);PC(24:1/dm16:0)	2. Putatively annotated compound
5730	UPLC-MS(+)	0.0266484	-0.129527	-0.334166	Down	PE(16:1/dm18:1);PE(18:2/dm16:0);PC(O-14:0/15:0);PE(O-16:0/16:0)	2. Putatively annotated compound
6444	UPLC-MS(+)	0.0372293	-0.0512242	-0.0622256	Down	PE(22:6/dm18:1);"DG(43:3)	2. Putatively annotated compound
6969	UPLC-MS(+)	0.0320734	-0.155285	-0.319764	Down	PE(44:9);SM(d18:1/22:1)	2. Putatively annotated compound
Peak137	GC-MS	0.15414	-0.11533	-0.0612132	Up	Pentadecanoic acid	1. Identified compound
351	UPLC-MS(+)	0.0540908	-1.96384e-17	-0.00930293	Down	Phosphinate	2. Putatively annotated compound
Peak70	GC-MS	0.286866	-0.0633906	-0.102932	Down	Proline	1. Identified compound
Peak49	GC-MS	0.461254	-0.137352	-0.11793	Up	Pyridine	2. Putatively annotated compound
1022	UPLC-MS(+)	0.017475	-1.04578e-16	-0.105817	Down	Spermic acid 2;2-amino-8-oxo-9,10-epoxy-decanoic acid	2. Putatively annotated compound
3118	UPLC-MS(+)	0.00144892	0.0799393	-0.00891997	Down	Stearoylcarnitine;MG(22:2)	2. Putatively annotated compound
Peak243	GC-MS	0.328795	-0.103876	-0.118733	Down	Sucrose	2. Putatively annotated compound
3663	UPLC-MS(-)	0.0418618	-1.12128e-16	-1.12128e-16	No change	Taurallocholic acid;Tauro-b-muricholic acid;Taurocholate;Taurohyocholate;Tauroursocholic acid;Cervonyl carnitine	2. Putatively annotated compound
912	UPLC-MS(+)	0.0865937	1.61629e-16	1.61629e-16	No change	threo-isocitrate;homocitrate;N-hydroxyl-tryptamine;hydroxy-lysine	2. Putatively annotated compound
Peak163	GC-MS	0.266176	-0.0442062	0.156218	Up	Tryptophan	1. Identified compound

[truncated: 1 more sheets: Smoking]
